# Supplementary material for: Polyphosphate Dynamics in Cable Bacteria
Source: Front Microbiol. 2022 May 19;13:883807. doi: 10.3389/fmicb.2022.883807 (PMC9159916; doi:10.3389/fmicb.2022.883807)
Supplement: Supplementary file 3 [file Data_Sheet_1.CSV]

#id	file	treatment	cell_type	cell_id	size	pixels	18O-(16O+18O)	std	31P-32S	std_1	(16O+18O)-(plane-pixel)	std_2	31P-(plane-pixel)	std_3	cell
1	GB-01\2020-04-24-ELFIL\2020-04-24-ELFIL_5b25	2403	a	1	0.22	6	0.0020599	0.00027331	0.17392	0.0033666	22.127	1.8249	24.865	0.44423	a1
1	GB-01\2020-04-24-ELFIL\2020-04-24-ELFIL_5b25	2403	a	2	0.23	7	0.0020249	0.00020754	0.20114	0.0027423	30.445	2.0063	43.958	0.54684	a1
1	GB-01\2020-04-24-ELFIL\2020-04-24-ELFIL_5b25	2403	a	3	0.2	5	0.0017302	0.00033987	0.10361	0.0020884	12.561	1.5773	25.871	0.49638	a1
1	GB-01\2020-04-24-ELFIL\2020-04-24-ELFIL_5b25	2403	b	4	0.22	6	0.002025	0.00019149	0.12127	0.0014111	41.324	2.5721	65.727	0.72225	b1
1	GB-01\2020-04-24-ELFIL\2020-04-24-ELFIL_5b25	2403	b	5	0.18	4	0.0019411	0.00031147	0.077136	0.0014125	21.391	2.221	38.239	0.6747	b1
1	GB-01\2020-04-24-ELFIL\2020-04-24-ELFIL_5b25	2403	b	6	0.15	3	0.0020203	0.00036057	0.064466	0.0013686	21.654	2.6056	37.488	0.7714	b1
1	GB-01\2020-04-24-ELFIL\2020-04-24-ELFIL_5b25	2403	b	7	0.2	5	0.0018086	0.00026476	0.084299	0.0014448	23.258	2.1657	35.155	0.57863	b1
1	GB-01\2020-04-24-ELFIL\2020-04-24-ELFIL_5b25	2403	a	8	0.25	8	0.0019583	0.00014284	0.17495	0.0017342	53.915	2.4829	71.179	0.65091	a2
1	GB-01\2020-04-24-ELFIL\2020-04-24-ELFIL_5b25	2403	a	9	0.51	34	0.0021061	0.000055713	0.27615	0.0010532	80.522	1.4602	122.88	0.41485	a2
1	GB-01\2020-04-24-ELFIL\2020-04-24-ELFIL_5b25	2403	a	10	0.4	21	0.0021016	0.000065574	0.27862	0.0012519	96.739	2.0509	143.61	0.57065	a2
1	GB-01\2020-04-24-ELFIL\2020-04-24-ELFIL_5b25	2403	a	11	0.36	17	0.0021338	0.000067393	0.29969	0.001584	116.23	2.4686	130.32	0.60418	a2
1	GB-01\2020-04-24-ELFIL\2020-04-24-ELFIL_5b25	2403	a	12	0.54	37	0.0021292	0.000048343	0.31415	0.0011302	100.68	1.5616	130.68	0.41011	a2
1	GB-01\2020-04-24-ELFIL\2020-04-24-ELFIL_5b25	2403	a	13	0.34	15	0.0021231	0.000086497	0.21451	0.001116	85.035	2.2846	142.46	0.67249	a2
1	GB-01\2020-04-24-ELFIL\2020-04-24-ELFIL_5b25	2403	a	14	0.57	42	0.0021093	0.000047775	0.27198	0.0009235	89.316	1.3904	125.08	0.37659	a2
1	GB-01\2020-04-24-ELFIL\2020-04-24-ELFIL_5b25	2403	b	15	1.51	292	0.002087	0.000012716	0.037843	0.0001383	173.68	0.73778	12.672	0.045459	b2
2	GB-01\2020-04-24-ELFIL\2020-04-24-ELFIL_b25	2403	a	1	0.35	16	0.0020551	0.000068055	0.37437	0.002149	941.07	22.047	44.182	0.21634	a1
2	GB-01\2020-04-24-ELFIL\2020-04-24-ELFIL_b25	2403	a	2	0.31	12	0.0019989	0.00007787	0.35357	0.0022612	932.11	25.69	46.745	0.25695	a1
2	GB-01\2020-04-24-ELFIL\2020-04-24-ELFIL_b25	2403	a	3	0.44	25	0.0020395	0.000056053	0.51327	0.0024169	881.07	17.131	46.269	0.17711	a2
2	GB-01\2020-04-24-ELFIL\2020-04-24-ELFIL_b25	2403	a	4	0.34	15	0.0020431	0.000067649	0.4501	0.0024809	1009.9	23.658	53.931	0.24686	a2
2	GB-01\2020-04-24-ELFIL\2020-04-24-ELFIL_b25	2403	a	5	0.73	68	0.0021083	0.000031105	0.55125	0.0015747	1087.5	11.351	47.385	0.10868	a2
2	GB-01\2020-04-24-ELFIL\2020-04-24-ELFIL_b25	2403	a	6	0.43	24	0.0021219	0.000063247	0.44386	0.0025445	750.02	15.816	31.028	0.14803	a2
2	GB-01\2020-04-24-ELFIL\2020-04-24-ELFIL_b25	2403	a	7	0.74	70	0.0020891	0.000030323	0.59017	0.0017363	1101.4	11.31	44.481	0.10378	a2
2	GB-01\2020-04-24-ELFIL\2020-04-24-ELFIL_b25	2403	a	8	0.54	37	0.0020891	0.000045956	0.43748	0.0018197	907.19	14.119	38.061	0.13204	a2
2	GB-01\2020-04-24-ELFIL\2020-04-24-ELFIL_b25	2403	a	9	0.38	19	0.002094	0.000068139	0.46773	0.0027922	805.49	18.544	36.738	0.18103	a2
2	GB-01\2020-04-24-ELFIL\2020-04-24-ELFIL_b25	2403	a	10	0.32	13	0.0020682	0.000075893	0.45413	0.003034	937.31	24.333	42.475	0.23533	a2
2	GB-01\2020-04-24-ELFIL\2020-04-24-ELFIL_b25	2403	a	11	0.47	28	0.0020671	0.000051622	0.50162	0.0023427	940.07	16.609	41.676	0.15883	a2
2	GB-01\2020-04-24-ELFIL\2020-04-24-ELFIL_b25	2403	a	12	0.28	10	0.0020978	0.000080384	0.40354	0.0028526	1101.7	29.866	47.606	0.28406	a2
2	GB-01\2020-04-24-ELFIL\2020-04-24-ELFIL_b25	2403	a	13	0.67	57	0.0020839	0.000040705	0.37492	0.0013176	748.74	10.347	33.1	0.09921	a3
2	GB-01\2020-04-24-ELFIL\2020-04-24-ELFIL_b25	2403	b	14	0.45	26	0.0020851	0.00004073	0.46114	0.0016874	1640.4	22.67	71.135	0.21534	b1
2	GB-01\2020-04-24-ELFIL\2020-04-24-ELFIL_b25	2403	b	15	0.39	20	0.0020662	0.000044409	0.45252	0.0016817	1777.6	27.029	89.126	0.27483	b1
2	GB-01\2020-04-24-ELFIL\2020-04-24-ELFIL_b25	2403	a	16	0.83	88	0.0020401	0.000033149	0.43963	0.0012745	715.88	8.2294	32.989	0.079711	a3
2	GB-01\2020-04-24-ELFIL\2020-04-24-ELFIL_b25	2403	b	17	0.83	88	0.0020783	0.000021243	0.56518	0.001104	1775.9	12.842	79.008	0.12336	b1
2	GB-01\2020-04-24-ELFIL\2020-04-24-ELFIL_b25	2403	b	18	0.31	12	0.0020564	0.000062634	0.35089	0.0017052	1482.3	31.941	80.799	0.33782	b1
2	GB-01\2020-04-24-ELFIL\2020-04-24-ELFIL_b25	2403	b	19	0.5	32	0.0021061	0.00003545	0.52433	0.0016763	1777.2	21.164	78.993	0.20455	b1
2	GB-01\2020-04-24-ELFIL\2020-04-24-ELFIL_b25	2403	b	20	0.35	16	0.00203	0.000059739	0.40911	0.0022154	1206.3	25.116	50.903	0.23221	b1
2	GB-01\2020-04-24-ELFIL\2020-04-24-ELFIL_b25	2403	a	21	0.9	104	0.0020713	0.00003104	0.3886	0.001089	701.45	7.4368	28.818	0.068531	a3
2	GB-01\2020-04-24-ELFIL\2020-04-24-ELFIL_b25	2403	b	22	0.91	107	0.0020955	0.000021394	0.48169	0.00088596	1452	10.488	69.377	0.10483	b1
2	GB-01\2020-04-24-ELFIL\2020-04-24-ELFIL_b25	2403	b	23	0.31	12	0.0020978	0.000067619	0.42478	0.0023528	1297.4	29.587	65.598	0.30439	b1
2	GB-01\2020-04-24-ELFIL\2020-04-24-ELFIL_b25	2403	a	24	0.26	9	0.0020889	0.00010547	0.47046	0.0042028	708.08	25.292	34.7	0.25563	a4
2	GB-01\2020-04-24-ELFIL\2020-04-24-ELFIL_b25	2403	b	25	0.64	52	0.0021217	0.000032544	0.41885	0.0011267	1307.3	14.187	63.912	0.14433	b1
2	GB-01\2020-04-24-ELFIL\2020-04-24-ELFIL_b25	2403	b	26	0.37	18	0.0020968	0.00005451	0.47825	0.0022383	1330.3	24.468	63.546	0.24461	b1
2	GB-01\2020-04-24-ELFIL\2020-04-24-ELFIL_b25	2403	c	27	0.47	28	0.002142	0.000047249	0.18876	0.00063112	1162.8	18.147	64.367	0.19739	c1
2	GB-01\2020-04-24-ELFIL\2020-04-24-ELFIL_b25	2403	b	28	0.37	18	0.0020822	0.000049166	0.46545	0.0019892	1623.9	27.127	75.547	0.26672	b2
2	GB-01\2020-04-24-ELFIL\2020-04-24-ELFIL_b25	2403	a	29	0.29	11	0.0020179	0.000088672	0.49123	0.00417	791.7	24.612	31.885	0.22165	a4
2	GB-01\2020-04-24-ELFIL\2020-04-24-ELFIL_b25	2403	b	30	0.29	11	0.0020743	0.000066599	0.4265	0.0023847	1442.7	32.77	70.309	0.32914	b2
2	GB-01\2020-04-24-ELFIL\2020-04-24-ELFIL_b25	2403	b	31	0.32	13	0.0020269	0.000067688	0.41568	0.0023046	1154.7	27.282	60.049	0.2798	b1
2	GB-01\2020-04-24-ELFIL\2020-04-24-ELFIL_b25	2403	a	32	0.38	19	0.0020725	0.000067653	0.52063	0.0031179	808.71	18.677	37.823	0.18369	a4
2	GB-01\2020-04-24-ELFIL\2020-04-24-ELFIL_b25	2403	b	33	0.64	52	0.0021323	0.00002799	0.49676	0.0012635	1776.2	16.495	75.407	0.15677	b2
2	GB-01\2020-04-24-ELFIL\2020-04-24-ELFIL_b25	2403	c	34	0.36	17	0.0020736	0.000065867	0.19157	0.00083712	954.06	21.44	62.219	0.24906	c1
2	GB-01\2020-04-24-ELFIL\2020-04-24-ELFIL_b25	2403	c	35	0.43	24	0.0021274	0.000052866	0.19613	0.00072044	1076.3	18.922	62.605	0.21027	c1
2	GB-01\2020-04-24-ELFIL\2020-04-24-ELFIL_b25	2403	c	36	0.52	35	0.0021004	0.000042627	0.18444	0.00052403	1120.8	16.092	71.057	0.1855	c1
2	GB-01\2020-04-24-ELFIL\2020-04-24-ELFIL_b25	2403	a	37	0.26	9	0.0022343	0.00010348	0.5653	0.0048813	786.74	25.78	39.535	0.27286	a4
2	GB-01\2020-04-24-ELFIL\2020-04-24-ELFIL_b25	2403	a	38	0.77	76	0.0020503	0.000033234	0.50862	0.0015823	828.83	9.5047	34.763	0.088049	a4
2	GB-01\2020-04-24-ELFIL\2020-04-24-ELFIL_b25	2403	a	39	0.76	74	0.0021102	0.000033289	0.53407	0.0015552	873.23	9.7458	41.438	0.097422	a4
2	GB-01\2020-04-24-ELFIL\2020-04-24-ELFIL_b25	2403	b	40	0.29	11	0.0020319	0.000076514	0.33201	0.0018809	1070.7	28.523	63.949	0.3139	b2
2	GB-01\2020-04-24-ELFIL\2020-04-24-ELFIL_b25	2403	b	41	1.35	234	0.0021159	0.000013452	0.61263	0.00073371	1695.6	7.6267	81.437	0.076803	b2
2	GB-01\2020-04-24-ELFIL\2020-04-24-ELFIL_b25	2403	c	42	0.5	32	0.0020603	0.000039228	0.22493	0.00063314	1419.7	19.124	81.883	0.20826	c1
2	GB-01\2020-04-24-ELFIL\2020-04-24-ELFIL_b25	2403	b	43	0.28	10	0.0020861	0.000067408	0.53282	0.003113	1557.9	35.615	76.108	0.35916	b2
2	GB-01\2020-04-24-ELFIL\2020-04-24-ELFIL_b25	2403	c	44	0.59	45	0.0021008	0.000032263	0.32507	0.00093695	1522	16.536	60.076	0.15042	c2
2	GB-01\2020-04-24-ELFIL\2020-04-24-ELFIL_b25	2403	b	45	0.29	11	0.0021095	0.00007428	0.35682	0.0021425	1179.4	29.382	57.986	0.29891	b3
2	GB-01\2020-04-24-ELFIL\2020-04-24-ELFIL_b25	2403	b	46	0.42	23	0.0021386	0.000052728	0.41438	0.001915	1134.9	19.797	48.803	0.18964	b3
2	GB-01\2020-04-24-ELFIL\2020-04-24-ELFIL_b25	2403	c	47	0.5	32	0.0021705	0.000041691	0.3047	0.0010316	1324.2	17.996	60.288	0.1787	c2
2	GB-01\2020-04-24-ELFIL\2020-04-24-ELFIL_b25	2403	b	48	0.33	14	0.0021263	0.000062236	0.41179	0.0021466	1330.6	27.554	62.896	0.27594	b3
2	GB-01\2020-04-24-ELFIL\2020-04-24-ELFIL_b25	2403	b	49	0.6	46	0.0020648	0.000032711	0.47437	0.0014169	1423.5	15.955	60.89	0.14979	b3
2	GB-01\2020-04-24-ELFIL\2020-04-24-ELFIL_b25	2403	b	50	0.34	15	0.002069	0.000058494	0.45993	0.0021993	1368	27.361	72.144	0.28552	b3
2	GB-01\2020-04-24-ELFIL\2020-04-24-ELFIL_b25	2403	c	51	0.34	15	0.0021083	0.000080846	0.24128	0.0012857	729.74	19.797	49.393	0.23624	c2
2	GB-01\2020-04-24-ELFIL\2020-04-24-ELFIL_b25	2403	b	52	0.29	11	0.0020323	0.000084986	0.30035	0.0019755	868	25.68	46.314	0.26714	b3
2	GB-01\2020-04-24-ELFIL\2020-04-24-ELFIL_b25	2403	c	53	0.4	21	0.0021394	0.000054898	0.26923	0.0012919	1147.1	20.825	44.485	0.18948	c2
2	GB-01\2020-04-24-ELFIL\2020-04-24-ELFIL_b25	2403	c	54	0.26	9	0.0021082	0.00012138	0.13575	0.001253	539.5	21.976	25.103	0.21743	c2
2	GB-01\2020-04-24-ELFIL\2020-04-24-ELFIL_b25	2403	c	55	0.54	38	0.0020958	0.00003618	0.21678	0.00065066	1429.8	17.462	60.241	0.16392	c2
2	GB-01\2020-04-24-ELFIL\2020-04-24-ELFIL_b25	2403	c	56	0.51	33	0.0021356	0.000038915	0.29704	0.00092171	1450.1	18.695	69.185	0.18851	c2
2	GB-01\2020-04-24-ELFIL\2020-04-24-ELFIL_b25	2403	b	57	0.35	16	0.002072	0.00005486	0.44894	0.0020763	1460.1	27.351	71.76	0.27571	b3
2	GB-01\2020-04-24-ELFIL\2020-04-24-ELFIL_b25	2403	b	58	0.32	13	0.0020134	0.000069885	0.38561	0.0022043	1076.1	26.424	55.283	0.26847	b3
2	GB-01\2020-04-24-ELFIL\2020-04-24-ELFIL_b25	2403	b	59	0.7	63	0.0020657	0.000026524	0.43795	0.0010022	1581.5	14.367	73.869	0.14097	b3
2	GB-01\2020-04-24-ELFIL\2020-04-24-ELFIL_b25	2403	b	60	0.34	15	0.0020984	0.0000693	0.36786	0.0019315	988.49	23.095	56.063	0.25169	b3
2	GB-01\2020-04-24-ELFIL\2020-04-24-ELFIL_b25	2403	b	61	0.61	48	0.0021056	0.000032578	0.51318	0.0014525	1402.5	15.352	66.695	0.15346	b3
2	GB-01\2020-04-24-ELFIL\2020-04-24-ELFIL_b25	2403	b	62	0.39	20	0.0021543	0.000046889	0.51052	0.0021906	1662.6	25.602	69.528	0.24274	b3
2	GB-01\2020-04-24-ELFIL\2020-04-24-ELFIL_b25	2403	c	63	0.43	24	0.0021244	0.00004643	0.25196	0.00094992	1393.4	21.545	62.206	0.2096	c2
2	GB-01\2020-04-24-ELFIL\2020-04-24-ELFIL_b25	2403	c	64	0.48	30	0.0020571	0.000044865	0.24334	0.00093476	1156	17.836	47.603	0.164	c2
2	GB-01\2020-04-24-ELFIL\2020-04-24-ELFIL_b25	2403	b	65	0.31	12	0.0020893	0.000070914	0.40961	0.0024176	1174.9	28.212	57.152	0.28412	b3
2	GB-01\2020-04-24-ELFIL\2020-04-24-ELFIL_b25	2403	c	66	0.29	11	0.0019812	0.000075866	0.19747	0.0011645	1061.8	28.765	53.061	0.28593	c2
2	GB-01\2020-04-24-ELFIL\2020-04-24-ELFIL_b25	2403	b	67	0.35	16	0.0020509	0.000057917	0.44164	0.0022609	1296.7	25.906	58.275	0.24846	b4
2	GB-01\2020-04-24-ELFIL\2020-04-24-ELFIL_b25	2403	b	68	0.49	31	0.0021299	0.000044556	0.39282	0.0014954	1174.5	17.382	52.55	0.1695	b4
2	GB-01\2020-04-24-ELFIL\2020-04-24-ELFIL_b25	2403	b	69	0.29	11	0.0019743	0.000074839	0.35576	0.0020871	1087.4	29.16	60.696	0.30582	b3
2	GB-01\2020-04-24-ELFIL\2020-04-24-ELFIL_b25	2403	b	70	0.33	14	0.002074	0.000059148	0.41521	0.0018622	1436.9	28.991	85.174	0.32112	b4
2	GB-01\2020-04-24-ELFIL\2020-04-24-ELFIL_b25	2403	b	71	0.64	52	0.002098	0.000029392	0.50875	0.0012497	1584.8	15.708	81.503	0.16299	b4
2	GB-01\2020-04-24-ELFIL\2020-04-24-ELFIL_b25	2403	b	72	0.32	13	0.0020823	0.000077444	0.35392	0.0021287	906.26	23.846	48.794	0.25222	b4
2	GB-01\2020-04-24-ELFIL\2020-04-24-ELFIL_b25	2403	b	73	0.59	45	0.0021035	0.000031695	0.52906	0.0014554	1579	16.832	76.106	0.16931	b4
2	GB-01\2020-04-24-ELFIL\2020-04-24-ELFIL_b25	2403	b	74	0.78	79	0.0020863	0.000024312	0.46396	0.00089631	1516.2	12.5	84.157	0.13437	b4
2	GB-01\2020-04-24-ELFIL\2020-04-24-ELFIL_b25	2403	b	75	0.4	21	0.0020593	0.000065448	0.31464	0.0015832	776.84	17.467	41.908	0.18391	b4
2	GB-01\2020-04-24-ELFIL\2020-04-24-ELFIL_b25	2403	b	76	0.37	18	0.0020428	0.000055916	0.45917	0.0020497	1231.7	23.852	68.953	0.25481	b4
2	GB-01\2020-04-24-ELFIL\2020-04-24-ELFIL_b25	2403	b	77	0.62	49	0.0020764	0.000031467	0.50802	0.0013698	1452.3	15.57	71.753	0.15754	b4
2	GB-01\2020-04-24-ELFIL\2020-04-24-ELFIL_b25	2403	b	78	0.41	22	0.002124	0.000048072	0.44539	0.0017052	1417.7	22.701	75.965	0.24192	b4
2	GB-01\2020-04-24-ELFIL\2020-04-24-ELFIL_b25	2403	c	79	0.38	19	0.0020672	0.000076368	0.15349	0.00067243	633.03	16.545	53.614	0.21869	c3
2	GB-01\2020-04-24-ELFIL\2020-04-24-ELFIL_b25	2403	c	80	0.26	9	0.0019896	0.00010515	0.16654	0.0011225	678.47	25.367	48.355	0.30177	c3
2	GB-01\2020-04-24-ELFIL\2020-04-24-ELFIL_b25	2403	c	81	0.48	29	0.0020752	0.000050035	0.19544	0.00066546	969.97	16.545	60.262	0.18767	c3
2	GB-01\2020-04-24-ELFIL\2020-04-24-ELFIL_b25	2403	c	82	0.56	40	0.0020944	0.000040565	0.17877	0.00048056	1079.8	14.796	69.122	0.17114	c3
2	GB-01\2020-04-24-ELFIL\2020-04-24-ELFIL_b25	2403	c	83	0.43	24	0.0020616	0.000055032	0.18449	0.00064689	962.46	18.176	68.039	0.2192	c3
2	GB-01\2020-04-24-ELFIL\2020-04-24-ELFIL_b25	2403	b	84	0.44	25	0.0020883	0.000051786	0.30925	0.0011192	1057	18.543	67.773	0.21435	b4
2	GB-01\2020-04-24-ELFIL\2020-04-24-ELFIL_b25	2403	c	85	0.5	32	0.0021174	0.000040236	0.20496	0.00062162	1387	18.646	69.382	0.1917	c3
2	GB-01\2020-04-24-ELFIL\2020-04-24-ELFIL_b25	2403	c	86	0.42	23	0.0021179	0.000057873	0.17643	0.00061605	932.98	18.036	71.1	0.2289	c3
2	GB-01\2020-04-24-ELFIL\2020-04-24-ELFIL_b25	2403	b	87	1.34	231	0.0020901	0.000013495	0.61225	0.00077637	1685.8	7.701	73.568	0.07347	b5
2	GB-01\2020-04-24-ELFIL\2020-04-24-ELFIL_b25	2403	c	88	0.36	17	0.0019921	0.000076233	0.13644	0.000665	684.19	18.523	47.697	0.21807	c4
2	GB-01\2020-04-24-ELFIL\2020-04-24-ELFIL_b25	2403	c	89	0.48	29	0.0020362	0.000048255	0.16918	0.00063006	1023.2	17.155	49.266	0.16969	c3
2	GB-01\2020-04-24-ELFIL\2020-04-24-ELFIL_b25	2403	c	90	0.34	15	0.0020689	0.000066774	0.16591	0.00080426	1049.7	23.968	56.063	0.25169	c3
2	GB-01\2020-04-24-ELFIL\2020-04-24-ELFIL_b25	2403	b	91	0.62	50	0.0020876	0.000034517	0.66367	0.0019377	1189.2	13.91	66.155	0.14975	b5
2	GB-01\2020-04-24-ELFIL\2020-04-24-ELFIL_b25	2403	c	92	0.5	32	0.0020864	0.000051186	0.16132	0.00052006	844.46	14.657	59.187	0.17706	c4
2	GB-01\2020-04-24-ELFIL\2020-04-24-ELFIL_b25	2403	b	93	0.54	38	0.0020363	0.000037005	0.46249	0.0013922	1327.9	17.072	71.992	0.17919	b5
2	GB-01\2020-04-24-ELFIL\2020-04-24-ELFIL_b25	2403	c	94	0.42	23	0.0021525	0.000063516	0.1561	0.00061032	787.23	16.434	55.73	0.20265	c4
2	GB-01\2020-04-24-ELFIL\2020-04-24-ELFIL_b25	2403	c	95	0.38	19	0.0020159	0.000064694	0.14639	0.0006125	860.22	19.53	58.415	0.22828	c4
2	GB-01\2020-04-24-ELFIL\2020-04-24-ELFIL_b25	2403	c	96	0.47	28	0.0020324	0.00005275	0.15305	0.00057117	885.17	16.254	50.117	0.17418	c4
2	GB-01\2020-04-24-ELFIL\2020-04-24-ELFIL_b25	2403	b	97	0.76	74	0.0020833	0.000023511	0.6486	0.0013785	1728.3	13.799	83.592	0.13837	b5
2	GB-01\2020-04-24-ELFIL\2020-04-24-ELFIL_b25	2403	b	98	0.55	39	0.0020917	0.000033306	0.75246	0.0021819	1640.7	18.482	90.579	0.19841	b5
2	GB-01\2020-04-24-ELFIL\2020-04-24-ELFIL_b25	2403	c	99	0.35	16	0.0020659	0.000080208	0.1412	0.00073723	681.06	18.707	44.345	0.21674	c4
3	GB-01\2020-04-28-ELFIL\2020-04-28-ELFIL_b25	2403	a	1	2.71	946	0.0020501	8.6093E-06	0.42477	0.00031474	1361.3	4.0444	63.797	0.039602	a1
3	GB-01\2020-04-28-ELFIL\2020-04-28-ELFIL_b25	2403	a	2	3.04	1187	0.0020329	8.9948E-06	0.34846	0.00024505	985.58	3.0851	53.424	0.032353	a2
3	GB-01\2020-04-28-ELFIL\2020-04-28-ELFIL_b25	2403	b	3	3.54	1611	0.0020187	0.000008081	0.37992	0.00023287	893.41	2.5301	53.022	0.027666	b1
3	GB-01\2020-04-28-ELFIL\2020-04-28-ELFIL_b25	2403	a	4	2.2	620	0.0019894	0.000014324	0.27185	0.00023613	728.13	3.7089	63.23	0.0487	a3
3	GB-01\2020-04-28-ELFIL\2020-04-28-ELFIL_b25	2403	b	5	4.32	2399	0.0020334	7.3932E-06	0.32708	0.0001792	722	1.8571	42.86	0.020383	b2
3	GB-01\2020-04-28-ELFIL\2020-04-28-ELFIL_b25	2403	a	6	3.15	1279	0.0020675	7.1276E-06	0.5473	0.00036916	1481.5	3.6133	61.839	0.033532	a4
3	GB-01\2020-04-28-ELFIL\2020-04-28-ELFIL_b25	2403	a	7	2.45	771	0.0020392	0.000011487	0.40476	0.00037847	933.25	3.7192	48.465	0.038234	a5
3	GB-01\2020-04-28-ELFIL\2020-04-28-ELFIL_b25	2403	b	8	5.06	3288	0.0020175	0.000006194	0.36109	0.00016623	744.63	1.6173	45.426	0.017925	b3
3	GB-01\2020-04-28-ELFIL\2020-04-28-ELFIL_b25	2403	a	9	2.76	976	0.0020515	7.9835E-06	0.51727	0.00037378	1535.5	4.2274	69.238	0.040618	a6
3	GB-01\2020-04-28-ELFIL\2020-04-28-ELFIL_b25	2403	a	10	3.21	1326	0.0020412	8.1701E-06	0.39316	0.0002536	1073.7	3.0405	58.725	0.032093	a7
3	GB-01\2020-04-28-ELFIL\2020-04-28-ELFIL_b25	2403	b	11	4.81	2977	0.0020129	6.2707E-06	0.36226	0.00017583	800.58	1.7644	45.172	0.018785	b4
3	GB-01\2020-04-28-ELFIL\2020-04-28-ELFIL_b25	2403	b	12	4.55	2655	0.0020337	6.0343E-06	0.39833	0.00022932	979.44	2.056	36.956	0.017992	b5
4	NG-04\2020-03-13-ELFIL\2020-03-13-ELFIL_b50	611	a	1	0.8	17	0.0025055	0.000040273	0.19866	0.00049605	3369.7	38.324	209.42	0.47762	a1
4	NG-04\2020-03-13-ELFIL\2020-03-13-ELFIL_b50	611	b	2	0.43	5	0.0022694	0.000073887	0.16905	0.00079248	3082.7	71.01	197.02	0.85423	b1
4	NG-04\2020-03-13-ELFIL\2020-03-13-ELFIL_b50	611	a	3	1.31	46	0.0025643	0.000023065	0.26765	0.00041608	3885.9	24.731	211.16	0.29156	a1
4	NG-04\2020-03-13-ELFIL\2020-03-13-ELFIL_b50	611	b	4	0.64	11	0.0022178	0.0000472	0.22003	0.00071908	3355.5	50.525	192.3	0.56898	b2
4	NG-04\2020-03-13-ELFIL\2020-03-13-ELFIL_b50	611	b	5	0.47	6	0.0022889	0.000064937	0.18736	0.00082663	3354.4	67.332	188.27	0.76228	b2
4	NG-04\2020-03-13-ELFIL\2020-03-13-ELFIL_b50	611	a	6	0.8	17	0.0024704	0.00004585	0.20204	0.00053229	2563.5	33.662	188.64	0.45331	a1
4	NG-04\2020-03-13-ELFIL\2020-03-13-ELFIL_b50	611	b	7	0.7	13	0.0022566	0.000041504	0.17755	0.00049778	3736.5	48.621	213.4	0.55135	b3
4	NG-04\2020-03-13-ELFIL\2020-03-13-ELFIL_b50	611	a	8	0.75	15	0.0022924	0.000055741	0.15513	0.00047166	1823.8	31.376	154.27	0.43641	a2
4	NG-04\2020-03-13-ELFIL\2020-03-13-ELFIL_b50	611	b	9	0.67	12	0.0022811	0.000040773	0.20153	0.00055204	4239.7	53.618	247.11	0.61753	b3
4	NG-04\2020-03-13-ELFIL\2020-03-13-ELFIL_b50	611	c	10	0.34	3	0.0024051	0.00013258	0.15953	0.0014937	1691.3	65.965	81.643	0.70991	c1
4	NG-04\2020-03-13-ELFIL\2020-03-13-ELFIL_b50	611	c	11	0.43	5	0.0023809	0.000093547	0.17829	0.0012694	2017.7	56.091	86.083	0.56465	c1
4	NG-04\2020-03-13-ELFIL\2020-03-13-ELFIL_b50	611	c	12	0.43	5	0.0023605	0.00009004	0.15632	0.00089124	2159.3	58.276	131.76	0.69856	c1
4	NG-04\2020-03-13-ELFIL\2020-03-13-ELFIL_b50	611	a	13	0.58	9	0.0022795	0.00005889	0.14164	0.0005115	2708	49.497	180.13	0.60879	a2
4	NG-04\2020-03-13-ELFIL\2020-03-13-ELFIL_b50	611	a	14	0.7	13	0.0025568	0.000045406	0.23618	0.00062226	3537.6	44.452	253.67	0.60112	a2
4	NG-04\2020-03-13-ELFIL\2020-03-13-ELFIL_b50	611	c	15	0.39	4	0.00239	0.000095344	0.14212	0.00088485	2437.3	68.793	136.4	0.79465	c1
4	NG-04\2020-03-13-ELFIL\2020-03-13-ELFIL_b50	611	a	16	0.87	20	0.0026222	0.000037161	0.23684	0.00050216	3521	35.307	254.74	0.48567	a2
4	NG-04\2020-03-13-ELFIL\2020-03-13-ELFIL_b50	611	b	17	0.39	4	0.0022155	0.000097526	0.16863	0.00098575	2159.1	67.245	158.33	0.85615	b4
4	NG-04\2020-03-13-ELFIL\2020-03-13-ELFIL_b50	611	b	18	0.67	12	0.0022408	0.000042778	0.19005	0.00054791	3783.5	51.103	220.96	0.58393	b4
4	NG-04\2020-03-13-ELFIL\2020-03-13-ELFIL_b50	611	c	19	0.89	21	0.0027343	0.000036272	0.24366	0.00059476	3670.5	34.453	184.07	0.40288	c2
4	NG-04\2020-03-13-ELFIL\2020-03-13-ELFIL_b50	611	a	20	0.47	6	0.0023449	0.000081507	0.12133	0.0006164	2181.3	53.646	134.09	0.64332	a3
4	NG-04\2020-03-13-ELFIL\2020-03-13-ELFIL_b50	611	c	21	0.72	14	0.0026958	0.000049414	0.24679	0.00085215	2924.7	37.933	138.32	0.42774	c2
4	NG-04\2020-03-13-ELFIL\2020-03-13-ELFIL_b50	611	a	22	0.47	6	0.0023727	0.000078011	0.14704	0.00077812	2409.5	56.051	126.42	0.62464	a3
4	NG-04\2020-03-13-ELFIL\2020-03-13-ELFIL_b50	611	b	23	0.58	9	0.0022055	0.000052844	0.20232	0.00069145	3253.7	55.157	211.81	0.66016	b4
4	NG-04\2020-03-13-ELFIL\2020-03-13-ELFIL_b50	611	b	24	0.39	4	0.0021087	0.000086218	0.15485	0.00088951	2629.4	76.059	162.03	0.86611	b4
4	NG-04\2020-03-13-ELFIL\2020-03-13-ELFIL_b50	611	a	25	0.8	17	0.0025594	0.000036375	0.27215	0.00065934	4219.7	42.433	236.09	0.50713	a3
4	NG-04\2020-03-13-ELFIL\2020-03-13-ELFIL_b50	611	c	26	0.67	12	0.0027294	0.000045227	0.2263	0.00065401	4123.9	48.354	226.58	0.59132	c2
4	NG-04\2020-03-13-ELFIL\2020-03-13-ELFIL_b50	611	b	27	0.64	11	0.0021102	0.000045775	0.2279	0.00075147	3394.4	52.094	190.12	0.56574	b5
4	NG-04\2020-03-13-ELFIL\2020-03-13-ELFIL_b50	611	a	28	0.82	18	0.0026582	0.00003523	0.29443	0.00069555	4412.7	41.381	238.62	0.49547	a3
4	NG-04\2020-03-13-ELFIL\2020-03-13-ELFIL_b50	611	b	29	0.47	6	0.0020679	0.000078889	0.15136	0.00075213	2053.2	55.415	143.92	0.66648	b5
4	NG-04\2020-03-13-ELFIL\2020-03-13-ELFIL_b50	611	b	30	0.34	3	0.0021283	0.00011947	0.1395	0.0011073	1843	73.19	111.63	0.83012	b5
4	NG-04\2020-03-13-ELFIL\2020-03-13-ELFIL_b50	611	c	31	0.89	21	0.0035621	0.000051002	0.17956	0.00053537	2419.5	24.518	117.01	0.32122	c3
4	NG-04\2020-03-13-ELFIL\2020-03-13-ELFIL_b50	611	b	32	0.64	11	0.0021461	0.000045802	0.19952	0.0006512	3448.3	52.065	189.57	0.56492	b5
4	NG-04\2020-03-13-ELFIL\2020-03-13-ELFIL_b50	611	c	33	0.7	13	0.0033171	0.000063827	0.14708	0.00050491	2323.6	31.641	138.65	0.44442	c3
4	NG-04\2020-03-13-ELFIL\2020-03-13-ELFIL_b50	611	a	34	0.47	6	0.0022583	0.000082425	0.16766	0.00078765	2054.2	53.045	163.29	0.70991	a3
4	NG-04\2020-03-13-ELFIL\2020-03-13-ELFIL_b50	611	c	35	0.58	9	0.0027238	0.000074954	0.12973	0.00059377	1997.9	38.902	110.96	0.47782	c3
4	NG-04\2020-03-13-ELFIL\2020-03-13-ELFIL_b50	611	a	36	0.58	9	0.0024287	0.00006029	0.19664	0.00074842	2752.9	48.353	169.98	0.59139	a3
4	NG-04\2020-03-13-ELFIL\2020-03-13-ELFIL_b50	611	a	37	0.27	2	0.0024552	0.0001297	0.16518	0.0015505	2706	101.15	122.44	1.0648	a3
4	NG-04\2020-03-13-ELFIL\2020-03-13-ELFIL_b50	611	a	38	0.39	4	0.0019598	0.000078874	0.17357	0.0009976	2919.7	83.132	164.47	0.8726	a4
4	NG-04\2020-03-13-ELFIL\2020-03-13-ELFIL_b50	611	b	39	0.51	7	0.0021065	0.000068942	0.173	0.000855	2347.4	54.353	127.05	0.57976	b6
4	NG-04\2020-03-13-ELFIL\2020-03-13-ELFIL_b50	611	c	40	0.58	9	0.0025897	0.000053875	0.2906	0.0010722	3676.5	54.117	195.08	0.63356	c4
4	NG-04\2020-03-13-ELFIL\2020-03-13-ELFIL_b50	611	a	41	0.58	9	0.0020407	0.000041079	0.27852	0.00087537	4981.7	70.945	266.32	0.74025	a4
4	NG-04\2020-03-13-ELFIL\2020-03-13-ELFIL_b50	611	c	42	0.58	9	0.0025506	0.000054555	0.24104	0.00082936	3531.1	53.441	215.7	0.6662	c4
4	NG-04\2020-03-13-ELFIL\2020-03-13-ELFIL_b50	611	b	43	0.55	8	0.002585	0.000093392	0.17251	0.00078039	1373.9	35.121	132.63	0.5541	b6
4	NG-04\2020-03-13-ELFIL\2020-03-13-ELFIL_b50	611	c	44	0.47	6	0.0024829	0.000084762	0.23917	0.0015079	2135.8	51.591	96.209	0.54492	c4
4	NG-04\2020-03-13-ELFIL\2020-03-13-ELFIL_b50	611	a	45	0.55	8	0.0020028	0.000050946	0.2132	0.00077954	3576	64.353	210.07	0.69733	a4
4	NG-04\2020-03-13-ELFIL\2020-03-13-ELFIL_b50	611	c	46	0.61	10	0.0024175	0.00005786	0.19311	0.00068001	2677.7	45.345	178.17	0.57441	c4
4	NG-04\2020-03-13-ELFIL\2020-03-13-ELFIL_b50	611	a	47	0.55	8	0.0020203	0.000046077	0.2806	0.0010195	4409.9	71.155	224.56	0.72099	a4
4	NG-04\2020-03-13-ELFIL\2020-03-13-ELFIL_b50	611	b	48	0.55	8	0.0021671	0.000075456	0.25024	0.0012217	1764	43.455	121.42	0.53015	b6
4	NG-04\2020-03-13-ELFIL\2020-03-13-ELFIL_b50	611	a	49	0.47	6	0.0020648	0.00005681	0.26038	0.0011067	3953.3	76.952	215.35	0.81526	a4
4	NG-04\2020-03-13-ELFIL\2020-03-13-ELFIL_b50	611	a	50	0.39	4	0.0021285	0.000064989	0.26812	0.0012012	4671.3	100.91	292.49	1.1637	a4
4	NG-04\2020-03-13-ELFIL\2020-03-13-ELFIL_b50	611	c	51	1.19	38	0.0026088	0.000021781	0.46219	0.00080793	5366.7	31.704	233.19	0.33711	c5
4	NG-04\2020-03-13-ELFIL\2020-03-13-ELFIL_b50	611	a	52	0.93	23	0.0025167	0.000031716	0.23774	0.00050669	4033.9	35.969	219.4	0.4203	a5
4	NG-04\2020-03-13-ELFIL\2020-03-13-ELFIL_b50	611	c	53	1.19	38	0.0025172	0.000020934	0.33533	0.00052466	5605.3	32.984	265.82	0.35992	c6
4	NG-04\2020-03-13-ELFIL\2020-03-13-ELFIL_b50	611	a	54	1.09	32	0.0025774	0.000026066	0.29329	0.00051456	4396.1	31.458	243.14	0.37511	a5
4	NG-04\2020-03-13-ELFIL\2020-03-13-ELFIL_b50	611	a	55	0.87	20	0.002712	0.000037082	0.19173	0.00045938	3657.2	35.384	192.22	0.42188	a5
4	NG-04\2020-03-13-ELFIL\2020-03-13-ELFIL_b50	611	c	56	0.67	12	0.0026264	0.000053406	0.24795	0.001008	2845.9	40.946	116.53	0.42407	c7
4	NG-04\2020-03-13-ELFIL\2020-03-13-ELFIL_b50	611	c	57	0.39	4	0.0027269	0.000085252	0.18187	0.00096887	3478.8	76.957	192.8	0.94478	c7
4	NG-04\2020-03-13-ELFIL\2020-03-13-ELFIL_b50	611	c	58	0.43	5	0.0026403	0.000073123	0.20214	0.00093791	3662.5	71.772	206.82	0.87522	c7
4	NG-04\2020-03-13-ELFIL\2020-03-13-ELFIL_b50	611	c	59	0.47	6	0.0025118	0.000077105	0.15438	0.00070091	2611.3	56.716	172.84	0.73039	c7
4	NG-04\2020-03-13-ELFIL\2020-03-13-ELFIL_b50	611	a	60	1.08	31	0.0026278	0.000024475	0.30587	0.00051653	5248.1	34.586	273.54	0.40423	a6
4	NG-04\2020-03-13-ELFIL\2020-03-13-ELFIL_b50	611	c	61	0.97	25	0.0025463	0.000030094	0.27264	0.00058663	4170.6	34.876	203.62	0.38837	c8
4	NG-04\2020-03-13-ELFIL\2020-03-13-ELFIL_b50	611	c	62	0.82	18	0.0026072	0.00003455	0.3209	0.00079412	4499.8	42.193	221.91	0.47781	c8
4	NG-04\2020-03-13-ELFIL\2020-03-13-ELFIL_b50	611	d	63	1.08	31	0.0022749	0.000026988	0.34933	0.0006425	3735.7	31.356	238.28	0.37728	d1
4	NG-04\2020-03-13-ELFIL\2020-03-13-ELFIL_b50	611	c	64	0.43	5	0.0022007	0.000083236	0.18318	0.0008636	2355.5	63.031	197.15	0.85451	c9
4	NG-04\2020-03-13-ELFIL\2020-03-13-ELFIL_b50	611	c	65	0.8	17	0.0024037	0.000034304	0.34884	0.00097835	4455.5	44.989	186.8	0.45109	c9
4	NG-04\2020-03-13-ELFIL\2020-03-13-ELFIL_b50	611	a	66	0.87	20	0.0027374	0.000035413	0.26226	0.00056244	4047.7	37.052	254.12	0.48507	a7
4	NG-04\2020-03-13-ELFIL\2020-03-13-ELFIL_b50	611	d	67	0.67	12	0.0021551	0.000055594	0.22609	0.00071367	2154.4	39.32	189.9	0.54134	d1
4	NG-04\2020-03-13-ELFIL\2020-03-13-ELFIL_b50	611	c	68	1.01	27	0.0024188	0.000026055	0.28459	0.00054636	4893.5	37.295	239.05	0.40492	c9
4	NG-04\2020-03-13-ELFIL\2020-03-13-ELFIL_b50	611	a	69	0.99	26	0.0027128	0.000029973	0.29114	0.00056189	4307.3	33.674	246.9	0.41935	a7
4	NG-04\2020-03-13-ELFIL\2020-03-13-ELFIL_b50	611	d	70	0.93	23	0.002175	0.000034961	0.30095	0.00064859	2868.6	32.623	225.52	0.42612	d2
4	NG-04\2020-03-13-ELFIL\2020-03-13-ELFIL_b50	611	c	71	0.51	7	0.0022708	0.000058935	0.23201	0.00088945	3463.1	63.59	221.75	0.76593	c10
4	NG-04\2020-03-13-ELFIL\2020-03-13-ELFIL_b50	611	a	72	1.01	27	0.0026824	0.00003214	0.25826	0.00051061	3566.9	30.24	220.78	0.38913	a7
4	NG-04\2020-03-13-ELFIL\2020-03-13-ELFIL_b50	611	d	73	0.27	2	0.0021927	0.00013914	0.24062	0.0018813	2099.6	94.264	187.9	1.319	d2
4	NG-04\2020-03-13-ELFIL\2020-03-13-ELFIL_b50	611	d	74	0.77	16	0.0021686	0.000044865	0.24682	0.00071705	2496.6	36.543	170.99	0.44486	d2
4	NG-04\2020-03-13-ELFIL\2020-03-13-ELFIL_b50	611	c	75	0.97	25	0.0023045	0.000027045	0.3248	0.00066837	4673.2	38.802	231.75	0.41433	c10
4	NG-04\2020-03-13-ELFIL\2020-03-13-ELFIL_b50	611	a	76	0.47	6	0.0024527	0.000085238	0.17127	0.00080933	2086.4	51.302	161.9	0.70689	a7
4	NG-04\2020-03-13-ELFIL\2020-03-13-ELFIL_b50	611	c	77	0.58	9	0.0022255	0.000054323	0.22318	0.00080264	3107	53.657	194.6	0.63277	c11
4	NG-04\2020-03-13-ELFIL\2020-03-13-ELFIL_b50	611	d	78	1.16	36	0.0023999	0.000023207	0.29959	0.00047664	4590.1	31.404	264.1	0.36859	d3
4	NG-04\2020-03-13-ELFIL\2020-03-13-ELFIL_b50	611	d	79	0.91	22	0.0023543	0.000031845	0.2467	0.00051287	3913	37.448	242.81	0.45209	d3
4	NG-04\2020-03-13-ELFIL\2020-03-13-ELFIL_b50	611	a	80	0.87	20	0.0021919	0.000044779	0.14585	0.0003938	2026.6	29.291	145.53	0.36709	a8
4	NG-04\2020-03-13-ELFIL\2020-03-13-ELFIL_b50	611	c	81	0.91	22	0.0023916	0.000031767	0.30632	0.00071504	3994.5	37.541	201.8	0.41215	c11
4	NG-04\2020-03-13-ELFIL\2020-03-13-ELFIL_b50	611	a	82	0.99	26	0.0023634	0.000033343	0.21506	0.00041905	3031.7	30.263	227.93	0.40292	a8
4	NG-04\2020-03-13-ELFIL\2020-03-13-ELFIL_b50	611	c	83	0.58	9	0.0023064	0.00005308	0.24593	0.00083596	3372.6	54.916	221.88	0.67568	c11
4	NG-04\2020-03-13-ELFIL\2020-03-13-ELFIL_b50	611	a	84	0.84	19	0.0022993	0.000036323	0.17727	0.00042617	3400.9	38.013	198.55	0.4399	a8
4	NG-04\2020-03-13-ELFIL\2020-03-13-ELFIL_b50	611	d	85	0.95	24	0.0022358	0.000039881	0.27082	0.00058496	2171.8	27.408	210.17	0.4027	d4
4	NG-04\2020-03-13-ELFIL\2020-03-13-ELFIL_b50	611	a	86	0.72	14	0.0023527	0.000039378	0.25272	0.00064904	4018.6	47.589	251.24	0.57648	a8
4	NG-04\2020-03-13-ELFIL\2020-03-13-ELFIL_b50	611	d	87	0.97	25	0.0020806	0.000034455	0.29121	0.00063203	2599.1	30.451	203.04	0.38782	d5
4	NG-04\2020-03-13-ELFIL\2020-03-13-ELFIL_b50	611	d	88	0.95	24	0.0020936	0.000037592	0.23713	0.00054869	2288.6	29.073	178.29	0.37091	d5
4	NG-04\2020-03-13-ELFIL\2020-03-13-ELFIL_b50	611	a	89	0.64	11	0.0024839	0.00005198	0.19863	0.00061814	3099.1	45.888	208.35	0.59225	a9
4	NG-04\2020-03-13-ELFIL\2020-03-13-ELFIL_b50	611	d	90	0.72	14	0.0021756	0.000046305	0.28665	0.00081609	2687.3	40.465	209.98	0.52702	d6
4	NG-04\2020-03-13-ELFIL\2020-03-13-ELFIL_b50	611	d	91	0.84	19	0.0021614	0.000040709	0.29506	0.00070073	2545.1	33.914	223.8	0.46704	d6
4	NG-04\2020-03-13-ELFIL\2020-03-13-ELFIL_b50	611	a	92	0.8	17	0.0025537	0.000034464	0.27987	0.00063978	4690	44.786	266.79	0.53909	a9
5	NG-04\2020-04-29-ELFIL\2020-04-29-ELFIL_2	611	a	1	0.18	4	0.0020681	0.00019216	0.16234	0.0026429	41.529	2.73	1.6243	0.024527	a2
5	NG-04\2020-04-29-ELFIL\2020-04-29-ELFIL_2	611	a	2	0.2	5	0.0023781	0.00021708	0.12317	0.0017355	29.941	1.9337	1.6761	0.022285	a1
5	NG-04\2020-04-29-ELFIL\2020-04-29-ELFIL_2	611	a	3	0.23	7	0.0020312	0.00012997	0.16598	0.0017832	50.953	2.3065	2.1381	0.021272	a2
5	NG-04\2020-04-29-ELFIL\2020-04-29-ELFIL_2	611	a	4	0.18	4	0.0023205	0.00021014	0.13462	0.002131	38.972	2.4969	1.6769	0.024921	a2
5	NG-04\2020-04-29-ELFIL\2020-04-29-ELFIL_2	611	a	5	0.25	8	0.002018	0.00012851	0.13441	0.0013287	45.305	2.0411	2.1498	0.019953	a3
5	NG-04\2020-04-29-ELFIL\2020-04-29-ELFIL_2	611	a	6	0.09	1	0.0022347	0.0005487	0.076289	0.0027993	22.017	3.8248	1.1842	0.041886	a3
5	NG-04\2020-04-29-ELFIL\2020-04-29-ELFIL_2	611	a	7	0.22	6	0.0022191	0.00019162	0.1032	0.0014003	29.88	1.8254	1.4794	0.019112	a3
5	NG-04\2020-04-29-ELFIL\2020-04-29-ELFIL_2	611	a	8	0.18	4	0.0022204	0.00018696	0.14289	0.002038	47.109	2.8063	2.0809	0.027762	a3
5	NG-04\2020-04-29-ELFIL\2020-04-29-ELFIL_2	611	a	9	0.18	4	0.0021096	0.0002072	0.14292	0.0021702	36.436	2.5319	1.8358	0.026075	a3
5	NG-04\2020-04-29-ELFIL\2020-04-29-ELFIL_2	611	a	10	0.23	7	0.0021126	0.00015224	0.15794	0.0016746	38.622	1.9691	2.18	0.02148	a4
5	NG-04\2020-04-29-ELFIL\2020-04-29-ELFIL_2	611	b	11	0.6	47	0.0027998	0.000074057	0.14334	0.00058785	32.227	0.6032	2.1427	0.0082183	b1
5	NG-04\2020-04-29-ELFIL\2020-04-29-ELFIL_2	611	b	12	0.51	34	0.0027708	0.000092471	0.15569	0.00078925	28.277	0.66778	1.9594	0.0092399	b1
5	NG-04\2020-04-29-ELFIL\2020-04-29-ELFIL_2	611	b	13	0.33	14	0.0025969	0.00018865	0.14404	0.0011821	15.464	0.79483	1.7976	0.013792	b1
5	NG-04\2020-04-29-ELFIL\2020-04-29-ELFIL_2	611	b	14	0.6	47	0.0028535	0.000074349	0.16064	0.0006118	32.589	0.60085	2.5223	0.0089166	b1
5	NG-04\2020-04-29-ELFIL\2020-04-29-ELFIL_2	611	b	15	0.48	30	0.0030313	0.000088994	0.14483	0.00077698	37.859	0.78654	1.9643	0.009849	b2
5	NG-04\2020-04-29-ELFIL\2020-04-29-ELFIL_2	611	b	16	0.67	58	0.0030745	0.000059687	0.15359	0.00059299	44.156	0.60661	1.9767	0.0071056	b2
5	NG-04\2020-04-29-ELFIL\2020-04-29-ELFIL_2	611	b	17	0.52	35	0.0027988	0.00009619	0.13494	0.00083014	25.643	0.62363	1.2693	0.0073299	b2
5	NG-04\2020-04-29-ELFIL\2020-04-29-ELFIL_2	611	b	18	0.54	38	0.0026508	0.000057676	0.21239	0.00084316	62.218	0.95786	2.9992	0.010813	b3
5	NG-04\2020-04-29-ELFIL\2020-04-29-ELFIL_2	611	b	19	0.5	32	0.0026407	0.000059801	0.23036	0.0010283	68.464	1.097	2.8583	0.011504	b3
5	NG-04\2020-04-29-ELFIL\2020-04-29-ELFIL_2	611	b	20	0.38	19	0.0026147	0.00010443	0.17605	0.0011281	37.435	1.058	2.2331	0.013196	b3
5	NG-04\2020-04-29-ELFIL\2020-04-29-ELFIL_2	611	b	21	0.51	33	0.0026363	0.000071861	0.20713	0.00098936	45.897	0.88524	2.3752	0.010326	b4
5	NG-04\2020-04-29-ELFIL\2020-04-29-ELFIL_2	611	b	22	0.64	52	0.002632	0.000056226	0.26916	0.0011371	47.502	0.71801	2.026	0.0075974	b4
5	NG-04\2020-04-29-ELFIL\2020-04-29-ELFIL_2	611	b	23	0.45	26	0.0026131	0.000070071	0.26465	0.0014267	60.73	1.1523	2.4796	0.011886	b4
5	NG-04\2020-04-29-ELFIL\2020-04-29-ELFIL_2	611	b	24	0.57	42	0.002603	0.000057878	0.23658	0.00095441	54.889	0.86357	2.6801	0.0097229	b4
5	NG-04\2020-04-29-ELFIL\2020-04-29-ELFIL_2	611	b	25	0.38	19	0.0024417	0.000074455	0.29553	0.0023291	68.773	1.4838	1.6263	0.011261	b5
5	NG-04\2020-04-29-ELFIL\2020-04-29-ELFIL_2	611	b	26	0.43	24	0.002532	0.000087543	0.17962	0.0010599	40.841	0.99909	2.0911	0.011361	b5
5	NG-04\2020-04-29-ELFIL\2020-04-29-ELFIL_2	611	b	27	0.68	60	0.0026408	0.000044359	0.29607	0.0010853	66.362	0.78875	2.3814	0.0076681	b5
5	NG-04\2020-04-29-ELFIL\2020-04-29-ELFIL_2	611	b	28	0.31	12	0.0026105	0.00013639	0.19177	0.0017388	34.696	1.2826	1.7896	0.014864	b5
5	NG-04\2020-04-29-ELFIL\2020-04-29-ELFIL_2	611	b	29	0.34	15	0.0026177	0.00012011	0.23839	0.0024878	35.892	1.1652	1.1231	0.010532	b6
5	NG-04\2020-04-29-ELFIL\2020-04-29-ELFIL_2	611	b	30	0.57	42	0.0026347	0.000049913	0.31601	0.0012668	74.707	1.0014	2.8884	0.010094	b6
5	NG-04\2020-04-29-ELFIL\2020-04-29-ELFIL_2	611	b	31	0.4	21	0.0025812	0.000097254	0.19183	0.001324	38.554	1.0278	1.7651	0.011159	b6
5	NG-04\2020-04-29-ELFIL\2020-04-29-ELFIL_2	611	c	32	0.48	29	0.0022367	0.000064764	0.24967	0.0012305	54.544	1.1174	2.6283	0.011587	c1
5	NG-04\2020-04-29-ELFIL\2020-04-29-ELFIL_2	611	b	33	0.34	15	0.0025536	0.000097209	0.21482	0.0016081	53.449	1.4396	2.1411	0.014542	b6
5	NG-04\2020-04-29-ELFIL\2020-04-29-ELFIL_2	611	b	34	0.56	40	0.0026996	0.000060895	0.26033	0.0011616	53.999	0.86189	2.3444	0.0093183	b6
5	NG-04\2020-04-29-ELFIL\2020-04-29-ELFIL_2	611	c	35	0.62	50	0.002256	0.000053183	0.22647	0.00079089	47.318	0.78923	2.9796	0.0093959	c1
5	NG-04\2020-04-29-ELFIL\2020-04-29-ELFIL_2	611	c	36	0.66	56	0.0022866	0.000041565	0.27179	0.00085249	70.106	0.90165	3.4198	0.0095116	c2
5	NG-04\2020-04-29-ELFIL\2020-04-29-ELFIL_2	611	b	37	0.49	31	0.0025641	0.00005652	0.30795	0.0013435	76.818	1.1981	3.284	0.012528	b7
5	NG-04\2020-04-29-ELFIL\2020-04-29-ELFIL_2	611	b	38	0.51	34	0.002538	0.000058642	0.27595	0.0013806	64.399	1.0528	2.2212	0.0098378	b7
5	NG-04\2020-04-29-ELFIL\2020-04-29-ELFIL_2	611	d	39	0.31	12	0.0022938	0.00013176	0.18721	0.0013735	32.661	1.3274	2.723	0.018335	d1
5	NG-04\2020-04-29-ELFIL\2020-04-29-ELFIL_2	611	c	40	0.5	32	0.0023145	0.000056776	0.30535	0.0012901	66.559	1.1552	3.3854	0.012519	c2
5	NG-04\2020-04-29-ELFIL\2020-04-29-ELFIL_2	611	c	41	0.4	21	0.0023309	0.000072261	0.29672	0.0016296	63.057	1.3831	3.033	0.014628	c2
5	NG-04\2020-04-29-ELFIL\2020-04-29-ELFIL_2	611	b	42	0.42	23	0.0025179	0.00008126	0.19331	0.0011448	49.184	1.1231	2.1919	0.011882	b7
5	NG-04\2020-04-29-ELFIL\2020-04-29-ELFIL_2	611	d	43	0.57	42	0.002425	0.000051313	0.32747	0.0010895	65.052	0.97393	4.2299	0.012215	d1
5	NG-04\2020-04-29-ELFIL\2020-04-29-ELFIL_2	611	d	44	0.42	23	0.0023242	0.000070783	0.28816	0.0012838	59.829	1.2892	4.1807	0.01641	d1
5	NG-04\2020-04-29-ELFIL\2020-04-29-ELFIL_2	611	c	45	0.28	10	0.0023432	0.00012485	0.23486	0.0020438	44.596	1.6811	2.4158	0.018918	c2
5	NG-04\2020-04-29-ELFIL\2020-04-29-ELFIL_2	611	b	46	0.62	50	0.0026729	0.000057723	0.21403	0.00089608	47.602	0.72738	2.0521	0.0077976	b8
5	NG-04\2020-04-29-ELFIL\2020-04-29-ELFIL_2	611	c	47	0.53	36	0.0024053	0.000047964	0.33343	0.0012372	86.156	1.2156	3.9854	0.012807	c2
5	NG-04\2020-04-29-ELFIL\2020-04-29-ELFIL_2	611	d	48	0.46	27	0.0025707	0.000070371	0.31154	0.0012496	57.041	1.1048	4.4726	0.015666	d2
5	NG-04\2020-04-29-ELFIL\2020-04-29-ELFIL_2	611	d	49	0.53	36	0.0025422	0.000060627	0.32701	0.0011354	56.998	0.96177	4.5301	0.013654	d2
5	NG-04\2020-04-29-ELFIL\2020-04-29-ELFIL_2	611	c	50	0.33	14	0.0022897	0.00010977	0.28924	0.0018344	40.265	1.3657	3.3916	0.018945	c3
5	NG-04\2020-04-29-ELFIL\2020-04-29-ELFIL_2	611	c	51	0.6	47	0.0022919	0.000051696	0.37444	0.001195	54.126	0.86378	4.2533	0.011579	c3
5	NG-04\2020-04-29-ELFIL\2020-04-29-ELFIL_2	611	c	52	0.42	23	0.0021753	0.000079031	0.32515	0.0016101	44.916	1.1545	3.481	0.014974	c3
5	NG-04\2020-04-29-ELFIL\2020-04-29-ELFIL_2	611	d	53	0.53	36	0.00212	0.000054813	0.31237	0.0011538	58.138	1.0634	3.9582	0.012763	d3
5	NG-04\2020-04-29-ELFIL\2020-04-29-ELFIL_2	611	c	54	0.37	18	0.0022531	0.00010654	0.22586	0.0014934	32.71	1.0943	2.3076	0.013781	c3
5	NG-04\2020-04-29-ELFIL\2020-04-29-ELFIL_2	611	d	55	0.37	18	0.002257	0.00011841	0.24941	0.001372	26.529	0.98467	3.3981	0.016723	d4
6	NG-04\2020-03-06-ELFIL\2020-03-06-ELFIL_6	612	f	1	0.35	4	0.0036695	0.00028889	0.24235	0.0030223	73.413	4.0907	5.3006	0.066462	f1
6	NG-04\2020-03-06-ELFIL\2020-03-06-ELFIL_6	612	f	2	0.43	6	0.0040992	0.00019529	0.24736	0.0024222	119.67	4.0356	6.5196	0.060183	f1
6	NG-04\2020-03-06-ELFIL\2020-03-06-ELFIL_6	612	g	3	0.35	4	0.0039217	0.00033772	0.12639	0.0017006	57.421	3.5	3.6147	0.054884	g1
6	NG-04\2020-03-06-ELFIL\2020-03-06-ELFIL_6	612	f	4	0.35	4	0.0041257	0.00019888	0.23534	0.0026069	174.2	5.944	6.6363	0.074366	f2
6	NG-04\2020-03-06-ELFIL\2020-03-06-ELFIL_6	612	g	5	0.56	10	0.0040455	0.00021383	0.14581	0.0011853	59.103	2.2113	4.6964	0.039566	g2
6	NG-04\2020-03-06-ELFIL\2020-03-06-ELFIL_6	612	f	6	0.31	3	0.00354	0.0002603	0.24474	0.0027502	116.31	6.0528	9.6848	0.10373	f2
6	NG-04\2020-03-06-ELFIL\2020-03-06-ELFIL_6	612	f	7	0.31	3	0.0037793	0.00023766	0.26926	0.002752	148.98	6.6306	10.681	0.10894	f2
6	NG-04\2020-03-06-ELFIL\2020-03-06-ELFIL_6	612	f	8	0.35	4	0.0040779	0.00019536	0.24616	0.0023025	178.44	6.051	9.1268	0.087211	f3
6	NG-04\2020-03-06-ELFIL\2020-03-06-ELFIL_6	612	g	9	0.43	6	0.0041029	0.00027002	0.14657	0.0014276	62.656	2.9187	5.2461	0.053986	g2
6	NG-04\2020-03-06-ELFIL\2020-03-06-ELFIL_6	612	g	10	0.56	10	0.0044524	0.00018576	0.15861	0.0011078	86.212	2.5462	6.5428	0.0467	g3
6	NG-04\2020-03-06-ELFIL\2020-03-06-ELFIL_6	612	f	11	0.35	4	0.0038137	0.0001784	0.2805	0.0022894	200.09	6.625	13.029	0.1042	f3
6	NG-04\2020-03-06-ELFIL\2020-03-06-ELFIL_6	612	g	12	0.43	6	0.0039571	0.00024563	0.14436	0.0012975	73.017	3.2081	6.9241	0.062022	g3
6	NG-04\2020-03-06-ELFIL\2020-03-06-ELFIL_6	612	f	13	0.31	3	0.0036785	0.00024401	0.14937	0.001812	137.54	6.4575	6.8273	0.087097	f4
6	NG-04\2020-03-06-ELFIL\2020-03-06-ELFIL_6	612	g	14	0.47	7	0.0037843	0.00022616	0.15079	0.0012312	70.599	2.9862	7.291	0.058923	g4
6	NG-04\2020-03-06-ELFIL\2020-03-06-ELFIL_6	612	g	15	0.39	5	0.0040917	0.00023018	0.12892	0.0012799	103.18	4.1086	7.0813	0.068708	g4
6	NG-04\2020-03-06-ELFIL\2020-03-06-ELFIL_6	612	f	16	0.39	5	0.0037558	0.00023264	0.17475	0.0014699	92.704	4.0641	11.807	0.08872	f5
6	NG-04\2020-03-06-ELFIL\2020-03-06-ELFIL_6	612	g	17	0.31	3	0.0040252	0.00035724	0.13134	0.0016072	70.232	4.4119	6.8983	0.087549	g5
6	NG-04\2020-03-06-ELFIL\2020-03-06-ELFIL_6	612	g	18	0.53	9	0.0047271	0.00018567	0.13754	0.00099973	101.81	2.8311	7.0535	0.051112	g6
7	NG-04\2020-03-06-ELFIL\2020-03-06-ELFIL_8	612	g	1	0.39	20	0.0038259	0.00011284	0.15872	0.00089778	100.35	2.0948	6.0358	0.031717	g1
7	NG-04\2020-03-06-ELFIL\2020-03-06-ELFIL_8	612	g	2	0.36	17	0.003915	0.00011514	0.1911	0.0012718	116.03	2.4154	5.2729	0.032154	g2
7	NG-04\2020-03-06-ELFIL\2020-03-06-ELFIL_8	612	h	3	0.31	12	0.0031856	0.00014362	0.15391	0.0014553	85.94	2.7419	3.5848	0.031556	h1
7	NG-04\2020-03-06-ELFIL\2020-03-06-ELFIL_8	612	g	4	0.37	18	0.0039304	0.00010995	0.19476	0.00127	120.65	2.3889	5.2028	0.03104	g2
7	NG-04\2020-03-06-ELFIL\2020-03-06-ELFIL_8	612	h	5	0.32	13	0.0033326	0.00013631	0.18656	0.0014684	92.14	2.667	4.9114	0.035487	h1
7	NG-04\2020-03-06-ELFIL\2020-03-06-ELFIL_8	612	g	6	0.26	9	0.0033882	0.00016375	0.15117	0.0017218	93.756	3.2068	3.2863	0.034888	g3
7	NG-04\2020-03-06-ELFIL\2020-03-06-ELFIL_8	612	g	7	0.23	7	0.003178	0.00018772	0.15083	0.0020212	86.028	3.596	3.0519	0.038122	g3
7	NG-04\2020-03-06-ELFIL\2020-03-06-ELFIL_8	612	f	8	0.45	26	0.0028901	0.000090213	0.15347	0.0008975	91.187	2.0142	4.3241	0.023545	f1
7	NG-04\2020-03-06-ELFIL\2020-03-06-ELFIL_8	612	f	9	0.29	11	0.0032135	0.00013231	0.18067	0.0015346	111.43	3.2469	4.9591	0.038765	f1
7	NG-04\2020-03-06-ELFIL\2020-03-06-ELFIL_8	612	f	10	0.31	12	0.002884	0.00012563	0.23554	0.0018259	101.66	3.1336	5.7115	0.039831	f2
7	NG-04\2020-03-06-ELFIL\2020-03-06-ELFIL_8	612	g	11	0.4	21	0.0031995	0.00010183	0.15574	0.0011488	98.106	2.2097	3.3717	0.023134	g3
7	NG-04\2020-03-06-ELFIL\2020-03-06-ELFIL_8	612	f	12	0.33	14	0.0029012	0.00011107	0.17454	0.0012427	112.14	3.0381	5.5167	0.036242	f3
7	NG-04\2020-03-06-ELFIL\2020-03-06-ELFIL_8	612	f	13	0.31	12	0.0035208	0.00013322	0.19547	0.0013447	110.41	2.9566	7.0166	0.044148	f4
7	NG-04\2020-03-06-ELFIL\2020-03-06-ELFIL_8	612	e	14	0.28	10	0.0030412	0.00015024	0.14951	0.0012107	89.956	3.1448	5.8432	0.044133	e5
7	NG-04\2020-03-06-ELFIL\2020-03-06-ELFIL_8	612	e	15	0.45	26	0.0038536	0.000090704	0.1983	0.00092228	120.33	2.0047	7.1018	0.030174	e3
7	NG-04\2020-03-06-ELFIL\2020-03-06-ELFIL_8	612	e	16	0.18	4	0.0031039	0.00023516	0.18614	0.0028046	93.694	5.0233	4.354	0.060235	e2
7	NG-04\2020-03-06-ELFIL\2020-03-06-ELFIL_8	612	e	17	0.28	10	0.0038244	0.00013787	0.18837	0.001417	134.39	3.4291	7.0001	0.048305	e4
7	NG-04\2020-03-06-ELFIL\2020-03-06-ELFIL_8	612	e	18	0.26	9	0.0029363	0.00015921	0.16573	0.0014864	85.934	3.2972	5.3679	0.044588	e5
7	NG-04\2020-03-06-ELFIL\2020-03-06-ELFIL_8	612	e	19	0.33	14	0.0034389	0.000089492	0.26646	0.0016454	204.83	3.7723	7.9084	0.043393	e2
7	NG-04\2020-03-06-ELFIL\2020-03-06-ELFIL_8	612	e	20	0.32	13	0.002968	0.000092773	0.12761	0.0013345	177.11	3.9174	2.6437	0.026036	e1
7	NG-04\2020-03-06-ELFIL\2020-03-06-ELFIL_8	612	e	21	0.26	9	0.0035978	0.00014797	0.20614	0.001733	121.94	3.5494	6.3206	0.048383	e1
7	NG-04\2020-03-06-ELFIL\2020-03-06-ELFIL_8	612	d	22	0.41	22	0.0031297	0.000063109	0.32545	0.0011014	238.5	3.4033	17.533	0.051542	d3
7	NG-04\2020-03-06-ELFIL\2020-03-06-ELFIL_8	612	d	23	0.35	16	0.0030018	0.000073888	0.2506	0.0010036	229.44	3.9965	16.246	0.058177	d2
7	NG-04\2020-03-06-ELFIL\2020-03-06-ELFIL_8	612	d	24	0.23	7	0.0029956	0.00013252	0.27632	0.0018912	162.7	5.0932	12.974	0.078602	d3
7	NG-04\2020-03-06-ELFIL\2020-03-06-ELFIL_8	612	d	25	0.09	1	0.0030873	0.00031882	0.20959	0.0034292	202.81	14.82	15.061	0.22406	d2
7	NG-04\2020-03-06-ELFIL\2020-03-06-ELFIL_8	612	d	26	0.48	30	0.0032012	0.000051512	0.34571	0.0010219	268.52	3.0578	17.111	0.043603	d2
7	NG-04\2020-03-06-ELFIL\2020-03-06-ELFIL_8	612	d	27	0.28	10	0.003033	0.00010176	0.22712	0.0012	195.58	4.6433	14.653	0.069889	d2
7	NG-04\2020-03-06-ELFIL\2020-03-06-ELFIL_8	612	d	28	0.34	15	0.0031452	0.000070183	0.35737	0.0014554	284.25	4.4885	18.186	0.063571	d2
7	NG-04\2020-03-06-ELFIL\2020-03-06-ELFIL_8	612	d	29	0.37	18	0.0029048	0.000081642	0.21903	0.00092483	161.64	3.2148	12.662	0.048424	d4
7	NG-04\2020-03-06-ELFIL\2020-03-06-ELFIL_8	612	d	30	0.5	32	0.0032061	0.000055056	0.30807	0.00093358	220.71	2.6822	14.837	0.039313	d1
7	NG-04\2020-03-06-ELFIL\2020-03-06-ELFIL_8	612	d	31	0.37	18	0.0027917	0.000086775	0.17425	0.00072353	137.5	3.0244	12.612	0.048328	d5
7	NG-04\2020-03-06-ELFIL\2020-03-06-ELFIL_8	612	d	32	0.38	19	0.0033182	0.000079442	0.25204	0.00087918	184.79	3.1309	18.052	0.056276	d4
7	NG-04\2020-03-06-ELFIL\2020-03-06-ELFIL_8	612	d	33	0.54	37	0.0029618	0.000049619	0.3103	0.00082433	217.07	2.5734	16.726	0.038818	d5
7	NG-04\2020-03-06-ELFIL\2020-03-06-ELFIL_8	612	d	34	0.41	22	0.0029671	0.000068506	0.27605	0.0010019	191.87	3.1348	14.678	0.047158	d5
7	NG-04\2020-03-06-ELFIL\2020-03-06-ELFIL_8	612	d	35	0.35	16	0.002908	0.000091033	0.30697	0.001269	146.43	3.2436	15.933	0.057614	d6
7	NG-04\2020-03-06-ELFIL\2020-03-06-ELFIL_8	612	c	36	0.65	55	0.0026937	0.000041705	0.32494	0.00065508	187.98	2.0593	19.757	0.034604	c3
7	NG-04\2020-03-06-ELFIL\2020-03-06-ELFIL_8	612	c	37	0.68	59	0.0031105	0.000045151	0.26849	0.0005145	172.67	1.7737	19.517	0.033206	c2
7	NG-04\2020-03-06-ELFIL\2020-03-06-ELFIL_8	612	c	38	0.48	30	0.0031159	0.000060237	0.25215	0.00069813	191.13	2.6147	18.15	0.044907	c1
7	NG-04\2020-03-06-ELFIL\2020-03-06-ELFIL_8	612	c	39	0.64	52	0.0031361	0.000038463	0.35899	0.00076491	272.2	2.3625	19.189	0.035072	c4
7	NG-04\2020-03-06-ELFIL\2020-03-06-ELFIL_8	612	c	40	0.47	28	0.0028313	0.000056063	0.33268	0.00095475	214.78	3.0094	19.263	0.047888	c5
7	NG-04\2020-03-06-ELFIL\2020-03-06-ELFIL_8	612	c	41	0.34	15	0.0027235	0.000087098	0.30519	0.0012268	159.78	3.6156	17.95	0.063158	c5
7	NG-04\2020-03-06-ELFIL\2020-03-06-ELFIL_8	612	c	42	0.5	32	0.0030612	0.000057954	0.4027	0.0011899	190.17	2.5477	16.736	0.041753	c6
7	NG-04\2020-03-06-ELFIL\2020-03-06-ELFIL_8	612	c	43	0.25	8	0.0026175	0.00012	0.30159	0.0016571	151.66	4.9199	17.965	0.086518	c7
7	NG-04\2020-03-06-ELFIL\2020-03-06-ELFIL_8	612	c	44	0.45	26	0.002986	0.000065263	0.38107	0.0011852	180.03	2.7844	18.304	0.048442	c6
7	NG-04\2020-03-06-ELFIL\2020-03-06-ELFIL_8	612	b	45	0.54	37	0.0038924	0.000050773	0.32962	0.00090543	272.59	2.5167	15.875	0.037818	b1
7	NG-04\2020-03-06-ELFIL\2020-03-06-ELFIL_8	612	b	46	0.51	33	0.0040309	0.000047875	0.35919	0.00096402	356.01	2.9929	19.06	0.043877	b2
7	NG-04\2020-03-06-ELFIL\2020-03-06-ELFIL_8	612	b	47	0.59	44	0.0038137	0.000049204	0.27147	0.0006364	239.14	2.1837	17.528	0.03644	b2
7	NG-04\2020-03-06-ELFIL\2020-03-06-ELFIL_8	612	b	48	0.61	48	0.0037924	0.000049594	0.37762	0.00083131	214.56	1.9859	19.74	0.037025	b3
7	NG-04\2020-03-06-ELFIL\2020-03-06-ELFIL_8	612	b	49	0.67	57	0.0043318	0.000040535	0.37475	0.00079338	309.02	2.0469	17.937	0.032388	b4
7	NG-04\2020-03-06-ELFIL\2020-03-06-ELFIL_8	612	b	50	0.72	67	0.0043906	0.000036715	0.36562	0.00071442	324.8	1.9227	17.794	0.029754	b4
7	NG-04\2020-03-06-ELFIL\2020-03-06-ELFIL_8	612	b	51	0.47	28	0.0036432	0.000060195	0.36593	0.001082	239.83	2.8046	18.597	0.047052	b5
7	NG-04\2020-03-06-ELFIL\2020-03-06-ELFIL_8	612	b	52	0.53	36	0.0037192	0.000051749	0.31745	0.00092364	257.67	2.5375	14.41	0.036528	b6
7	NG-04\2020-03-06-ELFIL\2020-03-06-ELFIL_8	612	b	53	0.43	24	0.0036497	0.000061741	0.3177	0.0010749	266.44	3.1901	15.989	0.047124	b6
7	NG-04\2020-03-06-ELFIL\2020-03-06-ELFIL_8	612	b	54	0.4	21	0.0034946	0.000076576	0.30168	0.0010546	189.52	2.9392	16.907	0.051804	b5
7	NG-04\2020-03-06-ELFIL\2020-03-06-ELFIL_8	612	b	55	0.43	24	0.0036273	0.000067393	0.24618	0.000857	222.25	2.9225	14.282	0.044538	b6
7	NG-04\2020-03-06-ELFIL\2020-03-06-ELFIL_8	612	a	56	0.56	40	0.0035015	0.000056221	0.21512	0.00062528	184.96	2.1017	11.986	0.031604	a1
7	NG-04\2020-03-06-ELFIL\2020-03-06-ELFIL_8	612	a	57	0.45	26	0.0033964	0.000069164	0.21471	0.00066782	182.36	2.6281	16.097	0.045428	a3
7	NG-04\2020-03-06-ELFIL\2020-03-06-ELFIL_8	612	a	58	0.56	41	0.0029571	0.000050722	0.26668	0.00069261	187.17	2.2719	15.268	0.035232	a2
7	NG-04\2020-03-06-ELFIL\2020-03-06-ELFIL_8	612	a	59	0.56	40	0.0043855	0.000049905	0.33753	0.00080906	294.13	2.3693	19.4	0.040208	a4
7	NG-04\2020-03-06-ELFIL\2020-03-06-ELFIL_8	612	a	60	0.49	31	0.0037759	0.00006404	0.22874	0.00064335	198.38	2.3813	16.701	0.042377	a4
7	NG-04\2020-03-06-ELFIL\2020-03-06-ELFIL_8	612	a	61	0.5	32	0.0030612	0.000054273	0.29057	0.00079808	216.84	2.7206	17.821	0.043086	a3
7	NG-04\2020-03-06-ELFIL\2020-03-06-ELFIL_8	612	a	62	0.4	21	0.0030944	0.000090091	0.17889	0.00070316	121.22	2.4975	12.111	0.043845	a6
7	NG-04\2020-03-06-ELFIL\2020-03-06-ELFIL_8	612	a	63	0.38	19	0.0038097	0.000082084	0.23812	0.00084495	198.77	3.0313	17.252	0.055015	a6
7	NG-04\2020-03-06-ELFIL\2020-03-06-ELFIL_8	612	a	64	0.51	33	0.0039301	0.000056728	0.2752	0.00070843	247.21	2.5256	19.437	0.04431	a5
7	NG-04\2020-03-06-ELFIL\2020-03-06-ELFIL_8	612	a	65	0.34	15	0.0039698	0.000095748	0.25715	0.0010515	192.84	3.2921	16.708	0.060933	a5
7	NG-04\2020-03-06-ELFIL\2020-03-06-ELFIL_8	612	a	66	0.54	37	0.0040953	0.000056692	0.29619	0.00072695	230.06	2.2543	19.385	0.04179	a6
8	NG-04\2020-03-06-ELFIL\2020-03-06-ELFIL_9b25	612	a	1	0.28	38	0.0031843	0.000091291	0.22721	0.0011205	503.54	10.216	33.199	0.14779	a1
8	NG-04\2020-03-06-ELFIL\2020-03-06-ELFIL_9b25	612	a	2	0.22	23	0.0027566	0.00011592	0.19195	0.001355	446.58	13.288	26.001	0.16811	a2
8	NG-04\2020-03-06-ELFIL\2020-03-06-ELFIL_9b25	612	a	3	0.17	14	0.003089	0.0001488	0.22384	0.0017332	499	17.011	36.448	0.25512	a2
8	NG-04\2020-03-06-ELFIL\2020-03-06-ELFIL_9b25	612	b	4	0.14	9	0.0029773	0.0001023	0.3855	0.0025806	1582.9	38.486	85.886	0.48844	b1
8	NG-04\2020-03-06-ELFIL\2020-03-06-ELFIL_9b25	612	b	5	0.18	16	0.0031875	0.000084545	0.37504	0.0018035	1395.8	26.199	92.908	0.38101	b2
8	NG-04\2020-03-06-ELFIL\2020-03-06-ELFIL_9b25	612	a	6	0.2	20	0.0031175	0.00012735	0.21063	0.0015663	481.35	13.914	27.365	0.18495	a3
8	NG-04\2020-03-06-ELFIL\2020-03-06-ELFIL_9b25	612	a	7	0.22	23	0.0032737	0.00011718	0.19126	0.0011919	519.1	13.15	33.341	0.19037	a4
8	NG-04\2020-03-06-ELFIL\2020-03-06-ELFIL_9b25	612	b	8	0.18	15	0.0027535	0.000085536	0.41209	0.0022135	1256.2	27.613	81.569	0.36871	b3
8	NG-04\2020-03-06-ELFIL\2020-03-06-ELFIL_9b25	612	b	9	0.21	22	0.0030051	0.00006123	0.54546	0.0022972	1824.5	26.306	99.014	0.33543	b2
8	NG-04\2020-03-06-ELFIL\2020-03-06-ELFIL_9b25	612	a	10	0.24	27	0.0028589	0.00010677	0.16986	0.0011646	465.09	12.291	23.041	0.14606	a5
8	NG-04\2020-03-06-ELFIL\2020-03-06-ELFIL_9b25	612	b	11	0.18	15	0.0028294	0.000074847	0.53844	0.0028352	1686	31.558	92.48	0.3926	b3
8	NG-04\2020-03-06-ELFIL\2020-03-06-ELFIL_9b25	612	b	12	0.18	16	0.0031048	0.000076907	0.48199	0.0023335	1643	28.799	98.79	0.39289	b2
8	NG-04\2020-03-06-ELFIL\2020-03-06-ELFIL_9b25	612	b	13	0.18	16	0.0030317	0.000068637	0.57708	0.0027949	2014.1	32.267	105.05	0.40515	b3
8	NG-04\2020-03-06-ELFIL\2020-03-06-ELFIL_9b25	612	a	14	0.25	30	0.0029202	0.00010858	0.16439	0.0008889	413.39	10.877	33.188	0.1663	a6
8	NG-04\2020-03-06-ELFIL\2020-03-06-ELFIL_9b25	612	b	15	0.28	39	0.0030765	0.000050472	0.3959	0.0011788	1550.7	18.003	100.93	0.25436	b1
8	NG-04\2020-03-06-ELFIL\2020-03-06-ELFIL_9b25	612	b	16	0.19	17	0.0032717	0.000082321	0.44707	0.001949	1422.2	25.326	111.98	0.4058	b4
8	NG-04\2020-03-06-ELFIL\2020-03-06-ELFIL_9b25	612	b	17	0.2	19	0.0032935	0.000089718	0.40246	0.0017488	1078.5	20.792	97.737	0.35861	b4
8	NG-04\2020-03-06-ELFIL\2020-03-06-ELFIL_9b25	612	b	18	0.17	14	0.0035736	0.00011678	0.29653	0.0016356	937.49	21.683	76.102	0.36864	b6
8	NG-04\2020-03-06-ELFIL\2020-03-06-ELFIL_9b25	612	c	19	0.15	11	0.004773	0.00013845	0.31119	0.0019461	1134.6	23.299	76.197	0.41614	c2
8	NG-04\2020-03-06-ELFIL\2020-03-06-ELFIL_9b25	612	c	20	0.16	13	0.0032271	0.00014429	0.20627	0.0013245	597.11	18.894	56.257	0.32892	c1
8	NG-04\2020-03-06-ELFIL\2020-03-06-ELFIL_9b25	612	b	21	0.31	48	0.0034962	0.000042532	0.67895	0.0019494	2016.7	17.363	106.07	0.23505	b5
8	NG-04\2020-03-06-ELFIL\2020-03-06-ELFIL_9b25	612	c	22	0.14	9	0.0042971	0.00015331	0.2798	0.0018954	1017.9	25.706	77.468	0.46389	c2
8	NG-04\2020-03-06-ELFIL\2020-03-06-ELFIL_9b25	612	b	23	0.2	19	0.0033498	0.000080228	0.4108	0.0017828	1371.9	23.252	98.561	0.36012	b6
8	NG-04\2020-03-06-ELFIL\2020-03-06-ELFIL_9b25	612	c	24	0.14	10	0.0028216	0.00013373	0.27081	0.0016948	790.04	26.495	81.117	0.45032	c3
8	NG-04\2020-03-06-ELFIL\2020-03-06-ELFIL_9b25	612	b	25	0.14	10	0.0034398	0.00014032	0.30694	0.0018011	874.97	25.261	94.889	0.48705	b6
8	NG-04\2020-03-06-ELFIL\2020-03-06-ELFIL_9b25	612	c	26	0.17	14	0.0032643	0.00011638	0.26869	0.0013772	862.11	21.752	86.233	0.39241	c3
8	NG-04\2020-03-06-ELFIL\2020-03-06-ELFIL_9b25	612	c	27	0.1	5	0.0033761	0.0002052	0.20936	0.0019431	803.18	34.548	70.195	0.59243	c4
8	NG-04\2020-03-06-ELFIL\2020-03-06-ELFIL_9b25	612	d	28	0.3	45	0.0045909	0.000050638	0.65259	0.0020421	1993.9	15.569	93.755	0.22822	d1
8	NG-04\2020-03-06-ELFIL\2020-03-06-ELFIL_9b25	612	d	29	0.21	21	0.0043196	0.00007694	0.51894	0.0024401	1741.1	21.953	81.785	0.31203	d1
8	NG-04\2020-03-06-ELFIL\2020-03-06-ELFIL_9b25	612	c	30	0.14	9	0.0036433	0.0001687	0.21551	0.0014854	712.53	23.35	71.075	0.44433	c4
8	NG-04\2020-03-06-ELFIL\2020-03-06-ELFIL_9b25	612	c	31	0.13	8	0.0031071	0.00019078	0.15885	0.0013424	534.39	23.219	50.71	0.39808	c5
8	NG-04\2020-03-06-ELFIL\2020-03-06-ELFIL_9b25	612	d	32	0.25	31	0.0040106	0.000071003	0.44023	0.0014889	1285.7	16.111	101.55	0.28617	d2
8	NG-04\2020-03-06-ELFIL\2020-03-06-ELFIL_9b25	612	d	33	0.21	22	0.0043822	0.000084083	0.45098	0.0019034	1411.8	19.176	92.566	0.32433	d3
8	NG-04\2020-03-06-ELFIL\2020-03-06-ELFIL_9b25	612	d	34	0.39	72	0.0043086	0.000045157	0.39629	0.00090093	1470.5	10.91	93.804	0.18047	d3
8	NG-04\2020-03-06-ELFIL\2020-03-06-ELFIL_9b25	612	d	35	0.18	16	0.0041112	0.000089281	0.5382	0.0026579	1615.1	24.827	98.544	0.3924	d2
8	NG-04\2020-03-06-ELFIL\2020-03-06-ELFIL_9b25	612	d	36	0.22	23	0.0040143	0.000083723	0.36275	0.0015416	1247.5	18.416	82.01	0.29857	d4
8	NG-04\2020-03-06-ELFIL\2020-03-06-ELFIL_9b25	612	d	37	0.31	47	0.0042703	0.00005038	0.51717	0.0014942	1793.7	14.979	96.673	0.22676	d4
8	NG-04\2020-03-06-ELFIL\2020-03-06-ELFIL_9b25	612	d	38	0.46	103	0.0039874	0.000040821	0.41484	0.00080962	1163.9	8.434	90.16	0.14793	d5
8	NG-04\2020-03-06-ELFIL\2020-03-06-ELFIL_9b25	612	d	39	0.26	34	0.0038618	0.000065936	0.37561	0.0012194	1308.8	15.817	95.968	0.26564	d5
8	NG-04\2020-03-06-ELFIL\2020-03-06-ELFIL_9b25	612	f	40	0.35	58	0.0040152	0.00004096	0.65193	0.0016453	2067.3	14.927	111.79	0.21952	f1
8	NG-04\2020-03-06-ELFIL\2020-03-06-ELFIL_9b25	612	e	41	0.41	80	0.0021793	0.000029264	0.4306	0.00090883	1592.2	15.127	100.36	0.17709	e1
8	NG-04\2020-03-06-ELFIL\2020-03-06-ELFIL_9b25	612	f	42	0.18	15	0.0042847	0.00010069	0.2865	0.0014385	1411.6	23.483	85.053	0.3765	f1
8	NG-04\2020-03-06-ELFIL\2020-03-06-ELFIL_9b25	612	e	43	0.46	104	0.0021244	0.00002311	0.52978	0.0010315	1914.5	14.734	97.01	0.15271	e2
8	NG-04\2020-03-06-ELFIL\2020-03-06-ELFIL_9b25	612	e	44	0.42	84	0.0021529	0.000032224	0.26678	0.00060327	1235.4	13.083	73.728	0.14813	e2
8	NG-04\2020-03-06-ELFIL\2020-03-06-ELFIL_9b25	612	e	45	0.26	34	0.0021637	0.000040947	0.52851	0.0021564	1899.9	25.437	67.511	0.2228	e3
8	NG-04\2020-03-06-ELFIL\2020-03-06-ELFIL_9b25	612	f	46	0.25	31	0.003741	0.000063475	0.38637	0.0012933	1500.4	18.018	99.79	0.28368	f1
8	NG-04\2020-03-06-ELFIL\2020-03-06-ELFIL_9b25	612	e	47	0.3	43	0.0025137	0.000048357	0.41424	0.0011805	1251.5	17.035	101.25	0.24263	e4
8	NG-04\2020-03-06-ELFIL\2020-03-06-ELFIL_9b25	612	f	48	0.26	34	0.003707	0.00005499	0.43897	0.0014202	1806.2	18.963	101.09	0.27263	f2
8	NG-04\2020-03-06-ELFIL\2020-03-06-ELFIL_9b25	612	f	49	0.21	21	0.0036217	0.000090159	0.27117	0.0011693	1062.8	18.725	81.39	0.31128	f2
8	NG-04\2020-03-06-ELFIL\2020-03-06-ELFIL_9b25	612	f	50	0.28	37	0.0036526	0.000050955	0.43145	0.0012905	1904.5	18.804	108.11	0.27028	f2
8	NG-04\2020-03-06-ELFIL\2020-03-06-ELFIL_9b25	612	g	51	0.22	24	0.0031098	0.000051068	1.0742	0.0047633	2488.1	28.914	109.87	0.33831	g1
8	NG-04\2020-03-06-ELFIL\2020-03-06-ELFIL_9b25	612	g	52	0.26	33	0.0031045	0.000043016	1.6359	0.0075086	2546	24.964	94.783	0.26796	g1
8	NG-04\2020-03-06-ELFIL\2020-03-06-ELFIL_9b25	612	f	53	0.24	28	0.0043614	0.000083712	0.32728	0.0012162	1113.8	15.133	85.815	0.2768	f3
8	NG-04\2020-03-06-ELFIL\2020-03-06-ELFIL_9b25	612	f	54	0.24	29	0.0042571	0.000074161	0.3138	0.001084	1337.4	16.492	94.904	0.28603	f3
8	NG-04\2020-03-06-ELFIL\2020-03-06-ELFIL_9b25	612	f	55	0.25	30	0.004459	0.000079132	0.37941	0.001351	1189.5	14.943	90.658	0.27486	f3
8	NG-04\2020-03-06-ELFIL\2020-03-06-ELFIL_9b25	612	h	56	0.18	15	0.0030138	0.000074403	0.4512	0.0021669	1817.5	31.751	104.86	0.41806	h1
8	NG-04\2020-03-06-ELFIL\2020-03-06-ELFIL_9b25	612	f	57	0.19	17	0.004157	0.0001144	0.25613	0.001263	936.15	18.236	75.965	0.33424	f3
8	NG-04\2020-03-06-ELFIL\2020-03-06-ELFIL_9b25	612	h	58	0.26	32	0.0029768	0.000052301	0.45099	0.0015205	1702.9	21.172	99.725	0.27912	h1
8	NG-04\2020-03-06-ELFIL\2020-03-06-ELFIL_9b25	612	g	59	0.31	46	0.0029818	0.000039605	1.2808	0.0044172	2069.4	19.45	104.22	0.23799	g2
8	NG-04\2020-03-06-ELFIL\2020-03-06-ELFIL_9b25	612	h	60	0.16	13	0.0029507	0.000084187	0.39454	0.0018998	1603.6	32.376	115.66	0.47163	h2
8	NG-04\2020-03-06-ELFIL\2020-03-06-ELFIL_9b25	612	h	61	0.2	20	0.0029946	0.000064486	0.46603	0.0020698	1803	27.475	92.906	0.34078	h1
8	NG-04\2020-03-06-ELFIL\2020-03-06-ELFIL_9b25	612	h	62	0.2	19	0.002801	0.000075061	0.41614	0.0018315	1310.1	24.843	96.194	0.35577	h2
8	NG-04\2020-03-06-ELFIL\2020-03-06-ELFIL_9b25	612	h	63	0.22	23	0.0029298	0.000062524	0.42711	0.0017221	1631.6	24.64	95.418	0.32205	h2
8	NG-04\2020-03-06-ELFIL\2020-03-06-ELFIL_9b25	612	g	64	0.24	27	0.0031315	0.000052014	1.002	0.0041355	2146.8	25.234	108.81	0.31741	g3
8	NG-04\2020-03-06-ELFIL\2020-03-06-ELFIL_9b25	612	h	65	0.14	9	0.0027915	0.00010159	0.36912	0.0023204	1504.6	38.748	96.237	0.51703	h3
8	NG-04\2020-03-06-ELFIL\2020-03-06-ELFIL_9b25	612	h	66	0.24	28	0.0027856	0.00005601	0.45875	0.0018321	1587.8	22.591	81.659	0.27002	h3
8	NG-04\2020-03-06-ELFIL\2020-03-06-ELFIL_9b25	612	h	67	0.19	18	0.0028562	0.000072757	0.38283	0.0017204	1500.9	27.054	95.108	0.36345	h3
8	NG-04\2020-03-06-ELFIL\2020-03-06-ELFIL_9b25	612	h	68	0.15	11	0.0030423	0.00010562	0.39921	0.0023829	1241.5	30.501	89.249	0.45038	h3
8	NG-04\2020-03-06-ELFIL\2020-03-06-ELFIL_9b25	612	h	69	0.14	10	0.00292	0.000097493	0.36903	0.002199	1538.3	36.344	96.383	0.49087	h4
8	NG-04\2020-03-06-ELFIL\2020-03-06-ELFIL_9b25	612	h	70	0.17	14	0.0029075	0.000083779	0.44945	0.0025005	1481.6	30.209	83.626	0.38644	h4
9	NG-04\2020-03-06-ELFIL\2020-03-06-ELFIL_10	612	a	1	0.15	23	0.0033437	0.00017467	0.32817	0.0031945	73.431	2.7147	4.6877	0.039596	a1
9	NG-04\2020-03-06-ELFIL\2020-03-06-ELFIL_10	612	a	2	0.15	23	0.0032243	0.0001322	0.40926	0.0030201	123.6	3.5864	8.6549	0.053802	a2
9	NG-04\2020-03-06-ELFIL\2020-03-06-ELFIL_10	612	a	3	0.15	24	0.0030939	0.00011981	0.46135	0.0033868	138.37	3.7919	8.6911	0.052779	a2
9	NG-04\2020-03-06-ELFIL\2020-03-06-ELFIL_10	612	a	4	0.16	26	0.0029041	0.00016017	0.32864	0.0024538	67.081	2.618	7.0509	0.045673	a3
9	NG-04\2020-03-06-ELFIL\2020-03-06-ELFIL_10	612	a	5	0.15	22	0.0028926	0.00016372	0.32964	0.0026481	75.573	3.0268	7.2041	0.050189	a3
9	NG-04\2020-03-06-ELFIL\2020-03-06-ELFIL_10	612	a	6	0.21	45	0.0031323	0.00010287	0.41142	0.002205	101.36	2.3556	8.3994	0.037892	a4
9	NG-04\2020-03-06-ELFIL\2020-03-06-ELFIL_10	612	a	7	0.23	54	0.0031429	0.000099519	0.36461	0.0018377	90.552	2.0291	7.6521	0.033016	a3
9	NG-04\2020-03-06-ELFIL\2020-03-06-ELFIL_10	612	a	8	0.18	34	0.0034431	0.00011465	0.44115	0.0027914	118.73	2.798	8.1438	0.042924	a2
9	NG-04\2020-03-06-ELFIL\2020-03-06-ELFIL_10	612	a	9	0.16	28	0.0033264	0.00012828	0.40499	0.0029468	111.25	3.0363	7.2907	0.044754	a1
9	NG-04\2020-03-06-ELFIL\2020-03-06-ELFIL_10	612	b	10	0.2	41	0.0043039	0.000097246	0.68626	0.0038932	171.14	2.7373	9.8301	0.042945	b1
9	NG-04\2020-03-06-ELFIL\2020-03-06-ELFIL_10	612	b	11	0.3	93	0.0041724	0.000066581	0.56583	0.001998	156.03	1.7624	10.387	0.029311	b1
9	NG-04\2020-03-06-ELFIL\2020-03-06-ELFIL_10	612	b	12	0.15	22	0.0041079	0.00013896	0.50736	0.0039029	149.08	3.5696	8.9066	0.055805	b1
9	NG-04\2020-03-06-ELFIL\2020-03-06-ELFIL_10	612	b	13	0.16	26	0.0037824	0.00013876	0.44915	0.0032659	116.45	3.0238	8.1094	0.048982	b2
9	NG-04\2020-03-06-ELFIL\2020-03-06-ELFIL_10	612	b	14	0.24	58	0.0038344	0.000080704	0.49334	0.0023203	156.46	2.3308	8.9533	0.034459	b2
9	NG-04\2020-03-06-ELFIL\2020-03-06-ELFIL_10	612	b	15	0.23	55	0.0038529	0.000074691	0.58962	0.0028004	193.56	2.6558	9.8556	0.037127	b2
9	NG-04\2020-03-06-ELFIL\2020-03-06-ELFIL_10	612	c	16	0.22	50	0.0028691	0.00013523	0.23502	0.0012704	48.342	1.6123	6.5026	0.031629	c1
9	NG-04\2020-03-06-ELFIL\2020-03-06-ELFIL_10	612	c	17	0.18	35	0.0029884	0.00015331	0.20672	0.0013996	55.973	2.032	5.7862	0.035661	c2
9	NG-04\2020-03-06-ELFIL\2020-03-06-ELFIL_10	612	c	18	0.24	60	0.0032381	0.00012801	0.22167	0.0010875	50.749	1.4198	6.5078	0.028885	c2
9	NG-04\2020-03-06-ELFIL\2020-03-06-ELFIL_10	612	c	19	0.17	31	0.0030246	0.00014225	0.25866	0.0016587	74.292	2.4725	7.5946	0.043411	c1
9	NG-04\2020-03-06-ELFIL\2020-03-06-ELFIL_10	612	c	20	0.21	48	0.0029537	0.00013762	0.17133	0.0010463	50.06	1.6505	5.0327	0.028399	c2
9	NG-04\2020-03-06-ELFIL\2020-03-06-ELFIL_10	612	d	21	0.27	75	0.00403	0.000096219	0.35316	0.0014779	89.472	1.5121	7.9249	0.02851	d3
9	NG-04\2020-03-06-ELFIL\2020-03-06-ELFIL_10	612	d	22	0.2	43	0.0038595	0.00016562	0.24199	0.0015185	50.439	1.532	5.6423	0.03177	d2
9	NG-04\2020-03-06-ELFIL\2020-03-06-ELFIL_10	612	d	23	0.35	125	0.0042606	0.000070799	0.4384	0.0014462	104.84	1.2332	8.1336	0.022372	d2
9	NG-04\2020-03-06-ELFIL\2020-03-06-ELFIL_10	612	d	24	0.23	57	0.0041464	0.00010005	0.4264	0.0020185	112.03	1.9135	8.5906	0.034049	d2
9	NG-04\2020-03-06-ELFIL\2020-03-06-ELFIL_10	612	d	25	0.28	80	0.004279	0.000075649	0.544	0.002151	144.1	1.8033	9.4961	0.030217	d3
9	NG-04\2020-03-06-ELFIL\2020-03-06-ELFIL_10	612	d	26	0.26	69	0.0040942	0.000095005	0.41846	0.0018164	101.35	1.6646	8.3924	0.030588	d2
9	NG-04\2020-03-06-ELFIL\2020-03-06-ELFIL_10	612	e	27	0.39	161	0.0029362	0.000039444	0.59467	0.0014211	180.61	1.7168	13.341	0.025247	e1
9	NG-04\2020-03-06-ELFIL\2020-03-06-ELFIL_10	612	e	28	0.35	125	0.0027966	0.000057345	0.43413	0.0013108	104.82	1.5208	9.6814	0.024409	e1
9	NG-04\2020-03-06-ELFIL\2020-03-06-ELFIL_10	612	e	29	0.21	46	0.0027954	0.000090962	0.4578	0.0023489	113.15	2.6054	9.2605	0.039352	e1
9	NG-04\2020-03-06-ELFIL\2020-03-06-ELFIL_10	612	e	30	0.21	46	0.0028	0.00009002	0.48478	0.0024646	115.72	2.6326	9.6068	0.040081	e1
9	NG-04\2020-03-06-ELFIL\2020-03-06-ELFIL_10	612	e	31	0.2	42	0.00301	0.000085945	0.5207	0.0025931	149.49	3.0206	11.23	0.045352	e2
9	NG-04\2020-03-06-ELFIL\2020-03-06-ELFIL_10	612	e	32	0.56	332	0.0029826	0.000029055	0.64971	0.0012748	163.97	1.1303	9.928	0.015167	e2
9	NG-04\2020-03-06-ELFIL\2020-03-06-ELFIL_10	612	f	33	0.2	43	0.0028558	0.00010259	0.36472	0.0019971	97.23	2.4714	8.1425	0.038166	f1
9	NG-04\2020-03-06-ELFIL\2020-03-06-ELFIL_10	612	f	34	0.33	110	0.0029498	0.000060165	0.37576	0.001407	114.14	1.6474	6.8622	0.021906	f1
9	NG-04\2020-03-06-ELFIL\2020-03-06-ELFIL_10	612	f	35	0.22	52	0.0027799	0.000095232	0.35076	0.0019175	90.815	2.2014	6.686	0.031449	f1
9	NG-04\2020-03-06-ELFIL\2020-03-06-ELFIL_10	612	f	36	0.18	34	0.0030611	0.00010297	0.41321	0.0026314	130.85	3.1146	7.884	0.042234	f2
9	NG-04\2020-03-06-ELFIL\2020-03-06-ELFIL_10	612	f	37	0.23	57	0.003216	0.000076415	0.5029	0.0025195	148.89	2.5036	8.0805	0.033023	f2
9	NG-04\2020-03-06-ELFIL\2020-03-06-ELFIL_10	612	f	38	0.2	40	0.0028282	0.000096684	0.41192	0.0022699	116.53	2.8189	8.9415	0.041467	f2
9	NG-04\2020-03-06-ELFIL\2020-03-06-ELFIL_10	612	f	39	0.16	27	0.0027659	0.0001463	0.24734	0.0020186	73.731	2.7597	5.3351	0.038987	f2
10	NG-04\2020-03-06-ELFIL\2020-03-06-ELFIL_11	612	a	1	0.16	6	0.0034139	0.00056557	0.21718	0.0063919	35.636	4.1782	2.342	0.062477	a1
10	NG-04\2020-03-06-ELFIL\2020-03-06-ELFIL_11	612	b	2	0.24	13	0.0046071	0.00040749	0.33365	0.005106	42.783	2.6789	4.3804	0.058047	b1
10	NG-04\2020-03-06-ELFIL\2020-03-06-ELFIL_11	612	b	3	0.26	15	0.0036506	0.00040021	0.18445	0.0044659	30.446	2.3623	1.347	0.029967	b2
10	NG-04\2020-03-06-ELFIL\2020-03-06-ELFIL_11	612	a	4	0.24	13	0.003783	0.00042261	0.19741	0.0037452	32.649	2.5815	2.559	0.044368	a1
10	NG-04\2020-03-06-ELFIL\2020-03-06-ELFIL_11	612	a	5	0.25	14	0.0034975	0.00039727	0.35509	0.0072908	31.714	2.5494	2.2959	0.040496	a2
10	NG-04\2020-03-06-ELFIL\2020-03-06-ELFIL_11	612	b	6	0.17	7	0.0041093	0.00072812	0.17949	0.0057025	22.192	2.7833	1.6693	0.048834	b2
10	NG-04\2020-03-06-ELFIL\2020-03-06-ELFIL_11	612	d	7	0.26	16	0.0056681	0.00034906	0.27247	0.0042468	58.315	2.543	3.2738	0.045234	d1
10	NG-04\2020-03-06-ELFIL\2020-03-06-ELFIL_11	612	d	8	0.3	21	0.0059141	0.00045255	0.28056	0.0055223	27.584	1.4947	1.5739	0.027376	d2
10	NG-04\2020-03-06-ELFIL\2020-03-06-ELFIL_11	612	c	9	0.4	37	0.0051678	0.0003009	0.17544	0.0024018	30.932	1.2752	1.6951	0.021404	c1
10	NG-04\2020-03-06-ELFIL\2020-03-06-ELFIL_11	612	c	10	0.37	31	0.0052623	0.00031928	0.20166	0.0030782	33.393	1.4345	1.6637	0.023167	c2
10	NG-04\2020-03-06-ELFIL\2020-03-06-ELFIL_11	612	d	11	0.22	11	0.0058343	0.00057248	0.28177	0.0055318	32.462	2.2556	3.0233	0.052426	d2
10	NG-04\2020-03-06-ELFIL\2020-03-06-ELFIL_11	612	d	12	0.21	10	0.0055407	0.0008193	0.15408	0.0041248	16.554	1.7333	1.6103	0.040128	d3
10	NG-04\2020-03-06-ELFIL\2020-03-06-ELFIL_11	612	c	13	0.35	28	0.0059585	0.0003127	0.25996	0.0032686	43.657	1.6225	2.8463	0.031883	c2
10	NG-04\2020-03-06-ELFIL\2020-03-06-ELFIL_11	612	c	14	0.07	1	0.0065181	0.0015712	0.27668	0.019782	52.98	9.0452	2.4974	0.15803	c3
10	NG-04\2020-03-06-ELFIL\2020-03-06-ELFIL_11	612	c	15	0.32	24	0.0047828	0.00031235	0.22114	0.0033894	40.952	1.8933	2.1658	0.030041	c3
10	NG-04\2020-03-06-ELFIL\2020-03-06-ELFIL_11	612	c	16	0.07	1	0.0028256	0.0018891	0.10965	0.010847	15.858	7.5022	1.134	0.10649	c3
10	NG-04\2020-03-06-ELFIL\2020-03-06-ELFIL_11	612	d	17	0.28	18	0.0057245	0.00047812	0.20215	0.0038493	27.904	1.6504	1.8419	0.031988	d3
10	NG-04\2020-03-06-ELFIL\2020-03-06-ELFIL_11	612	d	18	0.37	31	0.0068219	0.00036581	0.24546	0.0034583	33.002	1.2535	2.024	0.025552	d4
10	NG-04\2020-03-06-ELFIL\2020-03-06-ELFIL_11	612	a	19	0.2	9	0.004564	0.00054326	0.23253	0.0055211	34.444	2.9024	2.4292	0.051953	a3
10	NG-04\2020-03-06-ELFIL\2020-03-06-ELFIL_11	612	c	20	0.22	11	0.0047918	0.00039841	0.28426	0.0055871	55.02	3.2386	3.0222	0.052416	c3
10	NG-04\2020-03-06-ELFIL\2020-03-06-ELFIL_11	612	c	21	0.23	12	0.0051296	0.00041483	0.30625	0.0065465	49.808	2.8519	2.3823	0.044556	c4
10	NG-04\2020-03-06-ELFIL\2020-03-06-ELFIL_11	612	d	22	0.4	36	0.0062447	0.0004112	0.17102	0.0028463	20.583	0.95985	1.1743	0.018061	d4
10	NG-04\2020-03-06-ELFIL\2020-03-06-ELFIL_11	612	d	23	0.23	12	0.0043592	0.0006217	0.1494	0.0035163	18.838	1.9018	1.7291	0.03796	d4
10	NG-04\2020-03-06-ELFIL\2020-03-06-ELFIL_11	612	a	24	0.26	16	0.004144	0.00048436	0.23361	0.0041309	22.125	1.8305	2.4658	0.039257	a3
10	NG-04\2020-03-06-ELFIL\2020-03-06-ELFIL_11	612	a	25	0.21	10	0.0042022	0.000506	0.25074	0.0057888	32.894	2.8037	2.3467	0.048443	a4
10	NG-04\2020-03-06-ELFIL\2020-03-06-ELFIL_11	612	a	26	0.28	18	0.0043044	0.00040013	0.17604	0.0032308	29.937	1.9699	1.9399	0.032829	a4
10	NG-04\2020-03-06-ELFIL\2020-03-06-ELFIL_11	612	a	27	0.26	15	0.0040472	0.00043324	0.20411	0.0040022	28.808	2.1828	2.0879	0.037309	a5
11	NG-04\2020-03-06-ELFIL\2020-03-06-ELFIL_12b25	612	x	1	0.23	7	0.0037893	0.00017793	0.24107	0.0020787	856.6	28.468	59.613	0.46141	x10
11	NG-04\2020-03-06-ELFIL\2020-03-06-ELFIL_12b25	612	x	2	0.22	6	0.0040113	0.00028747	0.13792	0.0020419	405.3	20.56	21.634	0.30023	x1
11	NG-04\2020-03-06-ELFIL\2020-03-06-ELFIL_12b25	612	x	3	0.34	15	0.0037096	0.00012951	0.19686	0.0012254	738.55	18.25	51.478	0.29291	x0
11	NG-04\2020-03-06-ELFIL\2020-03-06-ELFIL_12b25	612	x	4	0.2	5	0.0040265	0.00022094	0.17441	0.0020079	826.51	32.101	44.307	0.47068	x11
11	NG-04\2020-03-06-ELFIL\2020-03-06-ELFIL_12b25	612	x	5	0.15	3	0.0042208	0.00026485	0.26132	0.003903	1005	44.638	47.119	0.62662	x0
11	NG-04\2020-03-06-ELFIL\2020-03-06-ELFIL_12b25	612	x	6	0.2	5	0.0044081	0.00034445	0.15649	0.0026709	372.36	20.597	19.849	0.31503	x1
11	NG-04\2020-03-06-ELFIL\2020-03-06-ELFIL_12b25	612	x	7	0.22	6	0.0038274	0.00024447	0.19077	0.0020474	534.71	24.173	43.075	0.42365	x0
11	NG-04\2020-03-06-ELFIL\2020-03-06-ELFIL_12b25	612	x	8	0.2	5	0.0035501	0.00026065	0.14152	0.0018843	523.48	27.201	32.194	0.40121	x0
11	NG-04\2020-03-06-ELFIL\2020-03-06-ELFIL_12b25	612	x	9	0.31	12	0.0047709	0.00014252	0.26867	0.0017356	981.01	20.747	63.33	0.36323	x9
11	NG-04\2020-03-06-ELFIL\2020-03-06-ELFIL_12b25	612	b	10	0.36	17	0.0033982	0.000077601	0.57067	0.0028539	1662.5	26.869	92.354	0.36853	b1
11	NG-04\2020-03-06-ELFIL\2020-03-06-ELFIL_12b25	612	x	11	0.23	7	0.0038383	0.00018755	0.19047	0.0019144	780.93	27.008	42.086	0.38769	x11
11	NG-04\2020-03-06-ELFIL\2020-03-06-ELFIL_12b25	612	x	12	0.22	6	0.0036233	0.00018471	0.24649	0.0024733	886.57	31.988	51.585	0.46362	x12
11	NG-04\2020-03-06-ELFIL\2020-03-06-ELFIL_12b25	612	x	13	0.28	10	0.0038925	0.00014776	0.29249	0.002752	893.18	23.998	36.499	0.30207	x0
11	NG-04\2020-03-06-ELFIL\2020-03-06-ELFIL_12b25	612	x	14	0.25	8	0.0043006	0.00023403	0.21307	0.0021552	491.8	18.945	37.052	0.34028	x0
11	NG-04\2020-03-06-ELFIL\2020-03-06-ELFIL_12b25	612	b	15	0.2	5	0.0028362	0.00018396	0.2919	0.0030815	839.25	38.519	57.964	0.53835	b1
11	NG-04\2020-03-06-ELFIL\2020-03-06-ELFIL_12b25	612	x	16	0.15	3	0.003295	0.00036034	0.12003	0.0024036	423.64	32.787	23.275	0.44041	x2
11	NG-04\2020-03-06-ELFIL\2020-03-06-ELFIL_12b25	612	x	17	0.26	9	0.0033538	0.00015403	0.19573	0.0014243	786.66	25.568	62.725	0.41742	x12
11	NG-04\2020-03-06-ELFIL\2020-03-06-ELFIL_12b25	612	x	18	0.2	5	0.0037456	0.00024298	0.21069	0.0027177	635.62	29.183	36.383	0.42652	x0
11	NG-04\2020-03-06-ELFIL\2020-03-06-ELFIL_12b25	612	b	19	0.2	5	0.0030286	0.00017761	0.2081	0.0022234	961.54	39.903	52.913	0.51436	b1
11	NG-04\2020-03-06-ELFIL\2020-03-06-ELFIL_12b25	612	x	20	0.25	8	0.0052784	0.00015064	0.31896	0.0025243	1457.7	29.455	65.805	0.45348	x9
11	NG-04\2020-03-06-ELFIL\2020-03-06-ELFIL_12b25	612	x	21	0.23	7	0.0030611	0.00020299	0.18677	0.0018059	531.43	24.939	45.339	0.4024	x0
11	NG-04\2020-03-06-ELFIL\2020-03-06-ELFIL_12b25	612	x	22	0.2	5	0.0029908	0.00022872	0.16635	0.0017408	572.56	30.985	53.256	0.51602	x0
11	NG-04\2020-03-06-ELFIL\2020-03-06-ELFIL_12b25	612	x	23	0.31	12	0.0051804	0.00012541	0.23678	0.0017001	1376.1	23.586	49.98	0.32268	x8
11	NG-04\2020-03-06-ELFIL\2020-03-06-ELFIL_12b25	612	x	24	0.18	4	0.0038097	0.00028608	0.17061	0.0024069	582.99	30.985	36.76	0.47932	x0
11	NG-04\2020-03-06-ELFIL\2020-03-06-ELFIL_12b25	612	x	25	0.23	7	0.0038556	0.00016341	0.18238	0.0015504	1033.4	30.999	58.435	0.45683	x0
11	NG-04\2020-03-06-ELFIL\2020-03-06-ELFIL_12b25	612	x	26	0.18	4	0.004061	0.00025022	0.2005	0.0023263	812.43	35.433	55.74	0.59023	x0
11	NG-04\2020-03-06-ELFIL\2020-03-06-ELFIL_12b25	612	x	27	0.25	8	0.0035466	0.00020868	0.15474	0.0015295	509.92	21.234	36.935	0.33974	x0
11	NG-04\2020-03-06-ELFIL\2020-03-06-ELFIL_12b25	612	x	28	0.26	9	0.0042515	0.00016136	0.20156	0.0015666	909.07	24.423	55.252	0.39176	x0
11	NG-04\2020-03-06-ELFIL\2020-03-06-ELFIL_12b25	612	x	29	0.22	6	0.0042208	0.00019789	0.19197	0.0018244	900.11	29.872	54.991	0.47868	x0
11	NG-04\2020-03-06-ELFIL\2020-03-06-ELFIL_12b25	612	x	30	0.22	6	0.0048285	0.00017109	0.26649	0.0023205	1377.9	34.566	69.598	0.53851	x0
11	NG-04\2020-03-06-ELFIL\2020-03-06-ELFIL_12b25	612	x	31	0.23	7	0.0039732	0.00020755	0.14472	0.0014533	660.16	24.408	40.539	0.3805	x0
11	NG-04\2020-03-06-ELFIL\2020-03-06-ELFIL_12b25	612	x	32	0.26	9	0.0038612	0.00020616	0.13796	0.0012758	505.68	19.11	36.958	0.32041	x0
11	NG-04\2020-03-06-ELFIL\2020-03-06-ELFIL_12b25	612	x	33	0.33	14	0.0042323	0.00012122	0.26541	0.0014828	1030.8	20.899	72.392	0.35954	x0
11	NG-04\2020-03-06-ELFIL\2020-03-06-ELFIL_12b25	612	x	34	0.38	19	0.0050389	0.0001053	0.22307	0.0013504	1198.9	17.738	43.91	0.24037	x8
11	NG-04\2020-03-06-ELFIL\2020-03-06-ELFIL_12b25	612	x	35	0.18	4	0.0043619	0.00029336	0.15009	0.0019758	634.94	30.229	41.478	0.50916	x0
11	NG-04\2020-03-06-ELFIL\2020-03-06-ELFIL_12b25	612	x	36	0.2	5	0.004355	0.00030926	0.13054	0.0016064	456.33	22.939	37.325	0.432	x0
11	NG-04\2020-03-06-ELFIL\2020-03-06-ELFIL_12b25	612	x	37	0.31	12	0.0039912	0.00012995	0.23924	0.0015278	986.75	22.74	63.31	0.36318	x7
11	NG-04\2020-03-06-ELFIL\2020-03-06-ELFIL_12b25	612	x	38	0.36	17	0.0041475	0.000097985	0.19975	0.0010848	1273.2	21.291	59.826	0.29661	x0
11	NG-04\2020-03-06-ELFIL\2020-03-06-ELFIL_12b25	612	x	39	0.23	7	0.0043942	0.00018691	0.20214	0.0015835	900.38	27.111	69.957	0.49985	x0
11	NG-04\2020-03-06-ELFIL\2020-03-06-ELFIL_12b25	612	x	40	0.23	7	0.0032625	0.00018333	0.13093	0.0012438	694.46	27.617	44.755	0.3998	x0
11	NG-04\2020-03-06-ELFIL\2020-03-06-ELFIL_12b25	612	x	41	0.22	6	0.003398	0.00020042	0.17114	0.0016873	706.14	29.476	50.205	0.45737	x0
11	NG-04\2020-03-06-ELFIL\2020-03-06-ELFIL_12b25	612	x	42	0.15	3	0.0029503	0.0002635	0.1781	0.0026208	709.28	44.825	45.338	0.61467	x0
11	NG-04\2020-03-06-ELFIL\2020-03-06-ELFIL_12b25	612	b	43	0.31	12	0.003228	0.000092641	0.40218	0.0023015	1569.7	31.88	89.203	0.43109	b2
11	NG-04\2020-03-06-ELFIL\2020-03-06-ELFIL_12b25	612	x	44	0.26	9	0.0038	0.00016443	0.21388	0.0015643	782.29	23.959	63.039	0.41846	x0
11	NG-04\2020-03-06-ELFIL\2020-03-06-ELFIL_12b25	612	x	45	0.26	9	0.0042047	0.00013862	0.20545	0.0014451	1218.1	28.428	67.68	0.43359	x0
11	NG-04\2020-03-06-ELFIL\2020-03-06-ELFIL_12b25	612	x	46	0.26	9	0.003852	0.00016934	0.14532	0.0012624	747.75	23.266	42.164	0.34223	x14
11	NG-04\2020-03-06-ELFIL\2020-03-06-ELFIL_12b25	612	x	47	0.26	9	0.0041965	0.00013449	0.20741	0.0015666	1291.6	29.301	58.786	0.4041	x0
11	NG-04\2020-03-06-ELFIL\2020-03-06-ELFIL_12b25	612	x	48	0.2	5	0.0032347	0.00023935	0.15963	0.0018657	565.57	29.615	42.445	0.46068	x0
11	NG-04\2020-03-06-ELFIL\2020-03-06-ELFIL_12b25	612	x	49	0.18	4	0.0026901	0.00025305	0.16699	0.0021512	525.85	35	43.948	0.52409	x0
11	NG-04\2020-03-06-ELFIL\2020-03-06-ELFIL_12b25	612	x	50	0.15	3	0.0032	0.00028512	0.21543	0.0029401	657.12	41.434	54.381	0.67318	x0
11	NG-04\2020-03-06-ELFIL\2020-03-06-ELFIL_12b25	612	b	51	0.25	8	0.0032746	0.00014733	0.14172	0.0012141	944.36	30.07	48.616	0.38978	b2
11	NG-04\2020-03-06-ELFIL\2020-03-06-ELFIL_12b25	612	x	52	0.2	5	0.0028039	0.00022847	0.18183	0.0020269	537.92	31.015	47.555	0.48762	x0
11	NG-04\2020-03-06-ELFIL\2020-03-06-ELFIL_12b25	612	x	53	0.25	8	0.0028562	0.00015309	0.18153	0.0016458	762.77	28.93	44.917	0.37465	x0
11	NG-04\2020-03-06-ELFIL\2020-03-06-ELFIL_12b25	612	x	54	0.23	7	0.0041671	0.00020263	0.22907	0.002025	726.46	25.004	56.173	0.44791	x14
11	NG-04\2020-03-06-ELFIL\2020-03-06-ELFIL_12b25	612	x	55	0.36	17	0.003756	0.00010607	0.22137	0.0012544	983.72	19.662	55.935	0.2868	x13
11	NG-04\2020-03-06-ELFIL\2020-03-06-ELFIL_12b25	612	x	56	0.31	12	0.0040918	0.00015511	0.17977	0.0014818	710.07	19.053	36.174	0.27452	x0
11	NG-04\2020-03-06-ELFIL\2020-03-06-ELFIL_12b25	612	x	57	0.25	8	0.004528	0.00020289	0.14743	0.0014028	689.07	21.857	39.605	0.3518	x0
11	NG-04\2020-03-06-ELFIL\2020-03-06-ELFIL_12b25	612	b	58	0.25	8	0.003679	0.00012555	0.3041	0.0020797	1461.4	35.297	87.132	0.52181	b2
11	NG-04\2020-03-06-ELFIL\2020-03-06-ELFIL_12b25	612	x	59	0.25	8	0.0042173	0.00018891	0.16853	0.0015456	740.18	23.469	43.415	0.36833	x0
11	NG-04\2020-03-06-ELFIL\2020-03-06-ELFIL_12b25	612	x	60	0.31	12	0.0043242	0.00011656	0.24432	0.0018439	1329.1	25.36	45.513	0.30793	x0
11	NG-04\2020-03-06-ELFIL\2020-03-06-ELFIL_12b25	612	x	61	0.29	11	0.0041709	0.0001555	0.23425	0.0016168	785.74	20.735	58.886	0.36583	x0
11	NG-04\2020-03-06-ELFIL\2020-03-06-ELFIL_12b25	612	x	62	0.25	8	0.0034663	0.00020152	0.14958	0.0016202	534.4	21.988	30.62	0.30934	x0
11	NG-04\2020-03-06-ELFIL\2020-03-06-ELFIL_12b25	612	x	63	0.25	8	0.0042832	0.00017935	0.19437	0.0016267	833.97	24.72	53.292	0.40809	x0
11	NG-04\2020-03-06-ELFIL\2020-03-06-ELFIL_12b25	612	x	64	0.23	7	0.0048393	0.00022696	0.17349	0.0016499	672.71	22.336	46.336	0.4068	x0
11	NG-04\2020-03-06-ELFIL\2020-03-06-ELFIL_12b25	612	x	65	0.28	10	0.0041433	0.00020434	0.18461	0.0019626	497.2	17.357	26.205	0.25595	x0
11	NG-04\2020-03-06-ELFIL\2020-03-06-ELFIL_12b25	612	x	66	0.25	8	0.0041492	0.00015692	0.15015	0.0013074	1055.3	28.251	47.405	0.38489	x0
11	NG-04\2020-03-06-ELFIL\2020-03-06-ELFIL_12b25	612	x	67	0.29	11	0.0035377	0.00019513	0.11128	0.0010104	423.06	16.515	30.636	0.26387	x0
11	NG-04\2020-03-06-ELFIL\2020-03-06-ELFIL_12b25	612	x	68	0.12	2	0.0028962	0.00041233	0.14453	0.0030456	426.51	42.967	32.219	0.63461	x0
11	NG-04\2020-03-06-ELFIL\2020-03-06-ELFIL_12b25	612	x	69	0.26	9	0.0035969	0.00011518	0.22252	0.0014915	1509	34.199	75.589	0.45822	x0
11	NG-04\2020-03-06-ELFIL\2020-03-06-ELFIL_12b25	612	x	70	0.32	13	0.003116	0.00011104	0.25011	0.0017403	973.53	24.55	49.653	0.30901	x3
11	NG-04\2020-03-06-ELFIL\2020-03-06-ELFIL_12b25	612	x	71	0.26	9	0.0034653	0.00018004	0.20786	0.0020417	594.97	21.876	34.773	0.31079	x0
11	NG-04\2020-03-06-ELFIL\2020-03-06-ELFIL_12b25	612	x	72	0.28	10	0.0032165	0.0001736	0.16386	0.0015492	534.52	20.416	32.552	0.28527	x0
11	NG-04\2020-03-06-ELFIL\2020-03-06-ELFIL_12b25	612	x	73	0.09	1	0.0026213	0.00040694	0.2585	0.0066393	792.49	87.052	47.695	1.092	x0
11	NG-04\2020-03-06-ELFIL\2020-03-06-ELFIL_12b25	612	x	74	0.28	10	0.0041274	0.00018313	0.17568	0.0013994	616.61	19.366	46.325	0.34031	x4
11	NG-04\2020-03-06-ELFIL\2020-03-06-ELFIL_12b25	612	b	75	0.25	8	0.0031579	0.00013047	0.3403	0.002681	1161.2	33.953	67.481	0.45921	b3
11	NG-04\2020-03-06-ELFIL\2020-03-06-ELFIL_12b25	612	x	76	0.29	11	0.0041656	0.00022702	0.1514	0.0018676	368.15	14.202	17.196	0.19769	x0
11	NG-04\2020-03-06-ELFIL\2020-03-06-ELFIL_12b25	612	x	77	0.18	4	0.0034857	0.00027388	0.14391	0.0019276	581.87	32.357	39.846	0.49904	x0
11	NG-04\2020-03-06-ELFIL\2020-03-06-ELFIL_12b25	612	x	78	0.23	7	0.0046017	0.00024091	0.18079	0.0016926	567.66	21.038	48.112	0.41452	x0
11	NG-04\2020-03-06-ELFIL\2020-03-06-ELFIL_12b25	612	x	79	0.26	9	0.0054714	0.00020819	0.20567	0.0016362	703.25	18.947	52.921	0.38341	x0
11	NG-04\2020-03-06-ELFIL\2020-03-06-ELFIL_12b25	612	x	80	0.33	14	0.0034523	0.00011416	0.23428	0.0014848	947.72	22.179	54.871	0.31302	x0
11	NG-04\2020-03-06-ELFIL\2020-03-06-ELFIL_12b25	612	x	81	0.29	11	0.0049285	0.00015978	0.22767	0.0015545	879.7	20.191	59.848	0.36881	x0
11	NG-04\2020-03-06-ELFIL\2020-03-06-ELFIL_12b25	612	x	82	0.26	9	0.0033973	0.00012548	0.23459	0.0016903	1200.7	31.387	66.056	0.42836	x0
11	NG-04\2020-03-06-ELFIL\2020-03-06-ELFIL_12b25	612	x	83	0.29	11	0.0033733	0.00011581	0.17125	0.0011841	1145.1	27.823	55.676	0.35572	x0
11	NG-04\2020-03-06-ELFIL\2020-03-06-ELFIL_12b25	612	x	84	0.33	14	0.0048858	0.00014204	0.19465	0.0012036	867.03	17.845	55.802	0.31567	x0
11	NG-04\2020-03-06-ELFIL\2020-03-06-ELFIL_12b25	612	b	85	0.31	12	0.003321	0.00008633	0.49223	0.0026924	1859.8	34.213	103.91	0.46526	b3
11	NG-04\2020-03-06-ELFIL\2020-03-06-ELFIL_12b25	612	x	86	0.23	7	0.0028533	0.00017381	0.14515	0.0014712	675.58	29.121	39.809	0.37706	x0
11	NG-04\2020-03-06-ELFIL\2020-03-06-ELFIL_12b25	612	x	87	0.25	8	0.0030657	0.00013067	0.32442	0.0023733	1123.9	33.898	77.339	0.49161	x0
11	NG-04\2020-03-06-ELFIL\2020-03-06-ELFIL_12b25	612	x	88	0.22	6	0.0036353	0.00021583	0.16914	0.0017211	651.51	27.376	47.042	0.44273	x0
11	NG-04\2020-03-06-ELFIL\2020-03-06-ELFIL_12b25	612	x	89	0.22	6	0.0049152	0.00021767	0.20894	0.0020491	866.65	27.172	52.375	0.46715	x0
11	NG-04\2020-03-06-ELFIL\2020-03-06-ELFIL_12b25	612	x	90	0.28	10	0.0034044	0.00016979	0.17148	0.0013969	591.47	20.877	44.135	0.33217	x0
11	NG-04\2020-03-06-ELFIL\2020-03-06-ELFIL_12b25	612	c	91	0.25	8	0.002647	0.00018838	0.1774	0.0017772	466.81	23.507	36.665	0.33849	c2
11	NG-04\2020-03-06-ELFIL\2020-03-06-ELFIL_12b25	612	c	92	0.28	10	0.0030216	0.00019093	0.16117	0.0015335	415.06	18.559	32.066	0.28313	c1
11	NG-04\2020-03-06-ELFIL\2020-03-06-ELFIL_12b25	612	c	93	0.28	10	0.0034649	0.00016207	0.26463	0.0021966	660.69	21.871	45.886	0.3387	c3
11	NG-04\2020-03-06-ELFIL\2020-03-06-ELFIL_12b25	612	x	94	0.22	6	0.0040826	0.00021367	0.18423	0.0018064	746.7	27.662	51.322	0.46243	x4
11	NG-04\2020-03-06-ELFIL\2020-03-06-ELFIL_12b25	612	c	95	0.22	6	0.0028592	0.0002308	0.17924	0.00209	447.95	25.586	36.136	0.38803	c2
11	NG-04\2020-03-06-ELFIL\2020-03-06-ELFIL_12b25	612	c	96	0.35	16	0.0035549	0.0001184	0.28942	0.0017126	793.92	18.714	57.539	0.29984	c2
11	NG-04\2020-03-06-ELFIL\2020-03-06-ELFIL_12b25	612	c	97	0.12	2	0.0027512	0.00041785	0.15203	0.0032149	394.47	42.393	32.204	0.63447	c2
11	NG-04\2020-03-06-ELFIL\2020-03-06-ELFIL_12b25	612	x	98	0.22	6	0.0034022	0.00022702	0.16565	0.0017605	551.07	26.023	42.999	0.42328	x5
11	NG-04\2020-03-06-ELFIL\2020-03-06-ELFIL_12b25	612	c	99	0.39	20	0.0037993	0.00010064	0.32871	0.0017642	939.61	17.616	57.657	0.26846	c4
11	NG-04\2020-03-06-ELFIL\2020-03-06-ELFIL_12b25	612	x	100	0.15	3	0.0034846	0.00032138	0.25037	0.0036648	563.28	36.767	48.634	0.63662	x0
11	NG-04\2020-03-06-ELFIL\2020-03-06-ELFIL_12b25	612	c	101	0.41	22	0.0039999	0.00009433	0.35998	0.0017582	1023.7	17.088	64.786	0.27133	c4
11	NG-04\2020-03-06-ELFIL\2020-03-06-ELFIL_12b25	612	x	102	0.25	8	0.0028052	0.00018313	0.14103	0.0014042	523.5	24.183	35.97	0.33527	x0
11	NG-04\2020-03-06-ELFIL\2020-03-06-ELFIL_12b25	612	c	103	0.31	12	0.0035005	0.00014424	0.25589	0.0019512	702.26	20.48	45.002	0.30619	c4
11	NG-04\2020-03-06-ELFIL\2020-03-06-ELFIL_12b25	612	c	104	0.12	2	0.0035978	0.0003544	0.27368	0.0048991	717.43	50.016	49.686	0.78808	c4
11	NG-04\2020-03-06-ELFIL\2020-03-06-ELFIL_12b25	612	c	105	0.32	13	0.0035328	0.0001352	0.26003	0.0018608	744.71	20.17	47.32	0.30166	c4
11	NG-04\2020-03-06-ELFIL\2020-03-06-ELFIL_12b25	612	c	106	0.45	26	0.0035519	0.000081864	0.36152	0.0016027	1021	16.655	66.613	0.25308	c5
11	NG-04\2020-03-06-ELFIL\2020-03-06-ELFIL_12b25	612	b	107	0.23	7	0.0032319	0.00014061	0.37298	0.0030389	1169.5	36.007	73.863	0.51361	b4
11	NG-04\2020-03-06-ELFIL\2020-03-06-ELFIL_12b25	612	x	108	0.34	15	0.0031461	0.00010095	0.32317	0.0020761	1030.7	23.404	53.439	0.29844	x0
11	NG-04\2020-03-06-ELFIL\2020-03-06-ELFIL_12b25	612	c	109	0.12	2	0.0026625	0.00039321	0.19333	0.0038354	431.08	45.047	37.9	0.6883	c5
11	NG-04\2020-03-06-ELFIL\2020-03-06-ELFIL_12b25	612	c	110	0.18	4	0.0030246	0.00024692	0.23793	0.0030463	621.06	35.878	47.198	0.54313	c5
11	NG-04\2020-03-06-ELFIL\2020-03-06-ELFIL_12b25	612	x	111	0.18	4	0.0036481	0.00034746	0.10691	0.001662	378.41	25.508	28.63	0.42301	x0
11	NG-04\2020-03-06-ELFIL\2020-03-06-ELFIL_12b25	612	b	112	0.26	9	0.0031998	0.00011924	0.38955	0.0026995	1252.2	33.023	80.379	0.47252	b4
11	NG-04\2020-03-06-ELFIL\2020-03-06-ELFIL_12b25	612	x	113	0.22	6	0.0039192	0.00020884	0.16228	0.0017636	750.31	28.299	41.006	0.41335	x0
11	NG-04\2020-03-06-ELFIL\2020-03-06-ELFIL_12b25	612	x	114	0.25	8	0.0032842	0.00018143	0.18493	0.0017985	624.61	24.419	39.153	0.34979	x5
11	NG-04\2020-03-06-ELFIL\2020-03-06-ELFIL_12b25	612	x	115	0.4	21	0.0031644	0.000075067	0.21726	0.0011435	1339.2	22.481	52.308	0.24954	x0
11	NG-04\2020-03-06-ELFIL\2020-03-06-ELFIL_12b25	612	x	116	0.26	9	0.0026625	0.00018238	0.13218	0.0013119	445.28	21.583	31.927	0.2978	x0
11	NG-04\2020-03-06-ELFIL\2020-03-06-ELFIL_12b25	612	x	117	0.2	5	0.0034435	0.00020446	0.18564	0.0020458	825.11	34.673	48.81	0.49401	x0
11	NG-04\2020-03-06-ELFIL\2020-03-06-ELFIL_12b25	612	x	118	0.25	8	0.0028592	0.00019264	0.12169	0.0013953	482.22	22.991	26.66	0.28864	x0
11	NG-04\2020-03-06-ELFIL\2020-03-06-ELFIL_12b25	612	x	119	0.2	5	0.0028625	0.00024544	0.12937	0.0017625	475.86	28.872	30.426	0.39004	x0
11	NG-04\2020-03-06-ELFIL\2020-03-06-ELFIL_12b25	612	x	120	0.22	6	0.0033628	0.00022197	0.14003	0.0017816	569.71	26.614	29.346	0.34968	x0
11	NG-04\2020-03-06-ELFIL\2020-03-06-ELFIL_12b25	612	x	121	0.37	18	0.0058775	0.00012948	0.20519	0.0011964	976.67	15.237	49.231	0.26149	x6
11	NG-04\2020-03-06-ELFIL\2020-03-06-ELFIL_12b25	612	x	122	0.2	5	0.0039739	0.00027205	0.14867	0.0018355	538.02	26.07	37.679	0.43404	x0
11	NG-04\2020-03-06-ELFIL\2020-03-06-ELFIL_12b25	612	x	123	0.23	7	0.0033984	0.00019562	0.20956	0.0019322	635.43	25.885	50.815	0.42601	x0
11	NG-04\2020-03-06-ELFIL\2020-03-06-ELFIL_12b25	612	x	124	0.42	23	0.0048789	0.00013134	0.20481	0.0014874	616.35	11.747	24.831	0.16429	x0
11	NG-04\2020-03-06-ELFIL\2020-03-06-ELFIL_12b25	612	x	125	0.37	18	0.0056077	0.00014114	0.28996	0.0018993	784.13	13.975	41.756	0.24082	x0
11	NG-04\2020-03-06-ELFIL\2020-03-06-ELFIL_12b25	612	x	126	0.26	9	0.0033858	0.00011331	0.22443	0.001595	1467.5	34.757	67.338	0.43249	x0
11	NG-04\2020-03-06-ELFIL\2020-03-06-ELFIL_12b25	612	x	127	0.18	4	0.0033532	0.00028883	0.1086	0.0015494	503.29	30.679	34.04	0.46125	x0
11	NG-04\2020-03-06-ELFIL\2020-03-06-ELFIL_12b25	612	x	128	0.26	9	0.0030367	0.00016318	0.13869	0.001374	634.56	24.129	32.229	0.29921	x0
11	NG-04\2020-03-06-ELFIL\2020-03-06-ELFIL_12b25	612	b	129	0.12	2	0.003305	0.00022977	0.4889	0.0067045	1567.7	77.128	98.966	1.1122	b4
11	NG-04\2020-03-06-ELFIL\2020-03-06-ELFIL_12b25	612	b	130	0.29	11	0.0032949	0.00010858	0.38488	0.0023375	1272.5	29.676	85.331	0.44038	b4
11	NG-04\2020-03-06-ELFIL\2020-03-06-ELFIL_12b25	612	b	131	0.22	6	0.0033302	0.00013945	0.43129	0.0034695	1429.4	42.36	92.155	0.61966	b4
11	NG-04\2020-03-06-ELFIL\2020-03-06-ELFIL_12b25	612	x	132	0.2	5	0.0031924	0.00025944	0.13324	0.0019073	475.06	27.321	27.654	0.37184	x0
11	NG-04\2020-03-06-ELFIL\2020-03-06-ELFIL_12b25	612	x	133	0.23	7	0.004	0.00025301	0.12933	0.0014349	447.21	20.022	32.766	0.34208	x0
11	NG-04\2020-03-06-ELFIL\2020-03-06-ELFIL_12b25	612	x	134	0.33	14	0.0040878	0.0001703	0.1753	0.0015765	504.42	14.875	25.947	0.21525	x0
11	NG-04\2020-03-06-ELFIL\2020-03-06-ELFIL_12b25	612	x	135	0.22	6	0.004443	0.00026972	0.13906	0.0016017	510.1	21.92	35.776	0.38609	x0
11	NG-04\2020-03-06-ELFIL\2020-03-06-ELFIL_12b25	612	x	136	0.23	7	0.002582	0.00023413	0.092684	0.0012856	336.88	21.614	20.284	0.26915	x0
11	NG-04\2020-03-06-ELFIL\2020-03-06-ELFIL_12b25	612	b	137	0.2	5	0.0027696	0.0001888	0.23233	0.0025161	778.06	37.53	52.537	0.51253	b4
11	NG-04\2020-03-06-ELFIL\2020-03-06-ELFIL_12b25	612	x	138	0.29	11	0.0030835	0.00012723	0.2073	0.0015211	867.18	25.321	50.961	0.34032	x0
11	NG-04\2020-03-06-ELFIL\2020-03-06-ELFIL_12b25	612	x	139	0.18	4	0.0032134	0.0003191	0.12619	0.0019474	395.11	27.766	29.557	0.42981	x0
11	NG-04\2020-03-06-ELFIL\2020-03-06-ELFIL_12b25	612	x	140	0.2	5	0.0035641	0.000217	0.20564	0.0020958	758.23	32.673	58.037	0.53869	x0
11	NG-04\2020-03-06-ELFIL\2020-03-06-ELFIL_12b25	612	x	141	0.18	4	0.0032002	0.00023636	0.16027	0.0022847	717.19	37.486	35.686	0.47227	x0
11	NG-04\2020-03-06-ELFIL\2020-03-06-ELFIL_12b25	612	x	142	0.29	11	0.0030438	0.00011807	0.22708	0.0018121	994.02	27.285	43.796	0.3155	x15
11	NG-04\2020-03-06-ELFIL\2020-03-06-ELFIL_12b25	612	x	143	0.18	4	0.0032177	0.00022622	0.1832	0.0021238	787.25	39.167	55.024	0.58643	x0
11	NG-04\2020-03-06-ELFIL\2020-03-06-ELFIL_12b25	612	x	144	0.33	14	0.0033296	0.000097066	0.20659	0.0013298	1264.2	26.082	52.001	0.30473	x0
11	NG-04\2020-03-06-ELFIL\2020-03-06-ELFIL_12b25	612	x	145	0.18	4	0.0026544	0.00020781	0.20564	0.0029099	769.38	42.619	37.634	0.48499	x15
11	NG-04\2020-03-06-ELFIL\2020-03-06-ELFIL_12b25	612	x	146	0.25	8	0.0029416	0.00011693	0.46856	0.0032644	1346.6	37.879	94.551	0.54357	x0
11	NG-04\2020-03-06-ELFIL\2020-03-06-ELFIL_12b25	612	x	147	0.25	8	0.0035113	0.00016667	0.20867	0.001796	791.39	26.586	50.983	0.39915	x0
11	NG-04\2020-03-06-ELFIL\2020-03-06-ELFIL_12b25	612	x	148	0.2	5	0.0035521	0.00024225	0.17155	0.0020558	606.38	29.267	40.791	0.45161	x0
11	NG-04\2020-03-06-ELFIL\2020-03-06-ELFIL_12b25	612	x	149	0.18	4	0.0028295	0.00021971	0.21987	0.0025886	733.75	40.316	55.006	0.58634	x0
11	NG-04\2020-03-06-ELFIL\2020-03-06-ELFIL_12b25	612	x	150	0.34	15	0.0054145	0.00014231	0.19873	0.0013892	893.63	16.63	40.882	0.26103	x6
11	NG-04\2020-03-06-ELFIL\2020-03-06-ELFIL_12b25	612	x	151	0.29	11	0.0033913	0.00010698	0.24594	0.0016912	1349.3	30.122	59.883	0.36891	x0
11	NG-04\2020-03-06-ELFIL\2020-03-06-ELFIL_12b25	612	x	152	0.18	4	0.003196	0.00026008	0.19199	0.0024193	591.56	34.067	46.918	0.54151	x0
11	NG-04\2020-03-06-ELFIL\2020-03-06-ELFIL_12b25	612	x	153	0.15	3	0.0037601	0.00030995	0.19229	0.0029496	653.57	38.131	42.227	0.5932	x0
12	NG-04\2020-04-29-ELFIL\2020-04-29-ELFIL_1b25	612	a	1	0.94	14	0.0026166	0.00006333	0.20131	0.0009872	2827.9	48.43	108.13	0.48378	a1
12	NG-04\2020-04-29-ELFIL\2020-04-29-ELFIL_1b25	612	a	2	1.06	18	0.0027408	0.000056836	0.23405	0.00099856	2860.7	41.976	114.13	0.43834	a1
12	NG-04\2020-04-29-ELFIL\2020-04-29-ELFIL_1b25	612	c	3	1.18	22	0.0034422	0.000045608	0.41836	0.0014684	4566.8	42.822	158.58	0.46736	c1
12	NG-04\2020-04-29-ELFIL\2020-04-29-ELFIL_1b25	612	d	4	1.25	25	0.0027783	0.000038625	0.30966	0.00095769	4520.8	44.473	165.97	0.44853	d1
12	NG-04\2020-04-29-ELFIL\2020-04-29-ELFIL_1b25	612	a	5	0.87	12	0.0022863	0.000065725	0.22126	0.0013987	2676.1	54.429	77.174	0.44146	a2
12	NG-04\2020-04-29-ELFIL\2020-04-29-ELFIL_1b25	612	c	6	0.83	11	0.003418	0.000074137	0.33713	0.0017289	3432.2	52.685	140.06	0.62115	c1
12	NG-04\2020-04-29-ELFIL\2020-04-29-ELFIL_1b25	612	d	7	1.28	26	0.0026401	0.000039004	0.28803	0.00095508	4050.5	42.343	136.53	0.39891	d1
12	NG-04\2020-04-29-ELFIL\2020-04-29-ELFIL_1b25	612	b	8	0.56	5	0.002682	0.0001264	0.32891	0.0027092	2037.6	67.946	118.71	0.84821	b1
12	NG-04\2020-04-29-ELFIL\2020-04-29-ELFIL_1b25	612	a	9	1.06	18	0.0026262	0.000052215	0.26306	0.0010944	3247.4	45.686	122.85	0.45477	a2
12	NG-04\2020-04-29-ELFIL\2020-04-29-ELFIL_1b25	612	a	10	0.9	13	0.0025813	0.000067003	0.21553	0.0012888	2684.1	49.296	79.242	0.42978	a2
12	NG-04\2020-04-29-ELFIL\2020-04-29-ELFIL_1b25	612	d	11	1.09	19	0.0024508	0.000047913	0.22622	0.00092607	3409.5	47.162	116.7	0.43142	d1
12	NG-04\2020-04-29-ELFIL\2020-04-29-ELFIL_1b25	612	b	12	0.71	8	0.0026762	0.000079872	0.37934	0.0022047	3182.2	67.203	154.68	0.76545	b2
12	NG-04\2020-04-29-ELFIL\2020-04-29-ELFIL_1b25	612	c	13	1	16	0.0040598	0.000057083	0.3611	0.0013702	4729.1	47.066	179.04	0.58232	c2
12	NG-04\2020-04-29-ELFIL\2020-04-29-ELFIL_1b25	612	a	14	0.97	15	0.002664	0.000053174	0.29615	0.0013234	3812	53.837	131.13	0.51469	a3
12	NG-04\2020-04-29-ELFIL\2020-04-29-ELFIL_1b25	612	b	15	0.75	9	0.0026761	0.000071615	0.36204	0.0020317	3518.5	66.623	145.62	0.70021	b2
12	NG-04\2020-04-29-ELFIL\2020-04-29-ELFIL_1b25	612	d	16	0.83	11	0.0024682	0.000061818	0.22376	0.0012546	3562.9	63.139	107.24	0.54353	d2
12	NG-04\2020-04-29-ELFIL\2020-04-29-ELFIL_1b25	612	c	17	1.33	28	0.0038795	0.000050959	0.30682	0.0010071	3239.9	30.122	131.28	0.37693	c2
12	NG-04\2020-04-29-ELFIL\2020-04-29-ELFIL_1b25	612	a	18	1.06	18	0.0028793	0.000053382	0.31061	0.0012024	3406.9	44.696	147.23	0.49786	a3
12	NG-04\2020-04-29-ELFIL\2020-04-29-ELFIL_1b25	612	d	19	1.15	21	0.0024724	0.000045985	0.20894	0.00086246	3378.5	44.461	102.39	0.38437	d2
12	NG-04\2020-04-29-ELFIL\2020-04-29-ELFIL_1b25	612	a	20	1.03	17	0.0026398	0.000057596	0.26929	0.0011771	2840.7	43.855	118.42	0.45945	a4
12	NG-04\2020-04-29-ELFIL\2020-04-29-ELFIL_1b25	612	d	21	0.71	8	0.0025284	0.00008525	0.17768	0.001182	2639	62.957	100.79	0.61789	d2
12	NG-04\2020-04-29-ELFIL\2020-04-29-ELFIL_1b25	612	b	22	0.97	15	0.0025757	0.000066018	0.32708	0.0015401	2390.9	43.36	120.92	0.49424	b3
12	NG-04\2020-04-29-ELFIL\2020-04-29-ELFIL_1b25	612	d	23	1.03	17	0.002476	0.000062891	0.17121	0.00079999	2234.5	40.158	95.625	0.41286	d3
12	NG-04\2020-04-29-ELFIL\2020-04-29-ELFIL_1b25	612	a	24	1.25	25	0.0029241	0.000046268	0.33033	0.0011321	3316.3	37.131	137.29	0.40793	a4
12	NG-04\2020-04-29-ELFIL\2020-04-29-ELFIL_1b25	612	c	25	0.87	12	0.0042135	0.00007694	0.32669	0.0015912	3602.4	46.563	141.21	0.59715	c3
12	NG-04\2020-04-29-ELFIL\2020-04-29-ELFIL_1b25	612	c	26	1.06	18	0.0043232	0.000068213	0.3588	0.0014953	3135.1	35.016	131.7	0.47087	c3
12	NG-04\2020-04-29-ELFIL\2020-04-29-ELFIL_1b25	612	b	27	1.28	26	0.0026841	0.000063319	0.28209	0.0009002	1562.7	26.084	146.74	0.41355	b3
12	NG-04\2020-04-29-ELFIL\2020-04-29-ELFIL_1b25	612	d	28	0.9	13	0.0026812	0.000060136	0.21847	0.0010998	3461.1	54.929	112.09	0.51115	d3
12	NG-04\2020-04-29-ELFIL\2020-04-29-ELFIL_1b25	612	c	29	1.09	19	0.0038303	0.000073283	0.25047	0.0010272	2279.4	30.867	118.57	0.43486	c3
12	NG-04\2020-04-29-ELFIL\2020-04-29-ELFIL_1b25	612	a	30	0.97	15	0.0024482	0.000056702	0.29561	0.001248	3080.4	50.479	146.85	0.54468	a5
12	NG-04\2020-04-29-ELFIL\2020-04-29-ELFIL_1b25	612	a	31	0.9	13	0.0025547	0.000054577	0.40224	0.0018234	4003.6	60.518	159.06	0.6089	a5
12	NG-04\2020-04-29-ELFIL\2020-04-29-ELFIL_1b25	612	b	32	0.71	8	0.0028149	0.000071819	0.41847	0.0022448	4140.3	74.746	186.72	0.841	b4
12	NG-04\2020-04-29-ELFIL\2020-04-29-ELFIL_1b25	612	d	33	0.87	12	0.0024626	0.000060952	0.19722	0.001107	3351.9	58.7	95.961	0.49227	d3
12	NG-04\2020-04-29-ELFIL\2020-04-29-ELFIL_1b25	612	b	34	0.71	8	0.0028771	0.000069935	0.42649	0.0023912	4463	76.764	171.9	0.80693	b4
12	NG-04\2020-04-29-ELFIL\2020-04-29-ELFIL_1b25	612	c	35	1.12	20	0.0037687	0.000065122	0.33022	0.0012794	2698	32.997	134.26	0.45103	c4
12	NG-04\2020-04-29-ELFIL\2020-04-29-ELFIL_1b25	612	a	36	1.12	20	0.0023419	0.000048089	0.28168	0.0011474	3072.4	44.636	117.04	0.42111	a5
12	NG-04\2020-04-29-ELFIL\2020-04-29-ELFIL_1b25	612	d	37	0.97	15	0.0023346	0.000057013	0.1836	0.00093233	2905.2	50.199	92.733	0.43283	d4
12	NG-04\2020-04-29-ELFIL\2020-04-29-ELFIL_1b25	612	b	38	0.66	7	0.0026114	0.000094378	0.32313	0.0020755	2541.6	64.995	138.84	0.77526	b5
12	NG-04\2020-04-29-ELFIL\2020-04-29-ELFIL_1b25	612	d	39	0.66	7	0.0025876	0.000085244	0.2175	0.0014269	3087.1	71.959	122.46	0.7281	d4
12	NG-04\2020-04-29-ELFIL\2020-04-29-ELFIL_1b25	612	c	40	1.3	27	0.0041321	0.000054312	0.38653	0.0012314	3150.9	29.315	153.32	0.41482	c4
12	NG-04\2020-04-29-ELFIL\2020-04-29-ELFIL_1b25	612	a	41	1.2	23	0.0024946	0.000045043	0.36016	0.0012515	3244	41.444	148.42	0.44221	a6
12	NG-04\2020-04-29-ELFIL\2020-04-29-ELFIL_1b25	612	d	42	1	16	0.0025362	0.000051762	0.25164	0.0010299	3590.1	51.843	141.52	0.51772	d4
12	NG-04\2020-04-29-ELFIL\2020-04-29-ELFIL_1b25	612	b	43	0.56	5	0.002666	0.00010983	0.34618	0.0025021	2682.4	78.194	156.17	0.97287	b5
12	NG-04\2020-04-29-ELFIL\2020-04-29-ELFIL_1b25	612	c	44	0.75	9	0.0033922	0.00011686	0.17405	0.0010747	1675.6	40.851	103.68	0.59084	c5
12	NG-04\2020-04-29-ELFIL\2020-04-29-ELFIL_1b25	612	a	45	0.9	13	0.0024787	0.000068255	0.24389	0.001236	2483.6	48.388	112.89	0.51299	a7
12	NG-04\2020-04-29-ELFIL\2020-04-29-ELFIL_1b25	612	d	46	1.12	20	0.0028111	0.000049248	0.23752	0.00086598	3517.3	43.601	141.06	0.4623	d5
12	NG-04\2020-04-29-ELFIL\2020-04-29-ELFIL_1b25	612	b	47	1	16	0.0025589	0.000067688	0.27253	0.0011325	2118.2	39.646	139.55	0.51411	b6
12	NG-04\2020-04-29-ELFIL\2020-04-29-ELFIL_1b25	612	c	48	1.23	24	0.0042555	0.000059253	0.33451	0.0011433	3067.4	30.232	144.23	0.42675	c5
12	NG-04\2020-04-29-ELFIL\2020-04-29-ELFIL_1b25	612	a	49	1.09	19	0.0024341	0.000052253	0.30906	0.0012861	2847.1	43.245	120.57	0.43851	a7
12	NG-04\2020-04-29-ELFIL\2020-04-29-ELFIL_1b25	612	b	50	0.71	8	0.0026071	0.000085562	0.31227	0.001845	2701.4	62.73	142.39	0.7344	b6
12	NG-04\2020-04-29-ELFIL\2020-04-29-ELFIL_1b25	612	a	51	0.97	15	0.0023647	0.000056015	0.27896	0.0012961	3048.7	51.095	119.69	0.49174	a7
12	NG-04\2020-04-29-ELFIL\2020-04-29-ELFIL_1b25	612	c	52	1.37	30	0.0041282	0.000059351	0.28756	0.00091193	2372.5	24.143	129.32	0.36143	c5
12	NG-04\2020-04-29-ELFIL\2020-04-29-ELFIL_1b25	612	d	53	1	16	0.0028525	0.000059099	0.22	0.00094177	3098.1	45.419	126.09	0.48867	d5
12	NG-04\2020-04-29-ELFIL\2020-04-29-ELFIL_1b25	612	a	54	1.23	24	0.0025792	0.000041482	0.29287	0.001015	3790.1	43.13	135.91	0.41425	a8
12	NG-04\2020-04-29-ELFIL\2020-04-29-ELFIL_1b25	612	d	55	1.37	30	0.0025776	0.000042404	0.2139	0.00070742	2899.8	33.753	112.1	0.3365	d6
12	NG-04\2020-04-29-ELFIL\2020-04-29-ELFIL_1b25	612	a	56	1.09	19	0.0028044	0.000044762	0.3975	0.0015732	4470.9	50.496	142.29	0.47638	a8
12	NG-04\2020-04-29-ELFIL\2020-04-29-ELFIL_1b25	612	c	57	1.51	36	0.0037171	0.000048896	0.26917	0.00080735	2622.3	24.414	118.74	0.31615	c6
12	NG-04\2020-04-29-ELFIL\2020-04-29-ELFIL_1b25	612	b	58	1.03	17	0.0026541	0.000076419	0.25958	0.0010162	1622.4	33.053	146.51	0.51104	b7
12	NG-04\2020-04-29-ELFIL\2020-04-29-ELFIL_1b25	612	d	59	1.23	24	0.002631	0.000043925	0.22714	0.00077323	3448	40.732	133.7	0.41087	d6
13	NG-04\2020-03-09-ELFIL\2020-03-09-ELFIL_4b25	613	a	1	0.42	23	0.0040738	0.000093076	0.22083	0.0009967	1707.3	27.61	108.56	0.44348	a1
13	NG-04\2020-03-09-ELFIL\2020-03-09-ELFIL_4b25	613	a	2	0.18	4	0.0028328	0.00019304	0.20045	0.0023362	1585.9	76.473	92.065	0.97929	a1
13	NG-04\2020-03-09-ELFIL\2020-03-09-ELFIL_4b25	613	b	3	0.32	13	0.0032825	0.00010319	0.29877	0.0017121	1979.5	44.037	126.75	0.63739	b1
13	NG-04\2020-03-09-ELFIL\2020-03-09-ELFIL_4b25	613	a	4	0.29	11	0.0031448	0.00015862	0.19157	0.0016921	948.45	33.853	57.853	0.46812	a1
13	NG-04\2020-03-09-ELFIL\2020-03-09-ELFIL_4b25	613	a	5	0.34	15	0.0050452	0.00010477	0.37362	0.0017231	2560	37.638	179.38	0.70589	a1
13	NG-04\2020-03-09-ELFIL\2020-03-09-ELFIL_4b25	613	a	6	0.38	19	0.0042325	0.00010697	0.30757	0.0016205	1625.9	29.086	103.3	0.47596	a1
13	NG-04\2020-03-09-ELFIL\2020-03-09-ELFIL_4b25	613	b	7	0.23	7	0.0029546	0.00016295	0.26705	0.0024459	1326.7	51.775	89.905	0.73154	b1
13	NG-04\2020-03-09-ELFIL\2020-03-09-ELFIL_4b25	613	a	8	0.54	38	0.0053922	0.000061651	0.4828	0.0014678	3119.6	25.255	175.92	0.43919	a1
13	NG-04\2020-03-09-ELFIL\2020-03-09-ELFIL_4b25	613	b	9	0.26	9	0.0035065	0.00015503	0.38273	0.0030516	1353.3	42.345	100.69	0.68277	b1
13	NG-04\2020-03-09-ELFIL\2020-03-09-ELFIL_4b25	613	a	10	0.29	11	0.0035281	0.00013476	0.27804	0.0019855	1474.4	39.856	94.931	0.59966	a1
13	NG-04\2020-03-09-ELFIL\2020-03-09-ELFIL_4b25	613	a	11	0.15	3	0.0034707	0.00024915	0.28446	0.0035761	1555.7	79.04	112.88	1.2521	a1
13	NG-04\2020-03-09-ELFIL\2020-03-09-ELFIL_4b25	613	a	12	0.18	4	0.0036267	0.00019894	0.33061	0.0034666	1912.5	74.25	126.07	1.146	a1
13	NG-04\2020-03-09-ELFIL\2020-03-09-ELFIL_4b25	613	b	13	0.36	17	0.0032127	0.00010583	0.34013	0.0019868	1408.5	32.833	96.261	0.48573	b1
13	NG-04\2020-03-09-ELFIL\2020-03-09-ELFIL_4b25	613	b	14	0.38	19	0.0031481	0.000099581	0.30614	0.001651	1394.6	31.218	98.487	0.46474	b1
13	NG-04\2020-03-09-ELFIL\2020-03-09-ELFIL_4b25	613	a	15	0.23	7	0.0031533	0.00021104	0.17462	0.0017602	844.21	39.983	68.815	0.64001	a2
13	NG-04\2020-03-09-ELFIL\2020-03-09-ELFIL_4b25	613	a	16	0.23	7	0.003028	0.00014669	0.26169	0.0021742	1677.7	57.516	108.79	0.80473	a2
13	NG-04\2020-03-09-ELFIL\2020-03-09-ELFIL_4b25	613	b	17	0.44	25	0.0030696	0.00008558	0.24921	0.0010558	1399.2	27.605	116	0.43971	b2
13	NG-04\2020-03-09-ELFIL\2020-03-09-ELFIL_4b25	613	a	18	0.37	18	0.0037706	0.000086629	0.43892	0.0019892	2330.5	37.896	162.17	0.61269	a2
13	NG-04\2020-03-09-ELFIL\2020-03-09-ELFIL_4b25	613	c	19	0.61	48	0.0030697	0.000053337	0.33997	0.0010247	1876.2	23.069	128.05	0.33339	c1
13	NG-04\2020-03-09-ELFIL\2020-03-09-ELFIL_4b25	613	a	20	0.45	26	0.0048635	0.00008996	0.40605	0.001669	1930.9	25.285	133.37	0.46232	a2
13	NG-04\2020-03-09-ELFIL\2020-03-09-ELFIL_4b25	613	a	21	0.22	6	0.003714	0.00012761	0.51817	0.003754	3173.7	77.178	200.87	1.1811	a2
13	NG-04\2020-03-09-ELFIL\2020-03-09-ELFIL_4b25	613	a	22	0.26	9	0.0038528	0.00015506	0.35123	0.0026531	1486.5	42.346	109.63	0.71243	a2
13	NG-04\2020-03-09-ELFIL\2020-03-09-ELFIL_4b25	613	a	23	0.26	9	0.0031017	0.00016069	0.20447	0.0016304	1114	40.84	87.701	0.6372	a2
13	NG-04\2020-03-09-ELFIL\2020-03-09-ELFIL_4b25	613	c	24	0.51	33	0.003446	0.000064359	0.44547	0.0015185	2104.5	27.817	157.07	0.44534	c1
13	NG-04\2020-03-09-ELFIL\2020-03-09-ELFIL_4b25	613	b	25	0.48	30	0.0032726	0.000080674	0.56617	0.0022839	1399.1	24.407	133.67	0.43087	b2
13	NG-04\2020-03-09-ELFIL\2020-03-09-ELFIL_4b25	613	a	26	0.43	24	0.0046475	0.00008751	0.39776	0.0017012	2112.2	28.155	132.66	0.4799	a2
13	NG-04\2020-03-09-ELFIL\2020-03-09-ELFIL_4b25	613	c	27	0.41	22	0.002872	0.000080835	0.31972	0.0015569	1667.3	33.206	105.4	0.4468	c1
13	NG-04\2020-03-09-ELFIL\2020-03-09-ELFIL_4b25	613	a	28	0.36	17	0.0043849	0.0001046	0.37639	0.0018325	1969	33.248	142.32	0.59062	a2
13	NG-04\2020-03-09-ELFIL\2020-03-09-ELFIL_4b25	613	b	29	0.31	12	0.0027306	0.00014865	0.23633	0.0018153	859.36	33.102	72.758	0.50262	b3
13	NG-04\2020-03-09-ELFIL\2020-03-09-ELFIL_4b25	613	a	30	0.26	9	0.0024906	0.00013123	0.17367	0.0014732	1340.9	49.987	75.51	0.59126	a3
13	NG-04\2020-03-09-ELFIL\2020-03-09-ELFIL_4b25	613	a	31	0.28	10	0.0025171	0.00012269	0.14836	0.0011766	1395.2	48.118	76.077	0.56302	a3
13	NG-04\2020-03-09-ELFIL\2020-03-09-ELFIL_4b25	613	b	32	0.31	12	0.0027921	0.00011533	0.26309	0.0015779	1459.7	42.665	121.92	0.65064	b3
13	NG-04\2020-03-09-ELFIL\2020-03-09-ELFIL_4b25	613	c	33	0.42	23	0.0029031	0.000076453	0.41761	0.0018606	1802.2	33.584	129.37	0.48412	c2
13	NG-04\2020-03-09-ELFIL\2020-03-09-ELFIL_4b25	613	a	34	0.38	19	0.0039311	0.00008181	0.33369	0.0017186	2581.2	38.021	110.27	0.49175	a3
13	NG-04\2020-03-09-ELFIL\2020-03-09-ELFIL_4b25	613	c	35	0.45	26	0.0028386	0.000086331	0.36126	0.0015367	1222.5	26.308	120.56	0.43955	c2
13	NG-04\2020-03-09-ELFIL\2020-03-09-ELFIL_4b25	613	b	36	0.2	5	0.0030477	0.00019744	0.39673	0.0049628	1305	59.827	74.384	0.78731	b3
13	NG-04\2020-03-09-ELFIL\2020-03-09-ELFIL_4b25	613	b	37	0.35	16	0.0028717	0.00010173	0.31298	0.0016525	1447.2	36.279	122.66	0.56517	b3
13	NG-04\2020-03-09-ELFIL\2020-03-09-ELFIL_4b25	613	c	38	0.4	21	0.0029474	0.000073754	0.32041	0.0012727	2153.3	38.129	166.05	0.57399	c3
13	NG-04\2020-03-09-ELFIL\2020-03-09-ELFIL_4b25	613	b	39	0.35	16	0.0026618	0.00012713	0.17038	0.0010383	858.88	29.027	82.079	0.46233	b4
13	NG-04\2020-03-09-ELFIL\2020-03-09-ELFIL_4b25	613	a	40	0.37	18	0.0040967	0.00013448	0.19896	0.0013562	1050.9	24.418	59.734	0.37185	a4
13	NG-04\2020-03-09-ELFIL\2020-03-09-ELFIL_4b25	613	a	41	0.4	21	0.0040196	0.00011573	0.32405	0.0020328	1193.3	24.319	66.758	0.36395	a4
13	NG-04\2020-03-09-ELFIL\2020-03-09-ELFIL_4b25	613	a	42	0.12	2	0.0053461	0.00032738	0.36645	0.0057677	2084	90.359	114.91	1.5473	a4
13	NG-04\2020-03-09-ELFIL\2020-03-09-ELFIL_4b25	613	c	43	0.56	41	0.0030851	0.000048589	0.41929	0.0012154	2660.1	29.647	171.65	0.41766	c3
13	NG-04\2020-03-09-ELFIL\2020-03-09-ELFIL_4b25	613	a	44	0.09	1	0.0050037	0.00046189	0.34138	0.0075648	1959.4	128.05	113.82	2.1777	a4
13	NG-04\2020-03-09-ELFIL\2020-03-09-ELFIL_4b25	613	a	45	0.49	31	0.0042222	0.000090554	0.23493	0.0010207	1387.1	21.058	87.93	0.34378	a4
13	NG-04\2020-03-09-ELFIL\2020-03-09-ELFIL_4b25	613	b	46	0.25	8	0.0027548	0.00015975	0.35494	0.0026601	1126.1	46.204	125.65	0.80895	b4
13	NG-04\2020-03-09-ELFIL\2020-03-09-ELFIL_4b25	613	a	47	0.33	14	0.0049012	0.00010793	0.61408	0.0038432	2510.5	39.14	122.65	0.60417	a4
13	NG-04\2020-03-09-ELFIL\2020-03-09-ELFIL_4b25	613	a	48	0.09	1	0.0045347	0.00051021	0.28829	0.0068164	1455	115.89	96.015	2.0002	a4
13	NG-04\2020-03-09-ELFIL\2020-03-09-ELFIL_4b25	613	a	49	0.09	1	0.0060417	0.00047045	0.36005	0.007404	2281.7	125.82	134.01	2.363	a4
13	NG-04\2020-03-09-ELFIL\2020-03-09-ELFIL_4b25	613	a	50	0.41	22	0.0043658	0.000093613	0.50409	0.0027365	1891.2	28.706	96.668	0.42788	a4
13	NG-04\2020-03-09-ELFIL\2020-03-09-ELFIL_4b25	613	a	51	0.54	37	0.0046071	0.00007594	0.33206	0.0011736	1803.4	21.044	120.08	0.36773	a4
13	NG-04\2020-03-09-ELFIL\2020-03-09-ELFIL_4b25	613	b	52	0.29	11	0.002775	0.00013485	0.35128	0.0021533	1157.7	39.807	136.22	0.71832	b4
13	NG-04\2020-03-09-ELFIL\2020-03-09-ELFIL_4b25	613	a	53	0.45	26	0.0046158	0.00008568	0.42747	0.0019929	2020	26.544	105.25	0.41069	a4
13	NG-04\2020-03-09-ELFIL\2020-03-09-ELFIL_4b25	613	b	54	0.61	48	0.0032279	0.000057626	0.41476	0.0011998	1690.3	21.355	146.75	0.35692	b4
13	NG-04\2020-03-09-ELFIL\2020-03-09-ELFIL_4b25	613	c	55	0.35	16	0.0029583	0.000076961	0.43833	0.0022647	2605.2	47.96	140.31	0.60448	c4
13	NG-04\2020-03-09-ELFIL\2020-03-09-ELFIL_4b25	613	a	56	0.53	36	0.0042304	0.000070343	0.26762	0.0010463	1983.3	23.343	95.981	0.3333	a5
13	NG-04\2020-03-09-ELFIL\2020-03-09-ELFIL_4b25	613	b	57	0.28	10	0.0028694	0.00014785	0.31976	0.0024706	1095.5	39.941	92.116	0.61953	b4
13	NG-04\2020-03-09-ELFIL\2020-03-09-ELFIL_4b25	613	c	58	1.03	137	0.0031036	0.000024257	0.5114	0.00095107	3213.3	17.773	132.91	0.20105	c4
13	NG-04\2020-03-09-ELFIL\2020-03-09-ELFIL_4b25	613	a	59	0.55	39	0.0043632	0.000071128	0.53824	0.0023059	1846.8	21.312	89.542	0.3093	a5
13	NG-04\2020-03-09-ELFIL\2020-03-09-ELFIL_4b25	613	a	60	0.42	23	0.0044901	0.000083666	0.3597	0.0016518	2329.3	30.725	116.81	0.46	a5
13	NG-04\2020-03-09-ELFIL\2020-03-09-ELFIL_4b25	613	b	61	0.18	4	0.0028301	0.00023911	0.26463	0.0027432	1032.7	61.741	122.59	1.13	b4
13	NG-04\2020-03-09-ELFIL\2020-03-09-ELFIL_4b25	613	a	62	0.37	18	0.0036342	0.00011022	0.24834	0.0014013	1387.4	29.782	90.763	0.45837	a5
13	NG-04\2020-03-09-ELFIL\2020-03-09-ELFIL_4b25	613	b	63	0.58	43	0.0033639	0.000056443	0.42547	0.0013049	2049.7	24.34	146.85	0.37723	b5
13	NG-04\2020-03-09-ELFIL\2020-03-09-ELFIL_4b25	613	a	64	0.49	31	0.004494	0.00010913	0.27023	0.001617	1016.7	17.477	47.682	0.25316	a6
13	NG-04\2020-03-09-ELFIL\2020-03-09-ELFIL_4b25	613	b	65	0.22	6	0.003197	0.00014375	0.38796	0.0027457	2152.3	68.484	192.43	1.156	b5
13	NG-04\2020-03-09-ELFIL\2020-03-09-ELFIL_4b25	613	a	66	0.46	27	0.0048812	0.000092721	0.34246	0.001633	1756.7	23.624	91.106	0.37496	a6
13	NG-04\2020-03-09-ELFIL\2020-03-09-ELFIL_4b25	613	a	67	0.26	9	0.0037594	0.00018556	0.35458	0.0042254	1012.9	35.385	44.162	0.45217	a6
13	NG-04\2020-03-09-ELFIL\2020-03-09-ELFIL_4b25	613	a	68	0.12	2	0.0056076	0.0003061	0.56864	0.0089997	2500.6	96.658	130.47	1.6487	a6
13	NG-04\2020-03-09-ELFIL\2020-03-09-ELFIL_4b25	613	b	69	0.22	6	0.002843	0.00016575	0.29797	0.0026685	1439.3	59.379	112.39	0.88344	b5
13	NG-04\2020-03-09-ELFIL\2020-03-09-ELFIL_4b25	613	a	70	0.31	12	0.0039926	0.00014499	0.43722	0.0038441	1321.6	33.97	64.556	0.47345	a6
13	NG-04\2020-03-09-ELFIL\2020-03-09-ELFIL_4b25	613	a	71	0.49	31	0.004487	0.00008039	0.33448	0.0014415	1870.6	23.725	96.569	0.36027	a6
13	NG-04\2020-03-09-ELFIL\2020-03-09-ELFIL_4b25	613	b	72	0.35	16	0.0033151	0.000096942	0.34628	0.0018051	1840.3	38.085	129.02	0.57965	b6
13	NG-04\2020-03-09-ELFIL\2020-03-09-ELFIL_4b25	613	a	73	0.29	11	0.0037579	0.00013444	0.28498	0.0019829	1578	39.957	100.53	0.6171	a6
13	NG-04\2020-03-09-ELFIL\2020-03-09-ELFIL_4b25	613	c	74	0.85	92	0.0037082	0.000030138	0.89098	0.0023036	3704.9	21.312	128.11	0.24088	c5
13	NG-04\2020-03-09-ELFIL\2020-03-09-ELFIL_4b25	613	b	75	0.59	44	0.003469	0.000051352	0.5046	0.0016708	2495.8	26.147	129.96	0.35081	b6
13	NG-04\2020-03-09-ELFIL\2020-03-09-ELFIL_4b25	613	a	76	0.35	16	0.0034079	0.0001071	0.26268	0.0016258	1550	34.474	85.84	0.4728	a6
13	NG-04\2020-03-09-ELFIL\2020-03-09-ELFIL_4b25	613	b	77	0.44	25	0.0034771	0.000067609	0.4486	0.0017898	2540	34.954	151.67	0.50277	b6
14	NG-04\2020-04-30-ELFIL\2020-04-30-ELFIL_b25	613	a	1	0.5	32	0.003556	0.000058522	0.4066	0.0016735	928.71	10.817	37.07	0.12864	a1
14	NG-04\2020-04-30-ELFIL\2020-04-30-ELFIL_b25	613	a	2	0.51	34	0.0035973	0.000058547	0.38986	0.0015779	883.51	10.177	35.647	0.12238	a1
14	NG-04\2020-04-30-ELFIL\2020-04-30-ELFIL_b25	613	b	3	0.36	17	0.0033205	0.00007813	0.20313	0.0011275	915.75	15.249	32.817	0.16607	b1
14	NG-04\2020-04-30-ELFIL\2020-04-30-ELFIL_b25	613	b	4	0.49	31	0.0035085	0.000051242	0.27943	0.0010318	1233.7	12.752	43.239	0.14116	b1
14	NG-04\2020-04-30-ELFIL\2020-04-30-ELFIL_b25	613	a	5	0.75	72	0.0035111	0.000041322	0.34105	0.00084231	817.43	6.8085	43.622	0.093034	a2
14	NG-04\2020-04-30-ELFIL\2020-04-30-ELFIL_b25	613	b	6	0.54	38	0.0033575	0.000049746	0.23389	0.00081056	1021.9	10.715	38.623	0.1205	b1
14	NG-04\2020-04-30-ELFIL\2020-04-30-ELFIL_b25	613	b	7	0.48	30	0.0034105	0.000071755	0.17531	0.00071898	631.92	9.4092	33.275	0.12588	b1
14	NG-04\2020-04-30-ELFIL\2020-04-30-ELFIL_b25	613	a	8	0.28	10	0.0032522	0.00010811	0.28808	0.0019164	796.33	18.734	41.579	0.24372	a3
14	NG-04\2020-04-30-ELFIL\2020-04-30-ELFIL_b25	613	b	9	0.47	28	0.0030611	0.000062316	0.20939	0.00088757	805.61	11.605	34.341	0.13237	b2
14	NG-04\2020-04-30-ELFIL\2020-04-30-ELFIL_b25	613	a	10	0.57	42	0.003334	0.000047043	0.38865	0.0012439	1026.6	10.251	46.108	0.12523	a3
14	NG-04\2020-04-30-ELFIL\2020-04-30-ELFIL_b25	613	b	11	0.58	43	0.0032301	0.000050326	0.27731	0.00086732	848.79	9.3585	43.383	0.12005	b2
14	NG-04\2020-04-30-ELFIL\2020-04-30-ELFIL_b25	613	b	12	0.25	8	0.0032414	0.00013796	0.22407	0.0016761	609.23	18.35	39.066	0.26412	b2
14	NG-04\2020-04-30-ELFIL\2020-04-30-ELFIL_b25	613	b	13	0.48	30	0.0033496	0.000053694	0.29583	0.00097276	1108.4	12.574	57.068	0.16485	b2
14	NG-04\2020-04-30-ELFIL\2020-04-30-ELFIL_b25	613	a	14	0.39	20	0.0034682	0.000093013	0.29749	0.001518	573.69	10.889	35.595	0.15945	a4
14	NG-04\2020-04-30-ELFIL\2020-04-30-ELFIL_b25	613	a	15	0.5	32	0.0032949	0.000079706	0.29648	0.0013248	463.84	7.9406	28.988	0.11376	a4
14	NG-04\2020-04-30-ELFIL\2020-04-30-ELFIL_b25	613	b	16	0.62	50	0.0036754	0.000045767	0.25071	0.00080271	1004.5	8.8532	34.86	0.0998	b3
14	NG-04\2020-04-30-ELFIL\2020-04-30-ELFIL_b25	613	b	17	0.52	35	0.003559	0.000055631	0.22785	0.00087119	940.44	10.404	34.28	0.11829	b3
14	NG-04\2020-04-30-ELFIL\2020-04-30-ELFIL_b25	613	a	18	0.47	28	0.0034899	0.000066285	0.36548	0.0015919	811.92	10.914	36.721	0.13688	a5
14	NG-04\2020-04-30-ELFIL\2020-04-30-ELFIL_b25	613	b	19	0.62	49	0.003573	0.000042751	0.29963	0.00092824	1142	9.6703	39.479	0.10728	b3
14	NG-04\2020-04-30-ELFIL\2020-04-30-ELFIL_b25	613	a	20	0.43	24	0.0034817	0.00007052	0.38849	0.0018067	834.91	11.968	38.213	0.15082	a5
14	NG-04\2020-04-30-ELFIL\2020-04-30-ELFIL_b25	613	b	21	0.45	26	0.0034423	0.000080565	0.19859	0.00093614	583.8	9.6698	29.637	0.12761	b4
14	NG-04\2020-04-30-ELFIL\2020-04-30-ELFIL_b25	613	b	22	0.48	29	0.003565	0.000060968	0.25441	0.00095014	946.58	11.457	44.303	0.14773	b4
14	NG-04\2020-04-30-ELFIL\2020-04-30-ELFIL_b25	613	a	23	0.52	35	0.0036042	0.000064734	0.40246	0.0017236	703.38	8.9411	31.211	0.11287	a6
14	NG-04\2020-04-30-ELFIL\2020-04-30-ELFIL_b25	613	b	24	0.74	70	0.0034581	0.000040742	0.21945	0.00054708	851.82	7.1024	40.043	0.0904	b4
14	NG-04\2020-04-30-ELFIL\2020-04-30-ELFIL_b25	613	b	25	0.73	69	0.0036517	0.000042207	0.22476	0.00056439	850.36	6.9562	40.214	0.091246	b5
14	NG-04\2020-04-30-ELFIL\2020-04-30-ELFIL_b25	613	b	26	0.37	18	0.0034569	0.000088589	0.19439	0.0010121	700.38	12.703	34.969	0.16659	b5
14	NG-04\2020-04-30-ELFIL\2020-04-30-ELFIL_b25	613	a	27	0.6	47	0.0035901	0.000057958	0.32988	0.001171	650.88	7.4367	32.077	0.098742	a7
14	NG-04\2020-04-30-ELFIL\2020-04-30-ELFIL_b25	613	b	28	0.51	34	0.0037736	0.000063045	0.24411	0.00096703	799.33	9.4518	33.309	0.1183	b5
14	NG-04\2020-04-30-ELFIL\2020-04-30-ELFIL_b25	613	b	29	0.33	14	0.0033906	0.00010494	0.14236	0.00092295	629.39	13.786	27.732	0.16822	b5
15	NG-04\2020-05-02-ELFIL\2020-05-02-ELFIL_1b25	613	a	1	0.37	18	0.0039618	0.000095162	0.34886	0.0019985	1873.3	31.849	87.828	0.43321	a1
15	NG-04\2020-05-02-ELFIL\2020-05-02-ELFIL_1b25	613	a	2	0.2	5	0.0047807	0.00026839	0.26664	0.0029069	1023.5	40.679	81.977	0.7941	a1
15	NG-04\2020-05-02-ELFIL\2020-05-02-ELFIL_1b25	613	b	3	0.56	41	0.0037681	0.000057437	0.33808	0.0012395	2147	23.163	93.384	0.29598	b1
15	NG-04\2020-05-02-ELFIL\2020-05-02-ELFIL_1b25	613	a	4	0.23	7	0.0051048	0.0002094	0.30359	0.0027042	1282.6	37.25	90.271	0.70427	a1
15	NG-04\2020-05-02-ELFIL\2020-05-02-ELFIL_1b25	613	a	5	0.46	27	0.0050739	0.000091553	0.33917	0.0015745	1729	22.088	88.521	0.3551	a1
15	NG-04\2020-05-02-ELFIL\2020-05-02-ELFIL_1b25	613	b	6	0.31	12	0.0035527	0.00011792	0.26633	0.0020458	1640.6	38.541	68.789	0.46955	b1
15	NG-04\2020-05-02-ELFIL\2020-05-02-ELFIL_1b25	613	b	7	0.38	19	0.003311	0.00007914	0.24849	0.0013873	2143.8	36.264	81.08	0.40513	b1
15	NG-04\2020-05-02-ELFIL\2020-05-02-ELFIL_1b25	613	b	8	0.4	21	0.0036453	0.000078039	0.36876	0.0019452	2196.6	33.281	90.095	0.40621	b1
15	NG-04\2020-05-02-ELFIL\2020-05-02-ELFIL_1b25	613	a	9	0.53	36	0.0045516	0.000070023	0.34248	0.0012952	1988	21.651	100.27	0.32731	a2
15	NG-04\2020-05-02-ELFIL\2020-05-02-ELFIL_1b25	613	b	10	0.43	24	0.0036233	0.000082854	0.29887	0.0015116	1694.8	27.428	81.374	0.36112	b1
15	NG-04\2020-05-02-ELFIL\2020-05-02-ELFIL_1b25	613	b	11	0.34	15	0.0036309	0.00010524	0.26898	0.0018092	1684.1	34.549	71.92	0.42943	b1
15	NG-04\2020-05-02-ELFIL\2020-05-02-ELFIL_1b25	613	b	12	0.28	10	0.0036171	0.00014372	0.25298	0.0021488	1349.6	37.951	66.796	0.50686	b1
15	NG-04\2020-05-02-ELFIL\2020-05-02-ELFIL_1b25	613	a	13	0.55	39	0.0044878	0.000067422	0.33312	0.0011535	1951.7	20.756	109.64	0.32882	a2
15	NG-04\2020-05-02-ELFIL\2020-05-02-ELFIL_1b25	613	b	14	0.33	14	0.0035002	0.00011188	0.33025	0.0024037	1539.1	34.818	68.986	0.43534	b2
15	NG-04\2020-05-02-ELFIL\2020-05-02-ELFIL_1b25	613	a	15	0.64	53	0.0046117	0.000057791	0.34878	0.0010876	2008.8	17.82	100.66	0.27028	a3
15	NG-04\2020-05-02-ELFIL\2020-05-02-ELFIL_1b25	613	b	16	0.26	9	0.003556	0.00015669	0.2435	0.0023228	1240.1	38.674	58.4	0.49957	b2
15	NG-04\2020-05-02-ELFIL\2020-05-02-ELFIL_1b25	613	a	17	0.38	19	0.0039399	0.000093806	0.3301	0.0018832	1816.3	30.608	82.731	0.40923	a3
15	NG-04\2020-05-02-ELFIL\2020-05-02-ELFIL_1b25	613	b	18	0.52	35	0.0036068	0.000059604	0.45368	0.0018424	2235.4	26.144	96.86	0.32625	b2
15	NG-04\2020-05-02-ELFIL\2020-05-02-ELFIL_1b25	613	a	19	0.45	26	0.0055226	0.000095758	0.34085	0.0015437	1786.8	21.938	96.701	0.37822	a3
15	NG-04\2020-05-02-ELFIL\2020-05-02-ELFIL_1b25	613	b	20	0.32	13	0.003564	0.00010664	0.37505	0.0026038	1857.6	39.34	84.407	0.49972	b2
15	NG-04\2020-05-02-ELFIL\2020-05-02-ELFIL_1b25	613	b	21	0.59	45	0.0038566	0.000057401	0.50126	0.0018568	2004.7	21.119	93.514	0.28271	b2
15	NG-04\2020-05-02-ELFIL\2020-05-02-ELFIL_1b25	613	a	22	0.85	93	0.0050656	0.000043573	0.40462	0.00093875	2212.4	13.474	107.92	0.21126	a4
15	NG-04\2020-05-02-ELFIL\2020-05-02-ELFIL_1b25	613	b	23	0.49	31	0.0040537	0.000071245	0.39666	0.0016641	1985.7	24.703	98.454	0.3495	b3
15	NG-04\2020-05-02-ELFIL\2020-05-02-ELFIL_1b25	613	a	24	0.58	43	0.0044324	0.00006865	0.28969	0.0011473	1686.2	18.487	73.547	0.25648	a5
15	NG-04\2020-05-02-ELFIL\2020-05-02-ELFIL_1b25	613	a	25	0.18	4	0.0033685	0.00016193	0.33452	0.0043441	2474.6	84.188	76.09	0.85536	a5
15	NG-04\2020-05-02-ELFIL\2020-05-02-ELFIL_1b25	613	a	26	0.38	19	0.004102	0.000080357	0.3727	0.0020708	2577.2	35.736	90.011	0.42686	a5
15	NG-04\2020-05-02-ELFIL\2020-05-02-ELFIL_1b25	613	a	27	0.38	19	0.0040652	0.000082941	0.29218	0.001545	2397.4	34.622	93.546	0.43516	a5
15	NG-04\2020-05-02-ELFIL\2020-05-02-ELFIL_1b25	613	a	28	0.38	19	0.0032819	0.000066523	0.33275	0.001972	3007.5	43.141	76.816	0.39433	a5
15	NG-04\2020-05-02-ELFIL\2020-05-02-ELFIL_1b25	613	b	29	0.64	53	0.0037879	0.000058939	0.36736	0.0012433	1585.6	17.462	86.637	0.25074	b3
15	NG-04\2020-05-02-ELFIL\2020-05-02-ELFIL_1b25	613	c	30	0.2	5	0.0033987	0.00017087	0.31819	0.0035086	1794	63.829	83.396	0.80094	c1
15	NG-04\2020-05-02-ELFIL\2020-05-02-ELFIL_1b25	613	a	31	0.71	64	0.0045936	0.000052344	0.30627	0.00091909	2019.8	16.293	87.175	0.22889	a5
15	NG-04\2020-05-02-ELFIL\2020-05-02-ELFIL_1b25	613	c	32	0.32	13	0.0029973	0.00010981	0.31755	0.0023066	1473.1	38.19	73.883	0.46754	c1
15	NG-04\2020-05-02-ELFIL\2020-05-02-ELFIL_1b25	613	c	33	0.39	20	0.0031367	0.00010095	0.27873	0.0016741	1185.6	27.003	68.166	0.36206	c1
15	NG-04\2020-05-02-ELFIL\2020-05-02-ELFIL_1b25	613	c	34	0.22	6	0.0029456	0.0001689	0.27649	0.0029369	1325.7	53.792	72.52	0.68181	c1
15	NG-04\2020-05-02-ELFIL\2020-05-02-ELFIL_1b25	613	c	35	0.2	5	0.0029295	0.00019079	0.25843	0.0031421	1239.9	57.143	65.48	0.70971	c1
15	NG-04\2020-05-02-ELFIL\2020-05-02-ELFIL_1b25	613	b	36	0.57	42	0.0036903	0.000066686	0.36181	0.0013365	1522.7	19.474	91.394	0.2893	b4
15	NG-04\2020-05-02-ELFIL\2020-05-02-ELFIL_1b25	613	a	37	0.56	41	0.0050911	0.000077756	0.28006	0.0010493	1583.9	17.127	85.54	0.28327	a6
15	NG-04\2020-05-02-ELFIL\2020-05-02-ELFIL_1b25	613	c	38	0.22	6	0.0031567	0.00019999	0.23261	0.0027406	1013.4	45.436	56.918	0.60404	c2
15	NG-04\2020-05-02-ELFIL\2020-05-02-ELFIL_1b25	613	c	39	0.35	16	0.0033261	0.000090231	0.38528	0.0024021	1967.3	37.77	85.669	0.4538	c2
15	NG-04\2020-05-02-ELFIL\2020-05-02-ELFIL_1b25	613	b	40	0.29	11	0.0029615	0.00016479	0.24456	0.0017875	763.73	30.073	81.454	0.53367	b4
15	NG-04\2020-05-02-ELFIL\2020-05-02-ELFIL_1b25	613	c	41	0.31	12	0.0031755	0.00010625	0.38251	0.0028698	1805.9	42.762	78.721	0.50231	c2
15	NG-04\2020-05-02-ELFIL\2020-05-02-ELFIL_1b25	613	a	42	0.36	17	0.0035137	0.000079892	0.36126	0.0020161	2495.3	40.155	98.891	0.47301	a6
15	NG-04\2020-05-02-ELFIL\2020-05-02-ELFIL_1b25	613	c	43	0.22	6	0.0030616	0.00016067	0.26678	0.0029421	1522.8	56.553	66.767	0.65421	c2
15	NG-04\2020-05-02-ELFIL\2020-05-02-ELFIL_1b25	613	b	44	0.25	8	0.0032094	0.00018797	0.25076	0.0022559	874.78	36.258	74.293	0.59764	b4
15	NG-04\2020-05-02-ELFIL\2020-05-02-ELFIL_1b25	613	a	45	0.58	43	0.0033334	0.000057395	0.21533	0.00083467	1813.3	22.095	72.348	0.25438	a6
15	NG-04\2020-05-02-ELFIL\2020-05-02-ELFIL_1b25	613	b	46	0.47	28	0.0031986	0.000083162	0.33613	0.0014542	1272.6	23.415	98.058	0.36701	b4
15	NG-04\2020-05-02-ELFIL\2020-05-02-ELFIL_1b25	613	c	47	0.37	18	0.0035948	0.000087425	0.40015	0.0023063	2013.6	34.658	90.064	0.43869	c3
15	NG-04\2020-05-02-ELFIL\2020-05-02-ELFIL_1b25	613	c	48	0.48	30	0.0034022	0.000064233	0.46343	0.0020459	2118	28.299	96.269	0.35131	c3
15	NG-04\2020-05-02-ELFIL\2020-05-02-ELFIL_1b25	613	a	49	0.32	13	0.0035303	0.00010902	0.26185	0.001746	1760.6	38.48	83.971	0.49843	a7
15	NG-04\2020-05-02-ELFIL\2020-05-02-ELFIL_1b25	613	c	50	0.39	20	0.002798	0.000073036	0.25552	0.0014771	2020.3	37.316	72.251	0.37275	c3
15	NG-04\2020-05-02-ELFIL\2020-05-02-ELFIL_1b25	613	a	51	0.5	32	0.004473	0.00007347	0.36533	0.0014414	1996.4	23.214	105.43	0.35597	a7
15	NG-04\2020-05-02-ELFIL\2020-05-02-ELFIL_1b25	613	b	52	0.46	27	0.0032168	0.000079528	0.31384	0.0013428	1451.4	25.393	102.23	0.3816	b5
15	NG-04\2020-05-02-ELFIL\2020-05-02-ELFIL_1b25	613	a	53	0.31	12	0.0045528	0.00017366	0.21551	0.001897	969.9	26.19	50.278	0.40143	a7
15	NG-04\2020-05-02-ELFIL\2020-05-02-ELFIL_1b25	613	b	54	0.37	18	0.0035558	0.000094398	0.35084	0.0019027	1708.3	32.097	98.139	0.45793	b5
15	NG-04\2020-05-02-ELFIL\2020-05-02-ELFIL_1b25	613	c	55	0.26	9	0.003011	0.00013582	0.20016	0.0018447	1397.2	44.599	60.383	0.50798	c4
15	NG-04\2020-05-02-ELFIL\2020-05-02-ELFIL_1b25	613	a	56	0.42	23	0.0048181	0.00010111	0.32193	0.0015929	1579.9	23.474	90.288	0.38857	a7
15	NG-04\2020-05-02-ELFIL\2020-05-02-ELFIL_1b25	613	c	57	0.5	32	0.0033086	0.000071397	0.27721	0.0012954	1562.8	23.867	70.299	0.29068	c4
15	NG-04\2020-05-02-ELFIL\2020-05-02-ELFIL_1b25	613	b	58	0.38	19	0.0036071	0.000095945	0.27764	0.0014769	1589.3	29.919	91.403	0.43015	b5
16	NG-06\2020-02-28-ELFIL\2020-02-28-ELFIL_4	2411	b	1	0.55	39	0.0024346	0.000096882	0.03528	0.00029094	133.18	3.7497	3.9034	0.031636	b1
16	NG-06\2020-02-28-ELFIL\2020-02-28-ELFIL_4	2411	b	2	0.59	45	0.0022604	0.000087274	0.055311	0.00037087	132.04	3.6071	5.216	0.034046	b2
16	NG-06\2020-02-28-ELFIL\2020-02-28-ELFIL_4	2411	b	3	0.57	42	0.0025268	0.000089124	0.057317	0.0004015	151.67	3.7852	5.1303	0.03495	b3
16	NG-06\2020-02-28-ELFIL\2020-02-28-ELFIL_4	2411	b	4	0.47	28	0.0035583	0.00012821	0.11536	0.00098164	154.89	3.95	5.5008	0.044324	b4
17	NG-06\2020-03-03-ELFIL\2020-03-03-ELFIL_2	2411	a	1	0.51	23	0.0037142	0.00008807	0.11897	0.00059634	208.59	3.5006	9.681	0.045876	a1
17	NG-06\2020-03-03-ELFIL\2020-03-03-ELFIL_2	2411	b	2	0.42	16	0.0051443	0.00015982	0.19117	0.0013995	126.21	2.7761	6.9458	0.046589	b1
17	NG-06\2020-03-03-ELFIL\2020-03-03-ELFIL_2	2411	b	3	0.4	14	0.005269	0.00016385	0.1995	0.0014792	140.56	3.0948	7.7917	0.052752	b1
17	NG-06\2020-03-03-ELFIL\2020-03-03-ELFIL_2	2411	a	4	0.44	17	0.0034322	0.00012205	0.11292	0.0008094	135.78	3.4169	6.3712	0.043288	a1
17	NG-06\2020-03-03-ELFIL\2020-03-03-ELFIL_2	2411	b	5	0.64	36	0.0055741	0.00010305	0.22278	0.00099503	146.21	1.914	8.513	0.034385	b2
17	NG-06\2020-03-03-ELFIL\2020-03-03-ELFIL_2	2411	b	6	0.55	27	0.0053387	0.00012681	0.21883	0.0011446	123.3	2.0736	8.2497	0.039086	b3
17	NG-06\2020-03-03-ELFIL\2020-03-03-ELFIL_2	2411	a	7	0.4	14	0.0044332	0.00010513	0.19312	0.0012497	287.16	4.8205	10.176	0.060284	a2
17	NG-06\2020-03-03-ELFIL\2020-03-03-ELFIL_2	2411	b	8	0.37	12	0.0037946	0.00018804	0.13415	0.0010994	89.606	3.1427	7.0351	0.054142	b3
17	NG-06\2020-03-03-ELFIL\2020-03-03-ELFIL_2	2411	b	9	0.38	13	0.0042918	0.00022009	0.14642	0.0014152	68.302	2.4794	4.7203	0.042609	b4
17	NG-06\2020-03-03-ELFIL\2020-03-03-ELFIL_2	2411	a	10	0.49	21	0.0039894	0.0000906	0.1769	0.001075	231.9	3.7277	7.588	0.042505	a2
17	NG-06\2020-03-03-ELFIL\2020-03-03-ELFIL_2	2411	b	11	0.46	19	0.0049452	0.00011014	0.1126	0.00061602	215.09	3.3916	9.7826	0.050738	b4
17	NG-06\2020-03-03-ELFIL\2020-03-03-ELFIL_2	2411	b	12	0.55	27	0.00541	0.00013164	0.20801	0.0011116	115.94	1.9976	7.8339	0.038088	b5
17	NG-06\2020-03-03-ELFIL\2020-03-03-ELFIL_2	2411	b	13	0.37	12	0.0038501	0.00020529	0.18983	0.0016031	76.276	2.8787	6.9509	0.053816	b5
18	NG-06\2020-03-03-ELFIL\2020-03-03-ELFIL_4	2411	b	1	0.65	54	0.0022549	0.000047526	0.12769	0.00075227	370.16	5.5198	6.0164	0.033379	b1
18	NG-06\2020-03-03-ELFIL\2020-03-03-ELFIL_4	2411	b	2	0.75	73	0.0021443	0.000037305	0.12642	0.00080512	422.58	5.2014	3.8042	0.022828	b2
18	NG-06\2020-03-03-ELFIL\2020-03-03-ELFIL_4	2411	b	3	0.68	60	0.0022912	0.00004454	0.12775	0.00071537	385.43	5.3011	5.9943	0.031608	b2
18	NG-06\2020-03-03-ELFIL\2020-03-03-ELFIL_4	2411	a	4	0.59	45	0.0023842	0.00006601	0.14575	0.00088893	243.48	4.7695	6.8446	0.039	a1
18	NG-06\2020-03-03-ELFIL\2020-03-03-ELFIL_4	2411	a	5	0.39	20	0.0022911	0.000086867	0.14404	0.0013899	303.98	8.1542	6.1434	0.055423	a1
18	NG-06\2020-03-03-ELFIL\2020-03-03-ELFIL_4	2411	a	6	0.26	9	0.0021363	0.00013912	0.13007	0.0019981	245.53	11.313	5.321	0.076891	a1
18	NG-06\2020-03-03-ELFIL\2020-03-03-ELFIL_4	2411	b	7	0.74	71	0.0021793	0.000038582	0.032057	0.00035995	412.85	5.1711	1.153	0.012743	b3
18	NG-06\2020-03-03-ELFIL\2020-03-03-ELFIL_4	2411	b	8	0.71	65	0.002186	0.000041105	0.10166	0.000695	398.52	5.3018	3.6262	0.02362	b3
18	NG-06\2020-03-03-ELFIL\2020-03-03-ELFIL_4	2411	b	9	0.54	38	0.0020265	0.000062645	0.091078	0.00089307	272.06	5.9499	2.9863	0.028033	b4
19	NG-06\2020-03-03-ELFIL\2020-03-03-ELFIL_6	2411	c	1	0.59	11	0.0035495	0.00022487	0.11694	0.0011693	79.905	3.5828	6.3483	0.060058	c1
19	NG-06\2020-03-03-ELFIL\2020-03-03-ELFIL_6	2411	c	2	0.47	7	0.0030211	0.00023256	0.050182	0.00092882	99.903	5.442	2.7371	0.049435	c1
19	NG-06\2020-03-03-ELFIL\2020-03-03-ELFIL_6	2411	c	3	0.47	7	0.0027309	0.00028672	0.085326	0.0019707	59.402	4.413	1.8167	0.040275	c2
19	NG-06\2020-03-03-ELFIL\2020-03-03-ELFIL_6	2411	c	4	0.56	10	0.0027011	0.00021094	0.054562	0.00078363	75.982	4.1987	3.1953	0.044688	c2
19	NG-06\2020-03-03-ELFIL\2020-03-03-ELFIL_6	2411	c	5	0.53	9	0.0029368	0.00032835	0.089402	0.0015475	37.889	2.9976	2.525	0.041874	c3
20	NG-06\2020-03-03-ELFIL\2020-03-03-ELFIL_10b25	2411	a	1	0.23	7	0.0030495	0.00023334	0.10561	0.0019767	1335.6	72.317	37.568	0.66876	a1
20	NG-06\2020-03-03-ELFIL\2020-03-03-ELFIL_10b25	2411	a	2	0.38	19	0.0033262	0.00019055	0.11048	0.0012243	804.97	32.634	39.666	0.4171	a1
20	NG-06\2020-03-03-ELFIL\2020-03-03-ELFIL_10b25	2411	a	3	0.5	32	0.0034411	0.00011339	0.20476	0.0013943	1396.3	32.563	67.666	0.41978	a1
20	NG-06\2020-03-03-ELFIL\2020-03-03-ELFIL_10b25	2411	b	4	0.33	14	0.0028686	0.00021757	0.090512	0.0010326	722.44	38.774	49.875	0.54486	b1
20	NG-06\2020-03-03-ELFIL\2020-03-03-ELFIL_10b25	2411	a	5	0.26	9	0.0029269	0.00036286	0.11778	0.0016618	412.27	36.167	51.985	0.69379	a2
20	NG-06\2020-03-03-ELFIL\2020-03-03-ELFIL_10b25	2411	b	6	0.33	14	0.0030441	0.00024376	0.11302	0.0015411	610.82	34.612	35.632	0.46054	b1
20	NG-06\2020-03-03-ELFIL\2020-03-03-ELFIL_10b25	2411	a	7	0.39	20	0.0030478	0.00018801	0.1376	0.0012305	719.63	31.414	59.27	0.49695	a2
20	NG-06\2020-03-03-ELFIL\2020-03-03-ELFIL_10b25	2411	a	8	0.44	25	0.0031594	0.00017806	0.14106	0.0011763	665.39	26.538	54.697	0.42699	a2
20	NG-06\2020-03-03-ELFIL\2020-03-03-ELFIL_10b25	2411	a	9	0.36	17	0.0031389	0.00023653	0.12194	0.001221	550.94	29.378	54.851	0.51853	a2
20	NG-06\2020-03-03-ELFIL\2020-03-03-ELFIL_10b25	2411	b	10	0.31	12	0.0031712	0.00023091	0.066367	0.0011199	827.39	42.634	26.005	0.42496	b2
20	NG-06\2020-03-03-ELFIL\2020-03-03-ELFIL_10b25	2411	a	11	0.63	51	0.003455	0.00015135	0.13973	0.00082084	493.73	15.307	53.963	0.29694	a2
20	NG-06\2020-03-03-ELFIL\2020-03-03-ELFIL_10b25	2411	a	12	0.39	20	0.0033583	0.00021297	0.11633	0.0010815	618.05	27.738	53.814	0.47352	a2
20	NG-06\2020-03-03-ELFIL\2020-03-03-ELFIL_10b25	2411	a	13	0.25	8	0.0035043	0.00024692	0.19371	0.0022078	1199.6	59.819	95.725	0.99857	a3
20	NG-06\2020-03-03-ELFIL\2020-03-03-ELFIL_10b25	2411	a	14	0.48	29	0.003536	0.00014462	0.17351	0.001122	973.32	28.174	80.654	0.48142	a3
20	NG-06\2020-03-03-ELFIL\2020-03-03-ELFIL_10b25	2411	a	15	0.26	9	0.003145	0.00031894	0.14094	0.0017945	573.46	41.154	65.168	0.77679	a4
20	NG-06\2020-03-03-ELFIL\2020-03-03-ELFIL_10b25	2411	a	16	0.26	9	0.0034711	0.00039418	0.13655	0.0018876	414.42	33.306	55.068	0.71406	a4
20	NG-06\2020-03-03-ELFIL\2020-03-03-ELFIL_10b25	2411	a	17	0.53	36	0.0036354	0.00014296	0.17019	0.0010523	825.08	22.962	70.852	0.40498	a4
20	NG-06\2020-03-03-ELFIL\2020-03-03-ELFIL_10b25	2411	a	18	0.76	75	0.0035159	0.000094335	0.16441	0.00062617	879.51	16.701	89.199	0.31482	a4
20	NG-06\2020-03-03-ELFIL\2020-03-03-ELFIL_10b25	2411	b	19	0.31	12	0.0043683	0.00036889	0.10169	0.0016125	446.83	26.711	30.428	0.45968	b3
20	NG-06\2020-03-03-ELFIL\2020-03-03-ELFIL_10b25	2411	b	20	0.42	23	0.0035839	0.00023078	0.099689	0.0010819	488.48	22.262	33.827	0.35009	b4
20	NG-06\2020-03-03-ELFIL\2020-03-03-ELFIL_10b25	2411	a	21	0.65	54	0.0037025	0.00011071	0.1871	0.00095435	934.02	19.767	70.411	0.32963	a5
20	NG-06\2020-03-03-ELFIL\2020-03-03-ELFIL_10b25	2411	b	22	0.18	4	0.0035348	0.00059062	0.095458	0.0025499	422.97	50.018	31.984	0.81629	b4
20	NG-06\2020-03-03-ELFIL\2020-03-03-ELFIL_10b25	2411	b	23	0.2	5	0.003561	0.00047294	0.10112	0.0021672	531.63	49.971	39.958	0.81607	b4
20	NG-06\2020-03-03-ELFIL\2020-03-03-ELFIL_10b25	2411	b	24	0.35	16	0.0046105	0.00025696	0.11089	0.0010864	729.02	28.764	60.273	0.56029	b4
20	NG-06\2020-03-03-ELFIL\2020-03-03-ELFIL_10b25	2411	b	25	0.56	41	0.0046526	0.00013361	0.10665	0.00064431	1061.9	21.589	61.631	0.35393	b5
20	NG-06\2020-03-03-ELFIL\2020-03-03-ELFIL_10b25	2411	b	26	0.5	32	0.0047017	0.00016961	0.1512	0.0010675	853.2	21.79	60.15	0.39578	b5
20	NG-06\2020-03-03-ELFIL\2020-03-03-ELFIL_10b25	2411	b	27	0.59	45	0.0045915	0.00015622	0.14155	0.00082303	698.45	16.823	62.531	0.34029	b5
20	NG-06\2020-03-03-ELFIL\2020-03-03-ELFIL_10b25	2411	b	28	0.22	6	0.0032447	0.00048024	0.11854	0.0021272	391.44	41	48.239	0.81853	b5
20	NG-06\2020-03-03-ELFIL\2020-03-03-ELFIL_10b25	2411	b	29	0.23	7	0.0037181	0.00042436	0.12166	0.0022096	492.5	39.785	40.479	0.69418	b6
20	NG-06\2020-03-03-ELFIL\2020-03-03-ELFIL_10b25	2411	b	30	0.34	15	0.0039107	0.00031651	0.11029	0.0015151	434.6	24.896	32.686	0.42613	b6
20	NG-06\2020-03-03-ELFIL\2020-03-03-ELFIL_10b25	2411	b	31	0.39	20	0.0039768	0.00027423	0.096977	0.0012169	441.56	21.552	29.026	0.34777	b6
20	NG-06\2020-03-03-ELFIL\2020-03-03-ELFIL_10b25	2411	b	32	0.26	9	0.0038828	0.00036801	0.11194	0.0019515	531.96	35.686	33.872	0.56003	b6
20	NG-06\2020-03-03-ELFIL\2020-03-03-ELFIL_10b25	2411	b	33	0.31	12	0.0038669	0.00030465	0.11887	0.0016756	579.78	32.33	39.106	0.52112	b6
21	NG-06\2020-02-27-ELFIL\2020-02-27-ELFIL_5	2412	a	1	0.45	26	0.0069591	0.00017648	0.12127	0.00084922	172.47	3.0982	8.7938	0.058157	a1
21	NG-06\2020-02-27-ELFIL\2020-02-27-ELFIL_5	2412	a	2	0.45	26	0.0055607	0.00017598	0.10183	0.00078402	138.51	3.1038	7.1482	0.052434	a2
21	NG-06\2020-02-27-ELFIL\2020-02-27-ELFIL_5	2412	b	3	0.43	24	0.0074896	0.00016523	0.11619	0.00069332	229.49	3.5866	13.061	0.073772	b1
21	NG-06\2020-02-27-ELFIL\2020-02-27-ELFIL_5	2412	b	4	0.44	25	0.0078394	0.00019074	0.098096	0.00061211	173.07	2.9834	11.281	0.067174	b2
21	NG-06\2020-02-27-ELFIL\2020-02-27-ELFIL_5	2412	a	5	0.42	23	0.0072075	0.00022688	0.098058	0.00076621	122.19	2.7248	7.8194	0.058307	a2
21	NG-06\2020-02-27-ELFIL\2020-02-27-ELFIL_5	2412	a	6	0.29	11	0.0051031	0.00030549	0.064536	0.00085066	99.674	4.2246	5.57	0.071159	a3
21	NG-06\2020-02-27-ELFIL\2020-02-27-ELFIL_5	2412	b	7	0.48	30	0.0081512	0.00018166	0.10279	0.0006141	165.34	2.611	10.3	0.058593	b2
21	NG-06\2020-02-27-ELFIL\2020-02-27-ELFIL_5	2412	a	8	0.39	20	0.0044526	0.0002201	0.074588	0.00084393	92.119	3.2235	4.1969	0.045809	a3
21	NG-06\2020-02-27-ELFIL\2020-02-27-ELFIL_5	2412	b	9	0.59	45	0.0088175	0.00015521	0.1112	0.00059402	163.39	2.0382	8.653	0.043851	b3
21	NG-06\2020-02-27-ELFIL\2020-02-27-ELFIL_5	2412	a	10	0.38	19	0.0052712	0.00023486	0.080127	0.00080794	100.86	3.1819	5.5913	0.054248	a4
21	NG-06\2020-02-27-ELFIL\2020-02-27-ELFIL_5	2412	a	11	0.33	14	0.0050447	0.00024827	0.076205	0.00085828	117.22	4.0843	6.06	0.065792	a4
21	NG-06\2020-02-27-ELFIL\2020-02-27-ELFIL_5	2412	a	12	0.38	19	0.006323	0.00023666	0.080357	0.00074842	119.21	3.1601	6.5549	0.058736	a5
21	NG-06\2020-02-27-ELFIL\2020-02-27-ELFIL_5	2412	b	13	0.58	43	0.0083492	0.00015017	0.10423	0.0005335	172.92	2.2039	9.8023	0.047745	b3
21	NG-06\2020-02-27-ELFIL\2020-02-27-ELFIL_5	2412	a	14	0.42	23	0.0061721	0.00023229	0.091058	0.0008196	99.776	2.6594	5.8553	0.050456	a5
21	NG-06\2020-02-27-ELFIL\2020-02-27-ELFIL_5	2412	b	15	0.51	34	0.0072709	0.00017603	0.096198	0.00056658	138.53	2.3759	9.2945	0.052285	b4
21	NG-06\2020-02-27-ELFIL\2020-02-27-ELFIL_5	2412	a	16	0.41	22	0.0065217	0.00022865	0.082062	0.00069506	113.78	2.8252	6.856	0.055824	a6
21	NG-06\2020-02-27-ELFIL\2020-02-27-ELFIL_5	2412	b	17	0.48	30	0.0071286	0.00018512	0.094083	0.00060445	139.17	2.5601	8.8354	0.054269	b4
21	NG-06\2020-02-27-ELFIL\2020-02-27-ELFIL_5	2412	b	18	0.5	32	0.0080547	0.00019255	0.10073	0.00069441	136.33	2.3091	7.2384	0.047561	b5
21	NG-06\2020-02-27-ELFIL\2020-02-27-ELFIL_5	2412	a	19	0.38	19	0.0063128	0.00025167	0.082638	0.00077616	105.25	2.9717	6.4593	0.058307	a6
21	NG-06\2020-02-27-ELFIL\2020-02-27-ELFIL_5	2412	a	20	0.45	26	0.0071578	0.00023174	0.099105	0.00083455	102.9	2.3599	5.9615	0.047884	a7
21	NG-06\2020-02-27-ELFIL\2020-02-27-ELFIL_5	2412	b	21	0.52	35	0.0077709	0.000174	0.10238	0.00055362	147.24	2.3358	10.772	0.055477	b5
21	NG-06\2020-02-27-ELFIL\2020-02-27-ELFIL_5	2412	a	22	0.31	12	0.0050508	0.00030427	0.097375	0.0011106	91.158	3.888	7.0302	0.076541	a7
21	NG-06\2020-02-27-ELFIL\2020-02-27-ELFIL_5	2412	b	23	0.48	29	0.0083416	0.00022535	0.089362	0.00066241	113.76	2.1777	6.8363	0.048553	b6
21	NG-06\2020-02-27-ELFIL\2020-02-27-ELFIL_5	2412	a	24	0.28	10	0.0057139	0.00031996	0.11883	0.0015981	111.95	4.4391	6.1865	0.078654	a8
21	NG-06\2020-02-27-ELFIL\2020-02-27-ELFIL_5	2412	b	25	0.4	21	0.0077695	0.00023943	0.10411	0.00078241	129.58	2.8291	9.3091	0.06658	b6
21	NG-06\2020-02-27-ELFIL\2020-02-27-ELFIL_5	2412	a	26	0.34	15	0.0048135	0.00022295	0.10484	0.0011051	129.42	4.244	6.6295	0.06648	a8
21	NG-06\2020-02-27-ELFIL\2020-02-27-ELFIL_5	2412	b	27	0.35	16	0.0066963	0.00026555	0.10181	0.00089418	119.1	3.3454	8.9272	0.074696	b7
22	NG-06\2020-02-27-ELFIL\2020-02-27-ELFIL_6	2412	b	1	0.37	18	0.0053753	0.00024138	0.099608	0.00090064	102.79	3.2682	7.4723	0.06443	b1
22	NG-06\2020-02-27-ELFIL\2020-02-27-ELFIL_6	2412	a	2	0.57	42	0.0075736	0.00019116	0.09276	0.00055266	99.075	1.7716	7.3297	0.041775	a1
22	NG-06\2020-02-27-ELFIL\2020-02-27-ELFIL_6	2412	b	3	0.51	33	0.006218	0.00020142	0.087967	0.00060037	93.178	2.1376	7.0778	0.046312	b1
22	NG-06\2020-02-27-ELFIL\2020-02-27-ELFIL_6	2412	b	4	0.53	36	0.0077353	0.00018332	0.10879	0.00062121	128.37	2.1554	9.4465	0.051225	b2
22	NG-06\2020-02-27-ELFIL\2020-02-27-ELFIL_6	2412	a	5	0.49	31	0.0078386	0.00021474	0.10386	0.00072865	110.11	2.137	7.2348	0.048309	a1
22	NG-06\2020-02-27-ELFIL\2020-02-27-ELFIL_6	2412	a	6	0.48	30	0.0073474	0.00020903	0.085759	0.00065742	112.52	2.2678	6.1587	0.045309	a2
22	NG-06\2020-02-27-ELFIL\2020-02-27-ELFIL_6	2412	b	7	0.51	33	0.0073728	0.0001833	0.10033	0.00060807	133.48	2.351	9.0782	0.05245	b2
22	NG-06\2020-02-27-ELFIL\2020-02-27-ELFIL_6	2412	b	8	0.48	30	0.0081959	0.00020781	0.097862	0.00064336	127.05	2.2825	8.4674	0.053127	b3
22	NG-06\2020-02-27-ELFIL\2020-02-27-ELFIL_6	2412	a	9	0.48	30	0.0069795	0.00020845	0.084866	0.00060855	107.46	2.2733	7.0329	0.048418	a2
22	NG-06\2020-02-27-ELFIL\2020-02-27-ELFIL_6	2412	a	10	0.51	33	0.0078161	0.00020588	0.090747	0.00058751	112.2	2.0939	7.8856	0.048883	a3
22	NG-06\2020-02-27-ELFIL\2020-02-27-ELFIL_6	2412	b	11	0.49	31	0.0074683	0.00019533	0.093588	0.00059836	126.76	2.3487	8.63	0.052763	b3
22	NG-06\2020-02-27-ELFIL\2020-02-27-ELFIL_6	2412	a	12	0.48	29	0.0078771	0.00020177	0.11844	0.0007032	133.97	2.4313	10.941	0.061423	a3
22	NG-06\2020-02-27-ELFIL\2020-02-27-ELFIL_6	2412	b	13	0.42	23	0.0068321	0.00022778	0.092506	0.00068293	114.9	2.7134	8.7155	0.061558	b4
22	NG-06\2020-02-27-ELFIL\2020-02-27-ELFIL_6	2412	a	14	0.52	35	0.008073	0.00020313	0.10341	0.00063222	112.26	2.0013	8.4341	0.049089	a4
22	NG-06\2020-02-27-ELFIL\2020-02-27-ELFIL_6	2412	b	15	0.51	33	0.0069033	0.00020664	0.092349	0.00057271	98.318	2.0847	8.6067	0.051069	b4
22	NG-06\2020-02-27-ELFIL\2020-02-27-ELFIL_6	2412	a	16	0.42	23	0.0073157	0.00023959	0.099522	0.00072913	111.23	2.5805	8.9064	0.062228	a4
22	NG-06\2020-02-27-ELFIL\2020-02-27-ELFIL_6	2412	b	17	0.42	23	0.0064686	0.00021735	0.099854	0.00065269	119.46	2.8428	11.192	0.069759	b5
22	NG-06\2020-02-27-ELFIL\2020-02-27-ELFIL_6	2412	a	18	0.43	24	0.0074135	0.00023595	0.097905	0.00068316	111.38	2.5113	9.3955	0.062568	a4
22	NG-06\2020-02-27-ELFIL\2020-02-27-ELFIL_6	2412	a	19	0.46	27	0.007723	0.00020101	0.095497	0.00068217	142.14	2.621	7.9513	0.054267	a5
22	NG-06\2020-02-27-ELFIL\2020-02-27-ELFIL_6	2412	b	20	0.39	20	0.0065978	0.00023681	0.10227	0.00078798	118.05	3.0009	9.2845	0.068134	b5
22	NG-06\2020-02-27-ELFIL\2020-02-27-ELFIL_6	2412	b	21	0.34	15	0.0054773	0.00027365	0.076051	0.00086091	97.794	3.4595	5.5981	0.06109	b6
22	NG-06\2020-02-27-ELFIL\2020-02-27-ELFIL_6	2412	a	22	0.29	11	0.0054085	0.00023568	0.088145	0.00088643	177.51	5.4772	9.7814	0.094298	a5
22	NG-06\2020-02-27-ELFIL\2020-02-27-ELFIL_6	2412	a	23	0.4	21	0.0067082	0.0001892	0.10623	0.00085619	179.08	3.5774	8.109	0.06214	a6
22	NG-06\2020-02-27-ELFIL\2020-02-27-ELFIL_6	2412	b	24	0.33	14	0.0054119	0.00025734	0.097347	0.00084701	117.07	3.9414	10.353	0.085996	b6
22	NG-06\2020-02-27-ELFIL\2020-02-27-ELFIL_6	2412	b	25	0.36	17	0.006898	0.00024344	0.10735	0.00079175	137.41	3.435	11.974	0.083925	b7
22	NG-06\2020-02-27-ELFIL\2020-02-27-ELFIL_6	2412	a	26	0.47	28	0.0082072	0.00020957	0.11542	0.00067604	134.03	2.425	11.611	0.064396	a6
22	NG-06\2020-02-27-ELFIL\2020-02-27-ELFIL_6	2412	a	27	0.44	25	0.0071665	0.00022349	0.099356	0.00070598	115.2	2.5448	8.7096	0.059024	a6
22	NG-06\2020-02-27-ELFIL\2020-02-27-ELFIL_6	2412	b	28	0.42	23	0.0074567	0.00021566	0.1133	0.00079204	139.93	2.8671	9.9046	0.065623	b7
23	NG-06\2020-03-04-ELFIL\2020-03-04-ELFIL_5	2412	a	1	0.53	9	0.0033769	0.00017307	0.082777	0.00075114	125.48	4.5512	7.3054	0.063707	a1
23	NG-06\2020-03-04-ELFIL\2020-03-04-ELFIL_5	2412	a	2	0.53	9	0.0036977	0.00016215	0.084696	0.00077494	156.55	4.8588	7.1982	0.063238	a1
23	NG-06\2020-03-04-ELFIL\2020-03-04-ELFIL_5	2412	a	3	0.56	10	0.0039142	0.0001328	0.083284	0.00067698	222.37	5.3402	8.1975	0.064022	a2
23	NG-06\2020-03-04-ELFIL\2020-03-04-ELFIL_5	2412	a	4	0.61	12	0.0043763	0.00012277	0.091641	0.00062805	242.48	4.8155	9.6842	0.063522	a3
23	NG-06\2020-03-04-ELFIL\2020-03-04-ELFIL_5	2412	a	5	0.25	2	0.0043128	0.00032136	0.08723	0.0014829	209.26	11.038	9.4053	0.15334	a3
23	NG-06\2020-03-04-ELFIL\2020-03-04-ELFIL_5	2412	a	6	0.5	8	0.0043543	0.0001764	0.080647	0.00074023	175.3	5.0271	8.017	0.070786	a3
23	NG-06\2020-03-04-ELFIL\2020-03-04-ELFIL_5	2412	a	7	0.35	4	0.0039172	0.00030894	0.058526	0.00088991	102.81	5.7389	5.7229	0.084579	a4
23	NG-06\2020-03-04-ELFIL\2020-03-04-ELFIL_5	2412	a	8	0.18	1	0.00372	0.00058193	0.071638	0.0020044	110.06	12.185	6.8442	0.18499	a4
23	NG-06\2020-03-04-ELFIL\2020-03-04-ELFIL_5	2412	a	9	0.35	4	0.0041307	0.00033965	0.066343	0.0010037	89.704	5.2209	5.8232	0.085317	a4
23	NG-06\2020-03-04-ELFIL\2020-03-04-ELFIL_5	2412	a	10	0.35	4	0.0030423	0.0002929	0.07355	0.0010616	88.792	6.0492	6.4416	0.089733	a5
23	NG-06\2020-03-04-ELFIL\2020-03-04-ELFIL_5	2412	a	11	0.43	6	0.0033718	0.00023432	0.064239	0.00078923	102.52	5.0422	5.8756	0.069974	a5
24	NG-06\2020-03-05-ELFIL\2020-03-05-ELFIL_6	2413	b	1	0.67	37	0.0059322	0.000091584	0.25637	0.00096161	191.72	2.0961	12.068	0.040383	b1
24	NG-06\2020-03-05-ELFIL\2020-03-05-ELFIL_6	2413	b	2	0.59	29	0.0054304	0.000099207	0.20742	0.00098741	190.78	2.4679	9.1858	0.039796	b1
24	NG-06\2020-03-05-ELFIL\2020-03-05-ELFIL_6	2413	b	3	0.4	13	0.0050686	0.00017325	0.20933	0.0014787	130.23	3.1515	9.322	0.059878	b2
24	NG-06\2020-03-05-ELFIL\2020-03-05-ELFIL_6	2413	b	4	0.22	4	0.0042838	0.000414	0.13614	0.0021066	62.62	4.2838	5.9309	0.086103	b2
24	NG-06\2020-03-05-ELFIL\2020-03-05-ELFIL_6	2413	b	5	0.44	16	0.0051333	0.00017148	0.16876	0.0011587	109.39	2.5872	7.7481	0.049206	b2
24	NG-06\2020-03-05-ELFIL\2020-03-05-ELFIL_6	2413	b	6	0.48	19	0.0056284	0.00013048	0.27319	0.0014812	174.49	2.8643	11.398	0.054768	b3
24	NG-06\2020-03-05-ELFIL\2020-03-05-ELFIL_6	2413	b	7	0.49	20	0.0056663	0.00012524	0.26977	0.0013442	181.15	2.8352	12.785	0.056535	b3
24	NG-06\2020-03-05-ELFIL\2020-03-05-ELFIL_6	2413	b	8	0.63	33	0.0061917	0.000083749	0.41499	0.0014953	268.34	2.5705	16.513	0.05002	b4
24	NG-06\2020-03-05-ELFIL\2020-03-05-ELFIL_6	2413	c	9	0.55	25	0.0038573	0.00016396	0.20006	0.00098302	57.504	1.7301	9.9412	0.04459	c1
24	NG-06\2020-03-05-ELFIL\2020-03-05-ELFIL_6	2413	c	10	0.97	77	0.0046556	0.00007771	0.23444	0.00056806	100.36	1.1859	13.653	0.029776	c1
24	NG-06\2020-03-05-ELFIL\2020-03-05-ELFIL_6	2413	c	11	0.31	8	0.0036028	0.00026521	0.18092	0.0015395	64.145	3.3418	10.194	0.079818	c1
24	NG-06\2020-03-05-ELFIL\2020-03-05-ELFIL_6	2413	c	12	0.54	24	0.0048204	0.00013847	0.23635	0.00095978	105.01	2.1355	15.619	0.057044	c2
24	NG-06\2020-03-05-ELFIL\2020-03-05-ELFIL_6	2413	c	13	0.37	11	0.0043977	0.00019542	0.21196	0.0012164	104.91	3.3003	16.728	0.0872	c3
24	NG-06\2020-03-05-ELFIL\2020-03-05-ELFIL_6	2413	c	14	0.25	5	0.0048298	0.00023697	0.20719	0.0018098	172.43	5.9896	15.823	0.12579	c3
24	NG-06\2020-03-05-ELFIL\2020-03-05-ELFIL_6	2413	c	15	0.87	62	0.0055981	0.000056975	0.27588	0.0006245	278.94	2.0102	20.08	0.040242	c3
24	NG-06\2020-03-05-ELFIL\2020-03-05-ELFIL_6	2413	c	16	0.43	15	0.0052507	0.00013799	0.19229	0.0010017	184.31	3.4297	14.646	0.069871	c3
24	NG-06\2020-03-05-ELFIL\2020-03-05-ELFIL_6	2413	c	17	0.84	58	0.0059299	0.000049203	0.36375	0.00075783	423.58	2.4889	27.086	0.048322	c4
24	NG-06\2020-03-05-ELFIL\2020-03-05-ELFIL_6	2413	c	18	0.41	14	0.0044582	0.00013937	0.2207	0.0011353	164.31	3.6362	16.477	0.076711	c4
24	NG-06\2020-03-05-ELFIL\2020-03-05-ELFIL_6	2413	c	19	0.19	3	0.0040241	0.00033049	0.15847	0.0019276	123.06	7.1536	13.049	0.14747	c4
24	NG-06\2020-03-05-ELFIL\2020-03-05-ELFIL_6	2413	c	20	0.31	8	0.0045779	0.00018024	0.23097	0.001556	176.56	4.921	16.952	0.10293	c4
24	NG-06\2020-03-05-ELFIL\2020-03-05-ELFIL_6	2413	c	21	0.59	29	0.0052013	0.00008687	0.35456	0.0010572	238.3	2.8179	26.269	0.067299	c5
24	NG-06\2020-03-05-ELFIL\2020-03-05-ELFIL_6	2413	c	22	1.07	94	0.0053985	0.000041438	0.43819	0.00065535	335.36	1.8227	34.201	0.042652	c5
24	NG-06\2020-03-05-ELFIL\2020-03-05-ELFIL_6	2413	c	23	0.7	40	0.0051179	0.000059732	0.4529	0.0010401	359.53	2.9709	34.433	0.065606	c5
25	NG-06\2020-04-02-ELFIL\2020-04-02-ELFIL_1b25	2413	b	1	0.29	7	0.0050282	0.00021544	0.26023	0.0025825	861.93	26.147	50.777	0.44888	b1
25	NG-06\2020-04-02-ELFIL\2020-04-02-ELFIL_1b25	2413	d	2	0.45	17	0.0065091	0.00015296	0.34829	0.0017009	912.12	15.181	92.371	0.3885	d1
25	NG-06\2020-04-02-ELFIL\2020-04-02-ELFIL_1b25	2413	n	3	0.48	19	0.0047586	0.000076983	0.25781	0.0011427	2353.4	26.954	93.608	0.36994	n1
25	NG-06\2020-04-02-ELFIL\2020-04-02-ELFIL_1b25	2413	o	4	0.29	7	0.0058448	0.00022681	0.23939	0.0021878	904.34	24.852	58.884	0.48339	o1
25	NG-06\2020-04-02-ELFIL\2020-04-02-ELFIL_1b25	2413	c	5	0.62	32	0.0089905	0.000098873	0.25508	0.00091157	1603.9	12.501	85.311	0.27213	c1
25	NG-06\2020-04-02-ELFIL\2020-04-02-ELFIL_1b25	2413	s	6	0.41	14	0.0062309	0.0001748	0.24603	0.0015979	811.72	16.128	58.607	0.341	s1
25	NG-06\2020-04-02-ELFIL\2020-04-02-ELFIL_1b25	2413	o	7	0.4	13	0.0056998	0.00017143	0.22506	0.0015482	831.19	17.703	55.313	0.34379	o1
25	NG-06\2020-04-02-ELFIL\2020-04-02-ELFIL_1b25	2413	b	8	0.25	5	0.0040033	0.00030254	0.19194	0.0024935	486.94	26.047	39.236	0.46688	b2
25	NG-06\2020-04-02-ELFIL\2020-04-02-ELFIL_1b25	2413	a	9	0.33	9	0.0040052	0.00022397	0.16843	0.0018072	493.84	19.547	31.322	0.31092	a1
25	NG-06\2020-04-02-ELFIL\2020-04-02-ELFIL_1b25	2413	c	10	0.54	24	0.0088866	0.00013158	0.24771	0.0010856	1193.4	12.523	75.181	0.29498	c1
25	NG-06\2020-04-02-ELFIL\2020-04-02-ELFIL_1b25	2413	o	11	0.45	17	0.0054799	0.0001573	0.24303	0.0015712	725.71	14.751	48.592	0.28178	o1
25	NG-06\2020-04-02-ELFIL\2020-04-02-ELFIL_1b25	2413	d	12	0.41	14	0.0048961	0.00012756	0.39066	0.0018387	1196.9	22.078	124.56	0.49714	d1
25	NG-06\2020-04-02-ELFIL\2020-04-02-ELFIL_1b25	2413	s	13	0.79	52	0.0057781	0.000070849	0.23327	0.00066879	1233.4	10.709	80.146	0.20691	s1
25	NG-06\2020-04-02-ELFIL\2020-04-02-ELFIL_1b25	2413	a	14	0.38	12	0.0047285	0.00018804	0.2514	0.0020741	620.55	17.471	42.559	0.31387	a1
25	NG-06\2020-04-02-ELFIL\2020-04-02-ELFIL_1b25	2413	g	15	0.47	18	0.0050411	0.00013402	0.23791	0.0012925	868.48	16.347	64.726	0.31605	g1
25	NG-06\2020-04-02-ELFIL\2020-04-02-ELFIL_1b25	2413	n	16	0.37	11	0.0038649	0.0001701	0.15078	0.0010467	675.9	21.055	60.302	0.39023	n2
25	NG-06\2020-04-02-ELFIL\2020-04-02-ELFIL_1b25	2413	o	17	0.19	3	0.0048054	0.00030722	0.26926	0.00378	945.09	42.777	59.635	0.74309	o1
25	NG-06\2020-04-02-ELFIL\2020-04-02-ELFIL_1b25	2413	b	18	0.27	6	0.0041573	0.00021927	0.29233	0.0027461	802.27	29.952	67.799	0.56025	b2
25	NG-06\2020-04-02-ELFIL\2020-04-02-ELFIL_1b25	2413	a	19	0.47	18	0.0057526	0.00011257	0.45322	0.002451	1405.1	19.471	76.681	0.344	a1
25	NG-06\2020-04-02-ELFIL\2020-04-02-ELFIL_1b25	2413	p	20	0.49	20	0.0046273	0.00012363	0.32649	0.0016008	842.94	15.943	76.642	0.32626	p1
25	NG-06\2020-04-02-ELFIL\2020-04-02-ELFIL_1b25	2413	d	21	0.62	32	0.0048739	0.000084556	0.33093	0.001159	1186.4	14.572	94.189	0.28594	d2
25	NG-06\2020-04-02-ELFIL\2020-04-02-ELFIL_1b25	2413	a	22	0.37	11	0.0048117	0.00016965	0.22759	0.001849	846.38	21.127	46.966	0.34438	a1
25	NG-06\2020-04-02-ELFIL\2020-04-02-ELFIL_1b25	2413	o	23	0.82	56	0.0043874	0.000080312	0.21909	0.0008415	676.31	8.7635	40.993	0.1426	o1
25	NG-06\2020-04-02-ELFIL\2020-04-02-ELFIL_1b25	2413	n	24	0.45	17	0.0040841	0.00011187	0.20891	0.0011019	1068.7	20.72	71.001	0.34061	n3
25	NG-06\2020-04-02-ELFIL\2020-04-02-ELFIL_1b25	2413	a	25	0.27	6	0.0041062	0.00029684	0.20492	0.002207	432.37	22.125	48.093	0.47186	a2
25	NG-06\2020-04-02-ELFIL\2020-04-02-ELFIL_1b25	2413	b	26	0.53	23	0.0042133	0.00009499	0.37963	0.001791	1130.3	18.038	74.866	0.3007	b3
25	NG-06\2020-04-02-ELFIL\2020-04-02-ELFIL_1b25	2413	p	27	0.4	13	0.0049966	0.00012116	0.38769	0.0022105	1458.3	25.035	91.205	0.44145	p2
25	NG-06\2020-04-02-ELFIL\2020-04-02-ELFIL_1b25	2413	m	28	0.53	23	0.0056801	0.000089508	0.31083	0.0012622	1717.4	19.164	96.002	0.34051	m3
25	NG-06\2020-04-02-ELFIL\2020-04-02-ELFIL_1b25	2413	o	29	0.33	9	0.0055715	0.00016552	0.39756	0.0031274	1258.8	26.481	69.702	0.46382	o2
25	NG-06\2020-04-02-ELFIL\2020-04-02-ELFIL_1b25	2413	m	30	0.37	11	0.0051465	0.00013555	0.29351	0.0017113	1418.4	26.45	96.09	0.4926	m3
25	NG-06\2020-04-02-ELFIL\2020-04-02-ELFIL_1b25	2413	c	31	0.54	24	0.0072323	0.00013682	0.16669	0.00084055	897.64	12.029	53.103	0.24792	c2
25	NG-06\2020-04-02-ELFIL\2020-04-02-ELFIL_1b25	2413	d	32	0.51	21	0.0049448	0.00010459	0.33596	0.0014198	1198.8	17.953	98.94	0.36176	d2
25	NG-06\2020-04-02-ELFIL\2020-04-02-ELFIL_1b25	2413	h	33	0.27	6	0.0068608	0.0003267	0.15503	0.001737	597.23	20.144	42.599	0.44409	h1
25	NG-06\2020-04-02-ELFIL\2020-04-02-ELFIL_1b25	2413	c	34	0.45	17	0.0086137	0.00015161	0.31211	0.0015812	1230	15.341	83.535	0.36945	c3
25	NG-06\2020-04-02-ELFIL\2020-04-02-ELFIL_1b25	2413	c	35	0.45	17	0.008713	0.000144	0.27716	0.0013486	1379.1	16.152	88.143	0.37951	c3
25	NG-06\2020-04-02-ELFIL\2020-04-02-ELFIL_1b25	2413	n	36	0.45	17	0.0040192	0.000094413	0.17836	0.001037	1476.5	24.55	56.959	0.30507	n3
25	NG-06\2020-04-02-ELFIL\2020-04-02-ELFIL_1b25	2413	k	37	0.27	6	0.004208	0.00033402	0.10173	0.0015445	349.95	19.663	22.127	0.32006	k1
25	NG-06\2020-04-02-ELFIL\2020-04-02-ELFIL_1b25	2413	g	38	0.38	12	0.0049841	0.00016552	0.26322	0.0017644	844.33	19.852	65.078	0.38813	g2
25	NG-06\2020-04-02-ELFIL\2020-04-02-ELFIL_1b25	2413	p	39	0.52	22	0.0049216	0.00010515	0.35037	0.0016585	1126.9	17.045	76.092	0.30996	p2
25	NG-06\2020-04-02-ELFIL\2020-04-02-ELFIL_1b25	2413	m	40	0.38	12	0.0046124	0.0001743	0.23472	0.001534	704.54	18.847	66.911	0.39356	m3
25	NG-06\2020-04-02-ELFIL\2020-04-02-ELFIL_1b25	2413	b	41	0.31	8	0.0039392	0.00016951	0.26285	0.0020625	953.9	29.054	71.213	0.49726	b3
25	NG-06\2020-04-02-ELFIL\2020-04-02-ELFIL_1b25	2413	c	42	0.55	25	0.0085532	0.00011652	0.34003	0.0014591	1406.1	13.573	80.853	0.29973	c2
25	NG-06\2020-04-02-ELFIL\2020-04-02-ELFIL_1b25	2413	h	43	0.38	12	0.0070687	0.00022787	0.17398	0.0013119	632.51	14.443	47.796	0.33263	h1
25	NG-06\2020-04-02-ELFIL\2020-04-02-ELFIL_1b25	2413	h	44	0.44	16	0.0073625	0.00020534	0.21218	0.0014708	608.56	12.024	43.797	0.27575	h1
25	NG-06\2020-04-02-ELFIL\2020-04-02-ELFIL_1b25	2413	c	45	0.38	12	0.007497	0.00018773	0.25117	0.0015613	988.51	17.536	74.956	0.41654	c2
25	NG-06\2020-04-02-ELFIL\2020-04-02-ELFIL_1b25	2413	g	46	0.22	4	0.0043903	0.00030565	0.1649	0.0021406	654.12	32.237	48.003	0.57737	g3
25	NG-06\2020-04-02-ELFIL\2020-04-02-ELFIL_1b25	2413	b	47	0.47	18	0.0051717	0.00010287	0.41906	0.0019813	1512.3	21.298	97.97	0.38883	b4
25	NG-06\2020-04-02-ELFIL\2020-04-02-ELFIL_1b25	2413	d	48	0.29	7	0.0050845	0.00017698	0.41149	0.0033899	1291.6	31.831	82.531	0.57228	d3
25	NG-06\2020-04-02-ELFIL\2020-04-02-ELFIL_1b25	2413	c	49	0.72	43	0.01059	0.00011539	0.28304	0.00097472	1033	7.9806	69.888	0.21248	c3
25	NG-06\2020-04-02-ELFIL\2020-04-02-ELFIL_1b25	2413	m	50	0.64	34	0.0042169	0.00006771	0.29949	0.00096657	1506.1	17.118	101.92	0.28857	m2
25	NG-06\2020-04-02-ELFIL\2020-04-02-ELFIL_1b25	2413	h	51	0.27	6	0.0060143	0.00036063	0.1227	0.0019337	429.48	18.237	20.927	0.31126	h1
25	NG-06\2020-04-02-ELFIL\2020-04-02-ELFIL_1b25	2413	c	52	0.79	52	0.0085275	0.000077438	0.23218	0.00072661	1525.8	9.8185	67.208	0.18948	c2
25	NG-06\2020-04-02-ELFIL\2020-04-02-ELFIL_1b25	2413	g	53	0.52	22	0.0051277	0.00012328	0.24795	0.0012528	854.21	14.54	61.718	0.27915	g3
25	NG-06\2020-04-02-ELFIL\2020-04-02-ELFIL_1b25	2413	n	54	0.35	10	0.0030509	0.00013307	0.21349	0.0014903	958.61	29.588	69.179	0.43836	n4
25	NG-06\2020-04-02-ELFIL\2020-04-02-ELFIL_1b25	2413	b	55	0.54	24	0.0050183	0.000089126	0.39297	0.0015413	1466.1	18.435	104.8	0.34827	b4
25	NG-06\2020-04-02-ELFIL\2020-04-02-ELFIL_1b25	2413	c	56	0.85	60	0.0075661	0.000059288	0.27698	0.00071531	2000.6	11.106	88.644	0.20258	c2
25	NG-06\2020-04-02-ELFIL\2020-04-02-ELFIL_1b25	2413	d	57	0.65	35	0.0054228	0.000073032	0.51463	0.0018464	1618.2	15.431	93.381	0.27223	d3
25	NG-06\2020-04-02-ELFIL\2020-04-02-ELFIL_1b25	2413	m	58	0.27	6	0.0031885	0.00011684	0.25312	0.0019552	2166	56.17	97.231	0.67093	m2
25	NG-06\2020-04-02-ELFIL\2020-04-02-ELFIL_1b25	2413	n	59	0.35	10	0.0046324	0.00014867	0.31268	0.0021113	1167	26.515	79.981	0.47135	n4
25	NG-06\2020-04-02-ELFIL\2020-04-02-ELFIL_1b25	2413	b	60	0.33	9	0.0043731	0.0001686	0.29969	0.0020465	951.72	25.974	86.025	0.51527	b4
25	NG-06\2020-04-02-ELFIL\2020-04-02-ELFIL_1b25	2413	p	61	0.41	14	0.0045526	0.0001334	0.35141	0.0019313	1017.5	21.106	88.773	0.41969	p3
25	NG-06\2020-04-02-ELFIL\2020-04-02-ELFIL_1b25	2413	n	62	0.48	19	0.0047602	0.00010788	0.30343	0.0014546	1198.9	19.235	82.918	0.34817	n4
25	NG-06\2020-04-02-ELFIL\2020-04-02-ELFIL_1b25	2413	k	63	0.27	6	0.0086447	0.00031465	0.2105	0.0018085	811.99	20.944	75.924	0.59287	k2
25	NG-06\2020-04-02-ELFIL\2020-04-02-ELFIL_1b25	2413	b	64	0.25	5	0.0049245	0.00024164	0.25489	0.0024828	939.4	32.635	73.48	0.63892	b5
25	NG-06\2020-04-02-ELFIL\2020-04-02-ELFIL_1b25	2413	m	65	0.4	13	0.0034614	0.00014945	0.2581	0.0015071	663.47	20.273	78.843	0.41045	m2
25	NG-06\2020-04-02-ELFIL\2020-04-02-ELFIL_1b25	2413	g	66	0.31	8	0.0051305	0.0001961	0.18222	0.0015057	928.85	25.137	60.123	0.4569	g3
25	NG-06\2020-04-02-ELFIL\2020-04-02-ELFIL_1b25	2413	k	67	0.25	5	0.0066347	0.00036487	0.16153	0.001929	555.58	21.641	45.249	0.50138	k2
25	NG-06\2020-04-02-ELFIL\2020-04-02-ELFIL_1b25	2413	d	68	0.52	22	0.0050714	0.00009647	0.42111	0.0019081	1379.6	18.58	87.394	0.33218	d3
25	NG-06\2020-04-02-ELFIL\2020-04-02-ELFIL_1b25	2413	k	69	0.37	11	0.0074124	0.0002455	0.1999	0.0016208	623.47	14.628	46.092	0.34117	k2
25	NG-06\2020-04-02-ELFIL\2020-04-02-ELFIL_1b25	2413	m	70	0.31	8	0.0047156	0.00018253	0.31841	0.0021748	985.21	26.998	98.127	0.58371	m1
25	NG-06\2020-04-02-ELFIL\2020-04-02-ELFIL_1b25	2413	g	71	0.27	6	0.0042204	0.00021995	0.24808	0.0022543	809.44	29.861	69.972	0.56916	g4
25	NG-06\2020-04-02-ELFIL\2020-04-02-ELFIL_1b25	2413	b	72	0.31	8	0.0054986	0.00016688	0.34913	0.0024503	1374.9	29.546	95.104	0.57465	b5
25	NG-06\2020-04-02-ELFIL\2020-04-02-ELFIL_1b25	2413	m	73	0.33	9	0.0046141	0.00017759	0.27083	0.0019194	905.16	24.663	78.094	0.49095	m1
25	NG-06\2020-04-02-ELFIL\2020-04-02-ELFIL_1b25	2413	k	75	0.37	11	0.0083001	0.00022072	0.19784	0.0013737	864.06	16.281	62.741	0.39804	k2
25	NG-06\2020-04-02-ELFIL\2020-04-02-ELFIL_1b25	2413	g	76	0.57	27	0.0052028	0.00009374	0.34094	0.0013965	1221.5	15.582	82.233	0.29086	g4
25	NG-06\2020-04-02-ELFIL\2020-04-02-ELFIL_1b25	2413	p	77	0.43	15	0.0059029	0.00013582	0.3859	0.0021978	1188.6	19.368	79.125	0.38279	p4
25	NG-06\2020-04-02-ELFIL\2020-04-02-ELFIL_1b25	2413	k	78	0.31	8	0.0088393	0.00029574	0.21137	0.0019064	704.97	16.715	51.708	0.42372	k2
25	NG-06\2020-04-02-ELFIL\2020-04-02-ELFIL_1b25	2413	k	79	0.22	4	0.0067864	0.00040309	0.1592	0.0021931	582.08	24.489	42.418	0.54274	k2
25	NG-06\2020-04-02-ELFIL\2020-04-02-ELFIL_1b25	2413	k	80	0.25	5	0.0065585	0.00038752	0.17598	0.0020592	486.88	20.375	47.719	0.51488	k2
25	NG-06\2020-04-02-ELFIL\2020-04-02-ELFIL_1b25	2413	m	81	0.6	30	0.0050973	0.000097536	0.27621	0.0011656	994.79	13.477	66.353	0.24787	m1
25	NG-06\2020-04-02-ELFIL\2020-04-02-ELFIL_1b25	2413	e	82	0.33	9	0.006746	0.0002341	0.23301	0.0017446	762.44	18.74	67.888	0.45775	e1
25	NG-06\2020-04-02-ELFIL\2020-04-02-ELFIL_1b25	2413	k	83	0.25	5	0.0044293	0.000351	0.12535	0.0016393	400.36	22.459	36.556	0.45065	k2
25	NG-06\2020-04-02-ELFIL\2020-04-02-ELFIL_1b25	2413	e	84	0.37	11	0.0076811	0.000186	0.2708	0.0016396	1125.7	19.312	87.539	0.47017	e1
25	NG-06\2020-04-02-ELFIL\2020-04-02-ELFIL_1b25	2413	d	85	0.31	8	0.0054962	0.00023813	0.18053	0.0015537	674.94	20.706	55.341	0.43835	d4
25	NG-06\2020-04-02-ELFIL\2020-04-02-ELFIL_1b25	2413	e	87	0.22	4	0.006246	0.00036276	0.20397	0.0022903	661.3	27.201	66.315	0.67861	e1
25	NG-06\2020-04-02-ELFIL\2020-04-02-ELFIL_1b25	2413	d	88	0.31	8	0.0049763	0.00021305	0.1726	0.0014211	763.23	23.135	60.055	0.45665	d4
25	NG-06\2020-04-02-ELFIL\2020-04-02-ELFIL_1b25	2413	p	89	0.55	25	0.0045863	0.000099751	0.28922	0.0014131	1026.6	15.807	60.003	0.2582	p5
25	NG-06\2020-04-02-ELFIL\2020-04-02-ELFIL_1b25	2413	e	90	0.29	7	0.0074023	0.00027593	0.22003	0.001896	774.52	20.452	65.196	0.50864	e1
25	NG-06\2020-04-02-ELFIL\2020-04-02-ELFIL_1b25	2413	g	91	0.56	26	0.0048815	0.0001124	0.29507	0.0015406	827.66	13.492	50.754	0.23286	g5
25	NG-06\2020-04-02-ELFIL\2020-04-02-ELFIL_1b25	2413	d	92	0.19	3	0.0058005	0.00037432	0.20977	0.002722	768.84	35.135	66.522	0.78482	d4
25	NG-06\2020-04-02-ELFIL\2020-04-02-ELFIL_1b25	2413	k	93	0.19	3	0.0040856	0.00031661	0.15881	0.0021251	756.33	41.486	59.924	0.74488	k2
25	NG-06\2020-04-02-ELFIL\2020-04-02-ELFIL_1b25	2413	d	94	0.33	9	0.0060469	0.00018506	0.32432	0.0022093	1093.3	23.694	88.085	0.52141	d4
25	NG-06\2020-04-02-ELFIL\2020-04-02-ELFIL_1b25	2413	n	95	0.41	14	0.0060906	0.00014469	0.27239	0.0015596	1157.9	19.482	77.015	0.39091	n5
25	NG-06\2020-04-02-ELFIL\2020-04-02-ELFIL_1b25	2413	f	97	0.44	16	0.007947	0.00017077	0.32187	0.0017077	950.02	14.464	81.532	0.37623	f1
25	NG-06\2020-04-02-ELFIL\2020-04-02-ELFIL_1b25	2413	d	98	0.4	13	0.0055226	0.00015692	0.28063	0.0016968	961.09	19.337	74.85	0.39992	d4
25	NG-06\2020-04-02-ELFIL\2020-04-02-ELFIL_1b25	2413	e	99	0.29	7	0.0068496	0.00029106	0.20242	0.0017534	643.9	19.381	63.59	0.50234	e2
25	NG-06\2020-04-02-ELFIL\2020-04-02-ELFIL_1b25	2413	k	100	0.22	4	0.0046365	0.00032689	0.14419	0.001659	604.06	30.149	60.024	0.64563	k2
25	NG-06\2020-04-02-ELFIL\2020-04-02-ELFIL_1b25	2413	e	101	0.49	20	0.0085729	0.00014445	0.31649	0.0013272	1146.3	13.686	103.98	0.38002	e1
25	NG-06\2020-04-02-ELFIL\2020-04-02-ELFIL_1b25	2413	f	102	0.45	17	0.0072918	0.00015694	0.27609	0.001347	971.04	14.805	87.599	0.37833	f1
25	NG-06\2020-04-02-ELFIL\2020-04-02-ELFIL_1b25	2413	g	103	0.31	8	0.0048933	0.00022156	0.27942	0.002469	693.97	22.245	56.894	0.44447	g5
25	NG-06\2020-04-02-ELFIL\2020-04-02-ELFIL_1b25	2413	e	104	0.48	19	0.0093198	0.00015744	0.37704	0.0017299	1104.6	13.225	95.638	0.37393	e2
25	NG-06\2020-04-02-ELFIL\2020-04-02-ELFIL_1b25	2413	k	105	0.29	7	0.0061355	0.00027619	0.13342	0.00124	640.31	20.413	52.07	0.45456	k2
25	NG-06\2020-04-02-ELFIL\2020-04-02-ELFIL_1b25	2413	h	106	0.29	7	0.0055417	0.00029875	0.18112	0.0020477	494.16	18.863	36.668	0.38146	h6
25	NG-06\2020-04-02-ELFIL\2020-04-02-ELFIL_1b25	2413	e	107	0.22	4	0.0066248	0.00040682	0.22672	0.0025317	557.79	24.261	68.321	0.68881	e2
25	NG-06\2020-04-02-ELFIL\2020-04-02-ELFIL_1b25	2413	h	108	0.37	11	0.0081894	0.00026105	0.20213	0.0015204	609.43	13.765	53.654	0.36809	h2
25	NG-06\2020-04-02-ELFIL\2020-04-02-ELFIL_1b25	2413	p	109	0.51	21	0.0047514	0.00011596	0.34289	0.0017102	936.98	16.189	71.409	0.30734	p6
25	NG-06\2020-04-02-ELFIL\2020-04-02-ELFIL_1b25	2413	e	110	0.49	20	0.0088592	0.0001463	0.36541	0.0015964	1154.9	13.516	99.359	0.37148	e2
25	NG-06\2020-04-02-ELFIL\2020-04-02-ELFIL_1b25	2413	n	111	0.41	14	0.0087196	0.00015	0.3844	0.0019099	1544.6	18.83	111.27	0.46986	n6
25	NG-06\2020-04-02-ELFIL\2020-04-02-ELFIL_1b25	2413	f	112	0.58	28	0.0097671	0.00014237	0.32381	0.0012675	960.75	9.9271	85.718	0.29161	f2
25	NG-06\2020-04-02-ELFIL\2020-04-02-ELFIL_1b25	2413	k	113	0.31	8	0.0042186	0.00019159	0.14483	0.0011062	799.75	25.711	68.142	0.48642	k2
25	NG-06\2020-04-02-ELFIL\2020-04-02-ELFIL_1b25	2413	e	114	0.31	8	0.0070705	0.00025946	0.25698	0.0019208	731.94	19.026	78.121	0.52082	e2
25	NG-06\2020-04-02-ELFIL\2020-04-02-ELFIL_1b25	2413	g	115	0.48	19	0.005672	0.00012138	0.36216	0.0017373	1128.8	17.106	86.548	0.35571	g6
25	NG-06\2020-04-02-ELFIL\2020-04-02-ELFIL_1b25	2413	h	116	0.29	7	0.005334	0.00026944	0.17462	0.0015721	584.7	20.912	57.506	0.4777	h6
25	NG-06\2020-04-02-ELFIL\2020-04-02-ELFIL_1b25	2413	h	117	0.35	10	0.0070192	0.00025263	0.22233	0.0017555	613.19	15.633	54.462	0.38895	h2
25	NG-06\2020-04-02-ELFIL\2020-04-02-ELFIL_1b25	2413	e	118	0.41	14	0.0086403	0.00017221	0.32216	0.0016426	1161.2	16.401	100.91	0.44746	e2
25	NG-06\2020-04-02-ELFIL\2020-04-02-ELFIL_1b25	2413	t	119	0.31	8	0.0070936	0.00021034	0.25966	0.001873	1117.4	23.47	84.061	0.54026	t1
25	NG-06\2020-04-02-ELFIL\2020-04-02-ELFIL_1b25	2413	f	120	0.51	21	0.010217	0.00015812	0.31909	0.001462	1086.7	11.922	83.109	0.33156	f3
25	NG-06\2020-04-02-ELFIL\2020-04-02-ELFIL_1b25	2413	k	121	0.25	5	0.0050051	0.00027206	0.17337	0.0018915	753.23	28.987	54.762	0.55157	k2
25	NG-06\2020-04-02-ELFIL\2020-04-02-ELFIL_1b25	2413	t	122	0.4	13	0.0072895	0.00016693	0.26393	0.0016251	1122.1	18.202	71.235	0.39014	t1
25	NG-06\2020-04-02-ELFIL\2020-04-02-ELFIL_1b25	2413	g	123	0.35	10	0.0047192	0.00015001	0.28729	0.0017919	1167.8	26.28	91.911	0.50528	g7
25	NG-06\2020-04-02-ELFIL\2020-04-02-ELFIL_1b25	2413	h	124	0.57	27	0.0058993	0.00012641	0.27169	0.0012034	761.83	11.561	66.681	0.26192	h4
25	NG-06\2020-04-02-ELFIL\2020-04-02-ELFIL_1b25	2413	h	125	0.47	18	0.006731	0.00019277	0.21802	0.001249	560.97	11.379	57.271	0.29729	h3
25	NG-06\2020-04-02-ELFIL\2020-04-02-ELFIL_1b25	2413	k	126	0.33	9	0.0049636	0.00021605	0.13381	0.0012476	658.03	20.278	40.252	0.35247	k2
25	NG-06\2020-04-02-ELFIL\2020-04-02-ELFIL_1b25	2413	h	127	0.44	16	0.0068382	0.00014803	0.31987	0.0016711	1087.3	16.672	83.956	0.38178	h4
25	NG-06\2020-04-02-ELFIL\2020-04-02-ELFIL_1b25	2413	g	128	0.38	12	0.0042752	0.00015102	0.28143	0.0017326	869.64	21.746	78.261	0.42563	g7
25	NG-06\2020-04-02-ELFIL\2020-04-02-ELFIL_1b25	2413	k	129	0.25	5	0.0043299	0.00027838	0.085816	0.0015062	622.15	28.315	19.583	0.32984	k2
25	NG-06\2020-04-02-ELFIL\2020-04-02-ELFIL_1b25	2413	h	130	0.49	20	0.0059454	0.00017341	0.22457	0.0014286	550.83	11.377	42.027	0.2416	h5
25	NG-06\2020-04-02-ELFIL\2020-04-02-ELFIL_1b25	2413	h	131	0.52	22	0.0051595	0.00014627	0.20212	0.0010348	610.57	12.255	57.906	0.2704	h3
25	NG-06\2020-04-02-ELFIL\2020-04-02-ELFIL_1b25	2413	g	132	0.45	17	0.0041821	0.00012138	0.30776	0.0016284	929.55	19.097	76.327	0.35315	g7
26	NG-06\2020-04-03-ELFIL\2020-04-03-ELFIL_1b50	2413	a	1	0.49	20	0.0046859	0.000092486	0.32854	0.0014614	2745.6	38.363	167.87	0.64782	a1
26	NG-06\2020-04-03-ELFIL\2020-04-03-ELFIL_1b50	2413	c	2	0.29	7	0.0056984	0.00026157	0.16198	0.001525	1193.2	38.785	93.627	0.81778	c1
26	NG-06\2020-04-03-ELFIL\2020-04-03-ELFIL_1b50	2413	a	3	0.51	21	0.0045948	0.0001002	0.34419	0.0014288	2184.2	33.721	185.72	0.66498	a2
26	NG-06\2020-04-03-ELFIL\2020-04-03-ELFIL_1b50	2413	d	4	0.69	39	0.0041157	0.000062303	0.35527	0.0011388	2724.3	29.192	169.1	0.46562	d1
26	NG-06\2020-04-03-ELFIL\2020-04-03-ELFIL_1b50	2413	c	5	0.38	12	0.0063371	0.00018445	0.16228	0.0011871	1557.2	32.1	90.512	0.61411	c1
26	NG-06\2020-04-03-ELFIL\2020-04-03-ELFIL_1b50	2413	c	6	0.38	12	0.0061641	0.00020105	0.1558	0.0010973	1274.7	29.445	97.09	0.63604	c1
26	NG-06\2020-04-03-ELFIL\2020-04-03-ELFIL_1b50	2413	a	7	0.41	14	0.0045569	0.00012135	0.32351	0.0016879	2215.4	41.764	173.63	0.78748	a2
26	NG-06\2020-04-03-ELFIL\2020-04-03-ELFIL_1b50	2413	a	8	0.53	23	0.0054194	0.000092102	0.32599	0.0015381	2785.2	33.516	129.48	0.53054	a3
26	NG-06\2020-04-03-ELFIL\2020-04-03-ELFIL_1b50	2413	c	9	0.43	15	0.006629	0.00015797	0.14392	0.00091873	1776.9	29.991	93.57	0.55848	c1
26	NG-06\2020-04-03-ELFIL\2020-04-03-ELFIL_1b50	2413	a	10	0.54	24	0.0055653	0.00008917	0.3412	0.0014188	2924.6	33.18	161.59	0.58022	a3
26	NG-06\2020-04-03-ELFIL\2020-04-03-ELFIL_1b50	2413	d	11	0.73	44	0.0041223	0.000055529	0.35465	0.0010186	3044.7	29.031	186.62	0.46051	d1
26	NG-06\2020-04-03-ELFIL\2020-04-03-ELFIL_1b50	2413	c	12	0.43	15	0.0062139	0.00015944	0.15087	0.00089065	1634.8	29.706	110.09	0.60576	c1
26	NG-06\2020-04-03-ELFIL\2020-04-03-ELFIL_1b50	2413	c	13	0.31	8	0.0075087	0.00025703	0.14505	0.0012234	1426.1	34.584	100.61	0.79298	c1
26	NG-06\2020-04-03-ELFIL\2020-04-03-ELFIL_1b50	2413	d	14	0.54	24	0.0049085	0.000083486	0.36601	0.001281	2941.6	35.421	232.31	0.69568	d2
26	NG-06\2020-04-03-ELFIL\2020-04-03-ELFIL_1b50	2413	a	15	0.48	19	0.0046806	0.0001073	0.21849	0.0011363	2144.8	34.807	118.54	0.55852	a3
26	NG-06\2020-04-03-ELFIL\2020-04-03-ELFIL_1b50	2413	a	16	0.47	18	0.0054451	0.0001033	0.27944	0.0013771	2842.7	38.185	146.34	0.63758	a4
26	NG-06\2020-04-03-ELFIL\2020-04-03-ELFIL_1b50	2413	b	17	0.27	6	0.0054871	0.00029997	0.11074	0.0011855	1019.1	39.45	80.769	0.82041	b7
26	NG-06\2020-04-03-ELFIL\2020-04-03-ELFIL_1b50	2413	b	18	0.43	15	0.0053767	0.00016561	0.16375	0.0010356	1310.5	28.581	96.987	0.56859	b7
26	NG-06\2020-04-03-ELFIL\2020-04-03-ELFIL_1b50	2413	a	19	0.47	18	0.0052163	0.000099959	0.29802	0.0013756	2907.9	39.454	169.24	0.68564	a4
26	NG-06\2020-04-03-ELFIL\2020-04-03-ELFIL_1b50	2413	b	20	0.37	11	0.0056264	0.0002005	0.14422	0.0011719	1275.9	32.196	78.769	0.59837	b6
26	NG-06\2020-04-03-ELFIL\2020-04-03-ELFIL_1b50	2413	a	21	0.38	12	0.0047481	0.00013408	0.25977	0.0017778	2206.4	44.107	112.08	0.68336	a4
26	NG-06\2020-04-03-ELFIL\2020-04-03-ELFIL_1b50	2413	a	22	0.6	30	0.0046147	0.000076576	0.26685	0.00099498	2629.3	30.887	151.88	0.50312	a5
26	NG-06\2020-04-03-ELFIL\2020-04-03-ELFIL_1b50	2413	a	23	0.33	9	0.0045188	0.00016423	0.22159	0.0019815	1865.8	48.003	84.879	0.68669	a5
26	NG-06\2020-04-03-ELFIL\2020-04-03-ELFIL_1b50	2413	b	24	0.37	11	0.0057761	0.00018748	0.17547	0.0011661	1498.3	34.437	120.98	0.74156	b6
26	NG-06\2020-04-03-ELFIL\2020-04-03-ELFIL_1b50	2413	a	25	0.41	14	0.0045053	0.0001162	0.24838	0.0014627	2388.7	43.614	128.56	0.6776	a5
26	NG-06\2020-04-03-ELFIL\2020-04-03-ELFIL_1b50	2413	a	26	0.29	7	0.0045304	0.00017681	0.25168	0.0021476	2075	57.327	122.79	0.93651	a5
26	NG-06\2020-04-03-ELFIL\2020-04-03-ELFIL_1b50	2413	b	27	0.29	7	0.0047322	0.00023202	0.11442	0.0011338	1258.7	43.692	81.059	0.76091	b5
26	NG-06\2020-04-03-ELFIL\2020-04-03-ELFIL_1b50	2413	d	28	0.73	44	0.0049211	0.000057359	0.41346	0.0010923	3407.8	28.121	230.12	0.51137	d3
26	NG-06\2020-04-03-ELFIL\2020-04-03-ELFIL_1b50	2413	a	29	0.29	7	0.0047304	0.00016888	0.25095	0.0019038	2375.1	60.029	155.25	1.053	a5
26	NG-06\2020-04-03-ELFIL\2020-04-03-ELFIL_1b50	2413	c	30	0.22	4	0.0044872	0.00040138	0.17604	0.0037802	697.86	44.191	31.88	0.63126	c2
26	NG-06\2020-04-03-ELFIL\2020-04-03-ELFIL_1b50	2413	a	31	0.48	19	0.0046258	0.00010034	0.26614	0.0013679	2423.6	37.218	126.12	0.57611	a5
26	NG-06\2020-04-03-ELFIL\2020-04-03-ELFIL_1b50	2413	d	32	0.38	12	0.004318	0.00012351	0.27534	0.0015776	2363.9	47.864	161.88	0.82128	d3
26	NG-06\2020-04-03-ELFIL\2020-04-03-ELFIL_1b50	2413	e	33	0.31	8	0.0050985	0.00016521	0.26623	0.0021093	2341	53.707	126.08	0.88769	e1
26	NG-06\2020-04-03-ELFIL\2020-04-03-ELFIL_1b50	2413	b	34	0.35	10	0.0048456	0.00020549	0.14766	0.0012393	1150.4	34.537	81.454	0.63818	b5
26	NG-06\2020-04-03-ELFIL\2020-04-03-ELFIL_1b50	2413	e	35	0.31	8	0.0042317	0.00017489	0.23225	0.0018524	1733.1	50.7	121.06	0.86986	e1
26	NG-06\2020-04-03-ELFIL\2020-04-03-ELFIL_1b50	2413	e	36	0.31	8	0.0040105	0.00018144	0.18206	0.0014851	1525.8	48.862	111.03	0.83302	e1
26	NG-06\2020-04-03-ELFIL\2020-04-03-ELFIL_1b50	2413	d	37	0.48	19	0.0045533	0.000093618	0.21815	0.00099009	2740.6	39.889	155.62	0.63994	d4
26	NG-06\2020-04-03-ELFIL\2020-04-03-ELFIL_1b50	2413	a	38	0.45	17	0.0050907	0.00010405	0.27576	0.0012376	2773	40.129	186.3	0.74022	a6
26	NG-06\2020-04-03-ELFIL\2020-04-03-ELFIL_1b50	2413	b	39	0.31	8	0.0047129	0.00023983	0.10341	0.0010911	1026.6	36.985	61.937	0.62218	b4
26	NG-06\2020-04-03-ELFIL\2020-04-03-ELFIL_1b50	2413	e	40	0.43	15	0.00491	0.00011008	0.24329	0.0012439	2708	42.982	158.53	0.72693	e2
26	NG-06\2020-04-03-ELFIL\2020-04-03-ELFIL_1b50	2413	e	41	0.66	36	0.0049967	0.000066042	0.34947	0.0011338	3190.3	29.854	178.06	0.4973	e2
26	NG-06\2020-04-03-ELFIL\2020-04-03-ELFIL_1b50	2413	a	42	0.41	14	0.0049965	0.00011568	0.30783	0.0016721	2673.7	43.826	158.3	0.75191	a6
26	NG-06\2020-04-03-ELFIL\2020-04-03-ELFIL_1b50	2413	d	43	0.59	29	0.004596	0.000072075	0.28681	0.0010554	3057.9	33.947	163.85	0.53151	d4
26	NG-06\2020-04-03-ELFIL\2020-04-03-ELFIL_1b50	2413	b	44	0.29	7	0.004651	0.00025621	0.10447	0.0010456	1014.6	39.565	78.753	0.75001	b4
26	NG-06\2020-04-03-ELFIL\2020-04-03-ELFIL_1b50	2413	a	45	0.47	18	0.0049367	0.000097326	0.36076	0.0016931	2902.6	40.513	171.61	0.69043	a7
26	NG-06\2020-04-03-ELFIL\2020-04-03-ELFIL_1b50	2413	d	46	0.33	9	0.0039414	0.00014153	0.18789	0.0013163	2190.5	55.677	134.45	0.86427	d4
26	NG-06\2020-04-03-ELFIL\2020-04-03-ELFIL_1b50	2413	b	47	0.27	6	0.0050314	0.00025863	0.11007	0.0011277	1256.9	45.741	88.124	0.85695	b3
26	NG-06\2020-04-03-ELFIL\2020-04-03-ELFIL_1b50	2413	e	48	0.45	17	0.0048722	0.00010062	0.29885	0.0014478	2837.9	41.492	162.78	0.69194	e2
26	NG-06\2020-04-03-ELFIL\2020-04-03-ELFIL_1b50	2413	f	49	0.27	6	0.0037901	0.00018416	0.14538	0.0013607	1866.1	64.176	108.96	0.95289	f1
26	NG-06\2020-04-03-ELFIL\2020-04-03-ELFIL_1b50	2413	f	50	0.41	14	0.0053429	0.00012218	0.22076	0.0012197	2563.4	41.505	142.84	0.71423	f1
26	NG-06\2020-04-03-ELFIL\2020-04-03-ELFIL_1b50	2413	a	51	0.4	13	0.0045225	0.00012536	0.27389	0.0017409	2218.8	43.538	121.28	0.68297	a7
26	NG-06\2020-04-03-ELFIL\2020-04-03-ELFIL_1b50	2413	d	52	0.94	73	0.0043957	0.000044699	0.37112	0.00081246	3020.4	21.742	195.96	0.36636	d5
26	NG-06\2020-04-03-ELFIL\2020-04-03-ELFIL_1b50	2413	b	53	0.29	7	0.0052505	0.00027162	0.10837	0.001089	1019.4	37.337	78.409	0.74837	b3
26	NG-06\2020-04-03-ELFIL\2020-04-03-ELFIL_1b50	2413	a	54	0.52	22	0.0046096	0.000091291	0.34727	0.0015824	2520	35.33	147.47	0.57892	a8
26	NG-06\2020-04-03-ELFIL\2020-04-03-ELFIL_1b50	2413	b	55	0.31	8	0.0047867	0.00022917	0.10439	0.00099398	1142.1	38.709	76.136	0.68982	b2
26	NG-06\2020-04-03-ELFIL\2020-04-03-ELFIL_1b50	2413	e	56	0.49	20	0.0041222	0.0001155	0.2506	0.0010978	1548.1	30.705	162.92	0.63821	e3
26	NG-06\2020-04-03-ELFIL\2020-04-03-ELFIL_1b50	2413	f	57	0.33	9	0.0051522	0.00018782	0.16884	0.0012668	1627	41.994	115.34	0.80049	f1
26	NG-06\2020-04-03-ELFIL\2020-04-03-ELFIL_1b50	2413	a	58	0.48	19	0.0046697	0.00010973	0.29517	0.0016023	2046	34.036	115.67	0.55172	a8
26	NG-06\2020-04-03-ELFIL\2020-04-03-ELFIL_1b50	2413	f	59	0.48	19	0.0055316	0.00010507	0.23893	0.0010551	2644.3	35.567	167.19	0.66331	f1
26	NG-06\2020-04-03-ELFIL\2020-04-03-ELFIL_1b50	2413	d	60	0.44	16	0.0044488	0.00010114	0.25688	0.0012155	2724.3	43.843	175.43	0.74041	d6
26	NG-06\2020-04-03-ELFIL\2020-04-03-ELFIL_1b50	2413	b	61	0.22	4	0.0043096	0.0003391	0.096271	0.001361	938.97	52.3	68.563	0.92576	b1
26	NG-06\2020-04-03-ELFIL\2020-04-03-ELFIL_1b50	2413	b	62	0.25	5	0.0042015	0.00027644	0.12098	0.0013571	1101.9	51.32	89.087	0.94386	b2
26	NG-06\2020-04-03-ELFIL\2020-04-03-ELFIL_1b50	2413	d	63	0.47	18	0.0045479	0.00011297	0.33212	0.0014773	1984.3	34.893	187.03	0.72077	d6
26	NG-06\2020-04-03-ELFIL\2020-04-03-ELFIL_1b50	2413	f	64	0.37	11	0.0048222	0.0001508	0.18126	0.0012068	1932.3	42.781	121.12	0.74199	f3
26	NG-06\2020-04-03-ELFIL\2020-04-03-ELFIL_1b50	2413	f	65	0.48	19	0.005219	0.00012673	0.17393	0.0010855	1714.7	29.481	79.313	0.45686	f3
26	NG-06\2020-04-03-ELFIL\2020-04-03-ELFIL_1b50	2413	f	66	0.35	10	0.0040388	0.00019356	0.11825	0.0010866	1080.2	36.643	66.217	0.5754	f2
26	NG-06\2020-04-03-ELFIL\2020-04-03-ELFIL_1b50	2413	d	67	0.55	25	0.0046799	0.000084898	0.29751	0.0010955	2603.3	33.433	191.39	0.61869	d6
26	NG-06\2020-04-03-ELFIL\2020-04-03-ELFIL_1b50	2413	f	68	0.4	13	0.0041287	0.00013993	0.17282	0.0011131	1625.4	38.993	108.74	0.64671	f4
26	NG-06\2020-04-03-ELFIL\2020-04-03-ELFIL_1b50	2413	d	69	0.38	12	0.0041561	0.00013153	0.19454	0.0012213	2006.1	44.94	126.27	0.72535	d7
26	NG-06\2020-04-03-ELFIL\2020-04-03-ELFIL_1b50	2413	f	70	0.4	13	0.0044903	0.00013285	0.20132	0.0012306	1961.4	41.08	123.65	0.68962	f4
26	NG-06\2020-04-03-ELFIL\2020-04-03-ELFIL_1b50	2413	e	71	0.31	8	0.004629	0.00016245	0.22276	0.0018648	2197.6	54.598	109.05	0.82558	e4
26	NG-06\2020-04-03-ELFIL\2020-04-03-ELFIL_1b50	2413	f	72	0.33	9	0.004521	0.00016359	0.17843	0.0012024	1881.3	48.191	144.18	0.895	f4
26	NG-06\2020-04-03-ELFIL\2020-04-03-ELFIL_1b50	2413	f	73	0.38	12	0.004344	0.0001618	0.14379	0.00097584	1385.8	36.538	103.47	0.6566	f5
26	NG-06\2020-04-03-ELFIL\2020-04-03-ELFIL_1b50	2413	e	74	0.38	12	0.0044498	0.00013118	0.25109	0.0017927	2159.9	45.072	102.25	0.65273	e4
26	NG-06\2020-04-03-ELFIL\2020-04-03-ELFIL_1b50	2413	f	75	0.41	14	0.0042935	0.00012475	0.21957	0.0012338	1974.8	40.618	137.94	0.70189	f5
26	NG-06\2020-04-03-ELFIL\2020-04-03-ELFIL_1b50	2413	e	76	0.41	14	0.0045724	0.00011269	0.29603	0.0018604	2578	44.976	117.19	0.64695	e4
26	NG-06\2020-04-03-ELFIL\2020-04-03-ELFIL_1b50	2413	f	77	0.35	10	0.004101	0.00016679	0.16963	0.0012142	1477.3	42.527	114.14	0.75544	f6
26	NG-06\2020-04-03-ELFIL\2020-04-03-ELFIL_1b50	2413	e	78	0.33	9	0.0046824	0.00018197	0.24459	0.002283	1574.8	43.327	79.361	0.664	e5
26	NG-06\2020-04-03-ELFIL\2020-04-03-ELFIL_1b50	2413	f	79	0.51	21	0.0047489	0.00009343	0.26472	0.0011295	2596.8	36.169	165.41	0.62755	f6
26	NG-06\2020-04-03-ELFIL\2020-04-03-ELFIL_1b50	2413	e	80	0.37	11	0.0049889	0.00014082	0.25209	0.001655	2292.9	45.821	132.05	0.77473	e5
26	NG-06\2020-04-03-ELFIL\2020-04-03-ELFIL_1b50	2413	e	81	0.33	9	0.0039402	0.00018441	0.16566	0.0014769	1289.9	42.731	81.483	0.67282	e5
26	NG-06\2020-04-03-ELFIL\2020-04-03-ELFIL_1b50	2413	e	82	0.35	10	0.0041881	0.00018758	0.19092	0.0016682	1192.7	37.814	78.001	0.6245	e6
26	NG-06\2020-04-03-ELFIL\2020-04-03-ELFIL_1b50	2413	e	83	0.37	11	0.0049299	0.00013836	0.29979	0.0020736	2347	46.634	123.49	0.74921	e6
26	NG-06\2020-04-03-ELFIL\2020-04-03-ELFIL_1b50	2413	e	84	0.38	12	0.0048596	0.00013904	0.27732	0.0018591	2100	42.536	118.43	0.70247	e6
26	NG-06\2020-04-03-ELFIL\2020-04-03-ELFIL_1b50	2413	g	85	0.53	23	0.0043761	0.000095916	0.20676	0.00096316	2072.7	32.158	120.9	0.51266	g1
26	NG-06\2020-04-03-ELFIL\2020-04-03-ELFIL_1b50	2413	e	86	0.35	10	0.0045951	0.00014496	0.2771	0.002155	2191.8	48.949	105.57	0.72655	e7
26	NG-06\2020-04-03-ELFIL\2020-04-03-ELFIL_1b50	2413	e	87	0.37	11	0.0047376	0.00013743	0.29546	0.0022434	2285.9	46.943	102.14	0.68137	e7
26	NG-06\2020-04-03-ELFIL\2020-04-03-ELFIL_1b50	2413	e	88	0.33	9	0.0047405	0.00015085	0.31905	0.0023359	2320.1	52.268	136.71	0.87149	e8
26	NG-06\2020-04-03-ELFIL\2020-04-03-ELFIL_1b50	2413	g	89	0.44	16	0.0042238	0.00012828	0.20093	0.0012337	1607.7	34.562	99.556	0.55777	g2
26	NG-06\2020-04-03-ELFIL\2020-04-03-ELFIL_1b50	2413	g	90	0.48	19	0.0049853	0.00010591	0.2628	0.0013302	2345.1	35.272	129.71	0.58424	g2
26	NG-06\2020-04-03-ELFIL\2020-04-03-ELFIL_1b50	2413	h	91	0.25	5	0.0034139	0.00021393	0.15811	0.0019936	1494.5	66.277	72.847	0.8535	h1
26	NG-06\2020-04-03-ELFIL\2020-04-03-ELFIL_1b50	2413	g	92	0.44	16	0.0046376	0.00011318	0.28765	0.0016826	2268.1	39.185	117.6	0.60622	g3
26	NG-06\2020-04-03-ELFIL\2020-04-03-ELFIL_1b50	2413	h	93	0.48	19	0.0040337	0.00010183	0.2275	0.0011996	2051.4	36.657	116.18	0.55294	h1
26	NG-06\2020-04-03-ELFIL\2020-04-03-ELFIL_1b50	2413	g	94	0.44	16	0.0043823	0.00010871	0.26995	0.0015173	2322.9	40.789	125.62	0.62655	g3
26	NG-06\2020-04-03-ELFIL\2020-04-03-ELFIL_1b50	2413	g	95	0.52	22	0.004633	0.000098405	0.2266	0.0011666	2179.8	32.776	105.17	0.4889	g4
26	NG-06\2020-04-03-ELFIL\2020-04-03-ELFIL_1b50	2413	h	96	0.85	60	0.0041653	0.000050352	0.33105	0.00083444	2743.9	23.479	174.58	0.38142	h2
26	NG-06\2020-04-03-ELFIL\2020-04-03-ELFIL_1b50	2413	g	97	0.38	12	0.0039734	0.00014926	0.17069	0.0012982	1489.1	39.595	84.333	0.59278	g4
26	NG-06\2020-04-03-ELFIL\2020-04-03-ELFIL_1b50	2413	g	98	0.47	18	0.0044664	0.00010155	0.24379	0.0013537	2411.7	38.815	112.06	0.55791	g4
26	NG-06\2020-04-03-ELFIL\2020-04-03-ELFIL_1b50	2413	h	99	0.59	29	0.0043119	0.000074471	0.33209	0.0012196	2686.8	32.848	170.29	0.54185	h3
26	NG-06\2020-04-03-ELFIL\2020-04-03-ELFIL_1b50	2413	g	100	0.41	14	0.0045332	0.00011274	0.25769	0.0015545	2553.4	44.953	123.43	0.66395	g5
26	NG-06\2020-04-03-ELFIL\2020-04-03-ELFIL_1b50	2413	g	101	0.53	23	0.0044132	0.000079508	0.2867	0.0011842	3042	38.796	163.95	0.59701	g5
26	NG-06\2020-04-03-ELFIL\2020-04-03-ELFIL_1b50	2413	g	102	0.51	21	0.0046815	0.000088956	0.34513	0.0016819	2823.8	37.986	134.87	0.56666	g5
26	NG-06\2020-04-03-ELFIL\2020-04-03-ELFIL_1b50	2413	h	103	0.35	10	0.0040805	0.00012716	0.23213	0.0015034	2528.7	55.779	146.86	0.85691	h3
26	NG-06\2020-04-03-ELFIL\2020-04-03-ELFIL_1b50	2413	g	104	0.27	6	0.0042197	0.00019776	0.30708	0.0035384	1802.1	59.782	82.037	0.82682	g5
26	NG-06\2020-04-03-ELFIL\2020-04-03-ELFIL_1b50	2413	g	105	0.43	15	0.0044902	0.00010572	0.31744	0.0020806	2684.3	44.74	102.23	0.58375	g6
26	NG-06\2020-04-03-ELFIL\2020-04-03-ELFIL_1b50	2413	h	106	0.47	18	0.00414	0.000093608	0.23875	0.0011227	2630.3	42.097	155.6	0.65744	h4
26	NG-06\2020-04-03-ELFIL\2020-04-03-ELFIL_1b50	2413	g	107	0.73	44	0.0047728	0.000058736	0.34544	0.0010644	3151.8	27.459	161.03	0.42777	g6
26	NG-06\2020-04-03-ELFIL\2020-04-03-ELFIL_1b50	2413	h	108	0.41	14	0.0040418	0.00010563	0.25415	0.0013175	2592.9	47.963	166.69	0.77157	h4
27	NG-09\2020-03-23-ELFIL\2020-03-23-ELFIL_4b25	2421	b	1	0.79	13	0.003075	0.000071479	0.26118	0.0011613	2440.4	40.143	129.13	0.51127	b1
27	NG-09\2020-03-23-ELFIL\2020-03-23-ELFIL_4b25	2421	a	2	0.76	12	0.0038315	0.00012497	0.11275	0.00083781	1078.1	24.889	44.193	0.31131	a1
27	NG-09\2020-03-23-ELFIL\2020-03-23-ELFIL_4b25	2421	b	3	0.66	9	0.0039913	0.00016028	0.12147	0.0007827	910.36	25.876	78.978	0.48055	b1
27	NG-09\2020-03-23-ELFIL\2020-03-23-ELFIL_4b25	2421	b	4	0.85	15	0.0029167	0.000087165	0.23441	0.0012022	1349	28.526	82.342	0.38008	b1
27	NG-09\2020-03-23-ELFIL\2020-03-23-ELFIL_4b25	2421	d	5	0.73	11	0.0023885	0.00010254	0.18068	0.0010468	1088.3	33.056	84.149	0.44868	d1
27	NG-09\2020-03-23-ELFIL\2020-03-23-ELFIL_4b25	2421	b	6	0.66	9	0.0026722	0.00013233	0.12613	0.00087335	893.6	31.311	68.683	0.44814	b1
27	NG-09\2020-03-23-ELFIL\2020-03-23-ELFIL_4b25	2421	d	7	0.44	4	0.0022707	0.00019079	0.18391	0.0019815	821.76	48.85	67.1	0.66441	d1
27	NG-09\2020-03-23-ELFIL\2020-03-23-ELFIL_4b25	2421	b	8	0.62	8	0.0027794	0.00013496	0.17653	0.0012666	1005.3	34.541	75.178	0.49729	b2
27	NG-09\2020-03-23-ELFIL\2020-03-23-ELFIL_4b25	2421	d	9	0.49	5	0.0022837	0.0001855	0.17147	0.0016893	699.42	40.195	63.521	0.5782	d1
27	NG-09\2020-03-23-ELFIL\2020-03-23-ELFIL_4b25	2421	d	10	0.44	4	0.0025685	0.00024317	0.15805	0.0021519	572.28	38.336	41.101	0.52	d1
27	NG-09\2020-03-23-ELFIL\2020-03-23-ELFIL_4b25	2421	a	11	0.73	11	0.0026944	0.000080748	0.11032	0.00088264	1979.9	41.984	41.494	0.31507	a2
27	NG-09\2020-03-23-ELFIL\2020-03-23-ELFIL_4b25	2421	a	12	0.76	12	0.0029456	0.00015729	0.10906	0.00086538	522.97	19.761	38.628	0.29105	a3
27	NG-09\2020-03-23-ELFIL\2020-03-23-ELFIL_4b25	2421	b	13	0.85	15	0.0032234	0.000092574	0.26572	0.0013686	1321.9	26.866	83.712	0.38323	b2
27	NG-09\2020-03-23-ELFIL\2020-03-23-ELFIL_4b25	2421	d	14	0.38	3	0.0021935	0.00020062	0.20189	0.0027693	957.17	61.937	56.036	0.7011	d1
27	NG-09\2020-03-23-ELFIL\2020-03-23-ELFIL_4b25	2421	f	15	0.58	7	0.0039703	0.000164	0.11044	0.0010827	1112.1	32.516	43.438	0.40411	f1
27	NG-09\2020-03-23-ELFIL\2020-03-23-ELFIL_4b25	2421	f	16	0.54	6	0.0028787	0.00016646	0.075461	0.00085699	912.63	37.343	36.573	0.40051	f2
27	NG-09\2020-03-23-ELFIL\2020-03-23-ELFIL_4b25	2421	e	17	0.54	6	0.0047837	0.00019682	0.11857	0.0011907	1085.8	31.628	48.65	0.46193	e1
27	NG-09\2020-03-23-ELFIL\2020-03-23-ELFIL_4b25	2421	b	18	0.62	8	0.0028889	0.00015974	0.19393	0.0016157	745.87	29.185	56.582	0.43142	b2
27	NG-09\2020-03-23-ELFIL\2020-03-23-ELFIL_4b25	2421	d	19	0.88	16	0.003595	0.00012959	0.20594	0.0011774	705.41	17.997	60.679	0.31591	d2
27	NG-09\2020-03-23-ELFIL\2020-03-23-ELFIL_4b25	2421	d	20	0.73	11	0.0031257	0.00018223	0.18766	0.0015275	451.08	18.61	42.882	0.3203	d2
27	NG-09\2020-03-23-ELFIL\2020-03-23-ELFIL_4b25	2421	b	21	0.58	7	0.0025415	0.00018571	0.23822	0.0022715	554.78	28.683	51.201	0.43873	b3
27	NG-09\2020-03-23-ELFIL\2020-03-23-ELFIL_4b25	2421	e	22	0.54	6	0.0040618	0.00022877	0.12519	0.0013306	682.18	27.196	43.689	0.43774	e1
27	NG-09\2020-03-23-ELFIL\2020-03-23-ELFIL_4b25	2421	f	23	0.49	5	0.0040593	0.00023105	0.080116	0.00091036	802.03	32.313	44.028	0.48138	f2
27	NG-09\2020-03-23-ELFIL\2020-03-23-ELFIL_4b25	2421	d	24	0.38	3	0.003045	0.00028199	0.1144	0.0015142	672.82	44.092	55.797	0.6996	d2
27	NG-09\2020-03-23-ELFIL\2020-03-23-ELFIL_4b25	2421	e	25	0.44	4	0.0036665	0.00019746	0.095785	0.0011765	1239.7	47.25	47.781	0.56067	e2
27	NG-09\2020-03-23-ELFIL\2020-03-23-ELFIL_4b25	2421	d	26	0.22	1	0.0027992	0.00052756	0.11163	0.0027449	530.09	70.692	48.383	1.1284	d2
27	NG-09\2020-03-23-ELFIL\2020-03-23-ELFIL_4b25	2421	f	27	0.58	7	0.0043278	0.00020387	0.11138	0.0010449	784.59	26.163	47.473	0.42246	f3
27	NG-09\2020-03-23-ELFIL\2020-03-23-ELFIL_4b25	2421	b	28	0.73	11	0.0025823	0.00010143	0.29823	0.0019346	1202.5	33.42	73.81	0.42021	b3
27	NG-09\2020-03-23-ELFIL\2020-03-23-ELFIL_4b25	2421	a	29	0.7	10	0.0043167	0.0001438	0.13316	0.0010556	1101.1	25.965	47.456	0.35339	a4
27	NG-09\2020-03-23-ELFIL\2020-03-23-ELFIL_4b25	2421	d	30	0.49	5	0.002566	0.00016435	0.18172	0.0017246	1001.2	45.375	69.055	0.60286	d3
27	NG-09\2020-03-23-ELFIL\2020-03-23-ELFIL_4b25	2421	a	31	0.76	12	0.0037619	0.00012944	0.092614	0.00066909	986.64	24.028	45.908	0.31729	a5
27	NG-09\2020-03-23-ELFIL\2020-03-23-ELFIL_4b25	2421	b	32	0.73	11	0.0026837	0.0001056	0.3122	0.001962	1153.1	32.104	79.486	0.43607	b4
27	NG-09\2020-03-23-ELFIL\2020-03-23-ELFIL_4b25	2421	d	33	0.44	4	0.0028664	0.00021628	0.20951	0.0026604	807.45	43.111	49.349	0.56979	d3
27	NG-09\2020-03-23-ELFIL\2020-03-23-ELFIL_4b25	2421	f	34	0.44	4	0.0035455	0.00022045	0.12262	0.0016805	961.65	42.317	39.323	0.50863	f4
27	NG-09\2020-03-23-ELFIL\2020-03-23-ELFIL_4b25	2421	e	35	0.49	5	0.0041346	0.00021957	0.10578	0.0010927	904.59	34.004	54.543	0.53579	e2
27	NG-09\2020-03-23-ELFIL\2020-03-23-ELFIL_4b25	2421	c	36	0.54	6	0.0024708	0.00021182	0.18838	0.0019258	483.69	29.338	49.874	0.4677	c1
27	NG-09\2020-03-23-ELFIL\2020-03-23-ELFIL_4b25	2421	e	37	0.66	9	0.003893	0.00018134	0.07248	0.00068636	693.69	22.87	34.97	0.31977	e3
27	NG-09\2020-03-23-ELFIL\2020-03-23-ELFIL_4b25	2421	a	38	0.7	10	0.003591	0.00015039	0.13796	0.0011485	837.16	24.813	43.212	0.33722	a5
27	NG-09\2020-03-23-ELFIL\2020-03-23-ELFIL_4b25	2421	f	39	0.62	8	0.0041151	0.00015837	0.11272	0.00095494	1081.6	29.465	51.004	0.4096	f4
27	NG-09\2020-03-23-ELFIL\2020-03-23-ELFIL_4b25	2421	c	40	0.73	11	0.0030289	0.00014258	0.23429	0.0017326	713.99	23.784	53.998	0.35942	c2
27	NG-09\2020-03-23-ELFIL\2020-03-23-ELFIL_4b25	2421	f	41	0.49	5	0.0041377	0.00025537	0.089575	0.0010417	669.28	29.238	42.406	0.47243	f5
27	NG-09\2020-03-23-ELFIL\2020-03-23-ELFIL_4b25	2421	c	42	0.38	3	0.00273	0.00029833	0.27903	0.0044154	538.86	41.668	44.807	0.62693	c2
27	NG-09\2020-03-23-ELFIL\2020-03-23-ELFIL_4b25	2421	d	43	0.54	6	0.0024408	0.00016615	0.197	0.0019881	776.52	37.4	51.548	0.47549	d4
27	NG-09\2020-03-23-ELFIL\2020-03-23-ELFIL_4b25	2421	f	44	0.54	6	0.0034582	0.00021049	0.079866	0.00096869	685.85	29.544	32.195	0.37578	f5
27	NG-09\2020-03-23-ELFIL\2020-03-23-ELFIL_4b25	2421	d	45	0.54	6	0.0022469	0.00013383	0.13443	0.0012631	1101.7	46.426	56.36	0.49718	d4
27	NG-09\2020-03-23-ELFIL\2020-03-23-ELFIL_4b25	2421	c	46	0.66	9	0.002887	0.00015388	0.18688	0.0015267	713.99	26.93	51.997	0.38992	c2
27	NG-09\2020-03-23-ELFIL\2020-03-23-ELFIL_4b25	2421	e	47	0.38	3	0.0031495	0.00028232	0.10281	0.0013225	694.34	44.045	58.457	0.71609	e3
27	NG-09\2020-03-23-ELFIL\2020-03-23-ELFIL_4b25	2421	e	48	0.62	8	0.0038238	0.00014962	0.086412	0.000794	1125.8	31.181	42.329	0.37315	e4
27	NG-09\2020-03-23-ELFIL\2020-03-23-ELFIL_4b25	2421	f	49	0.38	3	0.0033432	0.00025399	0.078856	0.0013265	910.69	48.964	33.442	0.54162	f6
27	NG-09\2020-03-23-ELFIL\2020-03-23-ELFIL_4b25	2421	d	50	0.91	17	0.002836	0.000090633	0.20123	0.0011002	1070.4	24.206	62.211	0.31032	d4
27	NG-09\2020-03-23-ELFIL\2020-03-23-ELFIL_4b25	2421	c	51	0.66	9	0.0030448	0.00012121	0.27093	0.0019231	1213.8	34.193	73.755	0.46439	c3
27	NG-09\2020-03-23-ELFIL\2020-03-23-ELFIL_4b25	2421	d	52	0.58	7	0.0027191	0.00014542	0.17053	0.0015699	968.07	36.635	51.928	0.44184	d4
27	NG-09\2020-03-23-ELFIL\2020-03-23-ELFIL_4b25	2421	d	53	0.76	12	0.0027276	0.00010029	0.12821	0.00086402	1191.1	30.989	54.48	0.34565	d5
27	NG-09\2020-03-23-ELFIL\2020-03-23-ELFIL_4b25	2421	c	54	0.62	8	0.00285	0.0001695	0.21348	0.0018567	653.53	27.504	52.773	0.41665	c3
27	NG-09\2020-03-23-ELFIL\2020-03-23-ELFIL_4b25	2421	f	55	0.44	4	0.0035686	0.00026147	0.077547	0.0010289	688.02	35.679	40.267	0.5147	f6
27	NG-09\2020-03-23-ELFIL\2020-03-23-ELFIL_4b25	2421	d	56	0.7	10	0.0027122	0.00015952	0.14224	0.0011552	561.76	23.378	45.576	0.34632	d5
27	NG-09\2020-03-23-ELFIL\2020-03-23-ELFIL_4b25	2421	d	57	0.22	1	0.0024176	0.00051944	0.10301	0.0029074	472.16	71.777	36.437	0.97922	d5
27	NG-09\2020-03-23-ELFIL\2020-03-23-ELFIL_4b25	2421	f	58	0.66	9	0.0044175	0.00017287	0.070793	0.00065753	866.41	24.001	36.294	0.32576	f7
27	NG-09\2020-03-23-ELFIL\2020-03-23-ELFIL_4b25	2421	c	59	0.7	10	0.0029164	0.00014989	0.21402	0.0016656	684.23	24.884	52.749	0.37258	c4
27	NG-09\2020-03-23-ELFIL\2020-03-23-ELFIL_4b25	2421	e	60	0.66	9	0.0047126	0.00020324	0.13598	0.0011143	668.76	20.418	49.463	0.3803	e4
27	NG-09\2020-03-23-ELFIL\2020-03-23-ELFIL_4b25	2421	c	61	0.22	1	0.0028798	0.00043344	0.25453	0.0060278	807.94	86.048	58.866	1.2446	c4
27	NG-09\2020-03-23-ELFIL\2020-03-23-ELFIL_4b25	2421	c	62	0.7	10	0.0027942	0.00013251	0.18577	0.0013084	838.75	28.145	62.905	0.40687	c4
27	NG-09\2020-03-23-ELFIL\2020-03-23-ELFIL_4b25	2421	c	63	0.31	2	0.0023574	0.00026728	0.11889	0.0017923	869.44	69.744	64.785	0.92327	c4
27	NG-09\2020-03-23-ELFIL\2020-03-23-ELFIL_4b25	2421	c	64	0.22	1	0.0028463	0.00041629	0.19094	0.0042808	865.68	89.591	62.353	1.281	c4
27	NG-09\2020-03-23-ELFIL\2020-03-23-ELFIL_4b25	2421	c	65	0.22	1	0.0027643	0.00042611	0.10968	0.0024462	802.39	87.521	58.711	1.243	c4
27	NG-09\2020-03-23-ELFIL\2020-03-23-ELFIL_4b25	2421	d	66	0.58	7	0.0026636	0.00011953	0.22291	0.0016284	1403.6	44.569	86.151	0.5691	d5
27	NG-09\2020-03-23-ELFIL\2020-03-23-ELFIL_4b25	2421	c	67	0.44	4	0.0025083	0.00025695	0.10561	0.0014851	500.52	36.278	36.788	0.49196	c4
27	NG-09\2020-03-23-ELFIL\2020-03-23-ELFIL_4b25	2421	d	68	0.49	5	0.0025469	0.00022945	0.14083	0.0015096	509.89	32.502	52.253	0.52442	d5
27	NG-09\2020-03-23-ELFIL\2020-03-23-ELFIL_4b25	2421	c	69	0.73	11	0.0029454	0.00011803	0.16554	0.0010468	1013.2	28.729	69.732	0.40844	c5
27	NG-09\2020-03-23-ELFIL\2020-03-23-ELFIL_4b25	2421	c	70	0.54	6	0.0029087	0.00019872	0.17767	0.0018226	647.1	31.282	49.082	0.46398	c5
27	NG-09\2020-03-23-ELFIL\2020-03-23-ELFIL_4b25	2421	c	71	0.76	12	0.0033018	0.00010672	0.2261	0.0013404	1273.7	29.134	76.513	0.40962	c5
27	NG-09\2020-03-23-ELFIL\2020-03-23-ELFIL_4b25	2421	d	72	0.58	7	0.0024179	0.00011653	0.19366	0.0014473	1340.5	45.708	80.346	0.54959	d6
27	NG-09\2020-03-23-ELFIL\2020-03-23-ELFIL_4b25	2421	c	73	0.58	7	0.0042073	0.00020687	0.093878	0.00084758	740.75	25.782	50.449	0.4355	c5
27	NG-09\2020-03-23-ELFIL\2020-03-23-ELFIL_4b25	2421	c	74	0.38	3	0.0035799	0.00032807	0.096731	0.0013839	584.59	37.916	47	0.64209	c5
27	NG-09\2020-03-23-ELFIL\2020-03-23-ELFIL_4b25	2421	d	75	0.85	15	0.0023566	0.000079143	0.18927	0.0010052	1321.7	31.405	73.965	0.36023	d6
27	NG-09\2020-03-23-ELFIL\2020-03-23-ELFIL_4b25	2421	d	76	0.76	12	0.0034737	0.0001514	0.079939	0.00060144	665.84	20.538	41.838	0.3029	d6
28	NG-09\2020-03-23-ELFIL\2020-03-23-ELFIL_5	2421	a	1	0.31	12	0.0052299	0.00058213	0.10612	0.0028942	19.838	1.5634	0.95318	0.024719	a1
28	NG-09\2020-03-23-ELFIL\2020-03-23-ELFIL_5	2421	a	2	0.45	26	0.0050431	0.00040118	0.096781	0.0020468	18.588	1.0469	0.72548	0.014651	a2
28	NG-09\2020-03-23-ELFIL\2020-03-23-ELFIL_5	2421	a	3	0.33	14	0.00544	0.00046223	0.10298	0.0024405	28.056	1.688	1.0791	0.02435	a2
28	NG-09\2020-03-23-ELFIL\2020-03-23-ELFIL_5	2421	a	4	0.35	16	0.0065803	0.00048148	0.11349	0.0023716	27.384	1.4191	1.2258	0.024276	a3
28	NG-09\2020-03-23-ELFIL\2020-03-23-ELFIL_5	2421	a	5	0.25	8	0.0065464	0.00055663	0.11703	0.0030128	40.765	2.455	1.6207	0.039476	a3
28	NG-09\2020-03-23-ELFIL\2020-03-23-ELFIL_5	2421	a	6	0.38	19	0.0065639	0.00042378	0.15279	0.0024207	29.693	1.3578	1.8592	0.027436	a4
28	NG-09\2020-03-23-ELFIL\2020-03-23-ELFIL_5	2421	a	7	0.29	11	0.006735	0.00065865	0.14329	0.0031152	21.787	1.5091	1.6916	0.034394	a4
28	NG-09\2020-03-23-ELFIL\2020-03-23-ELFIL_5	2421	a	8	0.33	14	0.0062366	0.00047674	0.1391	0.0026901	30.249	1.6376	1.6734	0.030322	a5
28	NG-09\2020-03-23-ELFIL\2020-03-23-ELFIL_5	2421	a	9	0.26	9	0.0049819	0.00062067	0.13207	0.0031108	22.162	1.9548	1.7442	0.03861	a6
28	NG-09\2020-03-23-ELFIL\2020-03-23-ELFIL_5	2421	a	10	0.22	6	0.004468	0.00078171	0.10413	0.0032006	18.79	2.3272	1.4983	0.043828	a7
28	NG-09\2020-03-23-ELFIL\2020-03-23-ELFIL_5	2421	a	11	0.26	9	0.0052437	0.00068646	0.10602	0.0027666	19.072	1.7678	1.3881	0.034445	a8
28	NG-09\2020-03-23-ELFIL\2020-03-23-ELFIL_5	2421	a	12	0.38	19	0.0069579	0.00036505	0.14497	0.002229	42.425	1.5767	1.9608	0.028175	a8
29	NG-09\2020-03-24-ELFIL\2020-03-24-ELFIL_1b25	2421	a	1	0.65	9	0.0031975	0.00023127	0.13853	0.0015388	554.42	28.378	42.719	0.44472	a1
29	NG-09\2020-03-24-ELFIL\2020-03-24-ELFIL_1b25	2421	a	2	0.69	10	0.004485	0.00024215	0.18145	0.0018183	638.83	24.416	49.023	0.45195	a2
29	NG-09\2020-03-24-ELFIL\2020-03-24-ELFIL_1b25	2421	a	3	0.61	8	0.0053296	0.0002451	0.19855	0.0018427	926.63	30.173	72.478	0.6144	a3
29	NG-09\2020-03-24-ELFIL\2020-03-24-ELFIL_1b25	2421	a	4	0.61	8	0.0033644	0.00027353	0.13053	0.0015866	469.19	26.996	39.855	0.45561	a3
29	NG-09\2020-03-24-ELFIL\2020-03-24-ELFIL_1b25	2421	b	5	0.87	16	0.006708	0.00019798	0.11138	0.00087299	894.38	18.697	47.112	0.35027	b1
29	NG-09\2020-03-24-ELFIL\2020-03-24-ELFIL_1b25	2421	a	6	0.78	13	0.003272	0.00022093	0.1726	0.0017875	430.44	20.568	35.045	0.33515	a4
29	NG-09\2020-03-24-ELFIL\2020-03-24-ELFIL_1b25	2421	b	7	0.78	13	0.006837	0.00020154	0.094883	0.00080221	1082.7	22.606	49.092	0.39667	b2
29	NG-09\2020-03-24-ELFIL\2020-03-24-ELFIL_1b25	2421	b	8	0.87	16	0.0063976	0.00019291	0.1218	0.0009619	898.23	19.183	46.842	0.34926	b3
29	NG-09\2020-03-24-ELFIL\2020-03-24-ELFIL_1b25	2421	b	9	0.78	13	0.0059377	0.00018345	0.12019	0.00099871	1134.4	24.819	51.999	0.40824	b2
29	NG-09\2020-03-24-ELFIL\2020-03-24-ELFIL_1b25	2421	a	10	0.65	9	0.003374	0.00023341	0.23629	0.0026422	574.39	28.122	45.774	0.46034	a5
29	NG-09\2020-03-24-ELFIL\2020-03-24-ELFIL_1b25	2421	b	11	0.57	7	0.004487	0.00018426	0.15157	0.001604	1576.9	45.84	61.202	0.60357	b4
29	NG-09\2020-03-24-ELFIL\2020-03-24-ELFIL_1b25	2421	b	12	0.87	16	0.0068823	0.00016605	0.17933	0.001095	1304.6	22.295	82.371	0.46315	b5
29	NG-09\2020-03-24-ELFIL\2020-03-24-ELFIL_1b25	2421	a	13	0.84	15	0.0044217	0.00019589	0.20896	0.0018056	641.57	20.12	44.975	0.35345	a6
30	NG-09\2020-03-24-ELFIL\2020-03-24-ELFIL_2b20	2422	b	1	0.32	6	0.0044074	0.00030755	0.083508	0.0013606	555.95	27.462	24.294	0.38027	b1
30	NG-09\2020-03-24-ELFIL\2020-03-24-ELFIL_2b20	2422	b	2	0.23	3	0.0023918	0.00032139	0.047755	0.001629	551.96	52.478	10.719	0.35722	b2
30	NG-09\2020-03-24-ELFIL\2020-03-24-ELFIL_2b20	2422	b	3	0.3	5	0.0030563	0.00024448	0.043266	0.00094161	731.62	41.414	15.733	0.33523	b2
30	NG-09\2020-03-24-ELFIL\2020-03-24-ELFIL_2b20	2422	c	4	0.35	7	0.0036956	0.00021193	0.27051	0.0036515	841.14	34.14	35.574	0.42603	c1
30	NG-09\2020-03-24-ELFIL\2020-03-24-ELFIL_2b20	2422	b	5	0.32	6	0.0037194	0.00026002	0.080705	0.0011949	656.15	32.465	29.345	0.41794	b3
30	NG-09\2020-03-24-ELFIL\2020-03-24-ELFIL_2b20	2422	c	6	0.26	4	0.0029675	0.00026263	0.18827	0.003491	769.45	48.187	30.856	0.52488	c2
30	NG-09\2020-03-24-ELFIL\2020-03-24-ELFIL_2b20	2422	b	7	0.3	5	0.0036619	0.00026765	0.06117	0.0011559	731.6	37.846	21.226	0.38938	b3
30	NG-09\2020-03-24-ELFIL\2020-03-24-ELFIL_2b20	2422	c	8	0.3	5	0.0029054	0.00020698	0.13111	0.0018187	970.25	48.911	41.984	0.54762	c2
30	NG-09\2020-03-24-ELFIL\2020-03-24-ELFIL_2b20	2422	d	9	0.48	13	0.0035479	0.00018112	0.052933	0.0006845	595.31	21.508	17.298	0.218	d1
30	NG-09\2020-03-24-ELFIL\2020-03-24-ELFIL_2b20	2422	d	10	0.37	8	0.0038814	0.0002389	0.067987	0.00095943	608.4	26.505	23.941	0.32693	d1
30	NG-09\2020-03-24-ELFIL\2020-03-24-ELFIL_2b20	2422	d	11	0.46	12	0.0035094	0.00018473	0.060811	0.00075919	613.22	22.845	20.256	0.24553	d2
30	NG-09\2020-03-24-ELFIL\2020-03-24-ELFIL_2b20	2422	d	12	0.46	12	0.0030294	0.00016702	0.068469	0.00083743	647.38	25.258	21.258	0.25153	d3
30	NG-09\2020-03-24-ELFIL\2020-03-24-ELFIL_2b20	2422	d	13	0.49	14	0.0032135	0.0001677	0.056621	0.00073616	583.9	21.564	15.945	0.20169	d4
30	NG-09\2020-03-24-ELFIL\2020-03-24-ELFIL_2b20	2422	d	14	0.49	14	0.0038703	0.00018067	0.09175	0.0010134	606.14	20.027	22.83	0.24133	d4
30	NG-09\2020-03-24-ELFIL\2020-03-24-ELFIL_2b20	2422	d	15	0.42	10	0.0030437	0.00019929	0.058726	0.00084049	548.24	25.402	18.46	0.25676	d5
31	NG-09\2020-03-05-ELFIL\2020-03-05-ELFIL_3	2423	a	1	0.85	23	0.0046181	0.00015989	0.10128	0.00063838	78.725	1.9295	6.0261	0.036194	a1
31	NG-09\2020-03-05-ELFIL\2020-03-05-ELFIL_3	2423	a	2	0.75	18	0.0050691	0.00021787	0.11124	0.00088822	59.48	1.81	4.8414	0.036672	a1
31	NG-09\2020-03-05-ELFIL\2020-03-05-ELFIL_3	2423	a	3	0.53	9	0.004005	0.00024712	0.068735	0.00091249	73.015	3.1889	3.369	0.043263	a2
31	NG-09\2020-03-05-ELFIL\2020-03-05-ELFIL_3	2423	a	4	0.5	8	0.0044191	0.00023669	0.087821	0.00095425	98.817	3.7467	5.7585	0.059992	a2
31	NG-09\2020-03-05-ELFIL\2020-03-05-ELFIL_3	2423	a	5	0.64	13	0.0071287	0.00026048	0.15544	0.00098943	81.112	2.0995	10.969	0.064952	a3
31	NG-09\2020-03-05-ELFIL\2020-03-05-ELFIL_3	2423	a	6	0.59	11	0.008889	0.00028854	0.20311	0.001423	97.499	2.2429	11.141	0.071161	a5
31	NG-09\2020-03-05-ELFIL\2020-03-05-ELFIL_3	2423	a	7	0.85	23	0.0045903	0.00019181	0.1034	0.00068008	54.372	1.6084	5.5447	0.034718	a4
31	NG-09\2020-03-05-ELFIL\2020-03-05-ELFIL_3	2423	a	8	0.56	10	0.0051984	0.00026184	0.065518	0.00078329	76.018	2.7111	3.7274	0.043171	a4
32	NG-09\2020-02-26-ELFIL\2020-02-26-ELFIL_2	2423	a	1	0.54	37	0.0095618	0.00027163	0.20104	0.0012939	35.194	0.70866	3.9182	0.023011	a1
32	NG-09\2020-02-26-ELFIL\2020-02-26-ELFIL_2	2423	a	2	0.54	38	0.0048914	0.00022917	0.11442	0.0009951	24.569	0.81496	1.9387	0.015972	a2
32	NG-09\2020-02-26-ELFIL\2020-02-26-ELFIL_2	2423	a	3	0.41	22	0.0088332	0.00028599	0.23261	0.0020892	49.31	1.1314	3.4729	0.028095	a3
32	NG-09\2020-02-26-ELFIL\2020-02-26-ELFIL_2	2423	a	4	0.5	32	0.0094032	0.00026468	0.24064	0.0018878	42.143	0.84079	3.1498	0.022184	a3
32	NG-09\2020-02-26-ELFIL\2020-02-26-ELFIL_2	2423	a	5	0.53	36	0.011086	0.00025267	0.25521	0.0017461	48.505	0.7839	3.7243	0.022743	a3
32	NG-09\2020-02-26-ELFIL\2020-02-26-ELFIL_2	2423	b	6	0.43	24	0.01192	0.00027708	0.28737	0.0021801	65.082	1.073	4.6599	0.031158	b1
32	NG-09\2020-02-26-ELFIL\2020-02-26-ELFIL_2	2423	b	7	0.45	26	0.0045581	0.00027395	0.12869	0.0013858	23.413	0.99614	1.8719	0.018973	b2
32	NG-09\2020-02-26-ELFIL\2020-02-26-ELFIL_2	2423	b	8	0.39	20	0.010855	0.00039022	0.15685	0.001761	35.838	0.91348	2.2942	0.023949	b3
33	NG-17\2020-03-29-ELFIL\2020-03-29-ELFIL_1b25	621	h	1	0.26	4	0.0033363	0.00020257	0.063726	0.00072658	1197.7	51.463	60.168	0.66514	h1
33	NG-17\2020-03-29-ELFIL\2020-03-29-ELFIL_1b25	621	h	2	0.35	7	0.0030633	0.00016472	0.071718	0.00061978	950.19	36.157	60.295	0.50333	h2
33	NG-17\2020-03-29-ELFIL\2020-03-29-ELFIL_1b25	621	g	3	0.48	13	0.0021932	0.000092719	0.10474	0.00059065	1155.7	34.565	78.6	0.4217	g1
33	NG-17\2020-03-29-ELFIL\2020-03-29-ELFIL_1b25	621	a	4	0.32	6	0.0031492	0.00021038	0.056818	0.00069923	698.69	33.03	34.206	0.40948	a1
33	NG-17\2020-03-29-ELFIL\2020-03-29-ELFIL_1b25	621	g	5	0.42	10	0.0021262	0.000077445	0.062364	0.00039513	2087.6	53.794	77.839	0.47848	g1
33	NG-17\2020-03-29-ELFIL\2020-03-29-ELFIL_1b25	621	g	6	0.44	11	0.0022873	0.00010052	0.10585	0.00063637	1211.8	37.681	81.8	0.46767	g2
33	NG-17\2020-03-29-ELFIL\2020-03-29-ELFIL_1b25	621	k	7	0.32	6	0.0029002	0.00016647	0.15206	0.0012159	1027.5	41.734	88.328	0.65801	k1
33	NG-17\2020-03-29-ELFIL\2020-03-29-ELFIL_1b25	621	k	8	0.3	5	0.0030137	0.00016901	0.083636	0.00075372	1243.2	49.334	78.488	0.67948	k2
33	NG-17\2020-03-29-ELFIL\2020-03-29-ELFIL_1b25	621	a	9	0.35	7	0.0030545	0.00019458	0.077709	0.00079088	678.95	30.608	43.717	0.42858	a1
33	NG-17\2020-03-29-ELFIL\2020-03-29-ELFIL_1b25	621	h	10	0.26	4	0.0028814	0.00021467	0.061117	0.00075484	920.82	48.544	51.149	0.61327	h2
33	NG-17\2020-03-29-ELFIL\2020-03-29-ELFIL_1b25	621	a	11	0.26	4	0.0030121	0.00024367	0.064303	0.00088018	747.16	42.772	41.768	0.55418	a2
33	NG-17\2020-03-29-ELFIL\2020-03-29-ELFIL_1b25	621	h	12	0.51	15	0.0042883	0.00013184	0.056672	0.00039261	969.64	21.101	43.17	0.29094	h3
33	NG-17\2020-03-29-ELFIL\2020-03-29-ELFIL_1b25	621	k	13	0.3	5	0.0031302	0.00018187	0.10885	0.00099577	1115.1	45.849	77.935	0.67708	k2
33	NG-17\2020-03-29-ELFIL\2020-03-29-ELFIL_1b25	621	k	14	0.35	7	0.0030563	0.00016251	0.060283	0.00066194	973.96	36.648	36.948	0.39401	k3
33	NG-17\2020-03-29-ELFIL\2020-03-29-ELFIL_1b25	621	e	15	0.66	25	0.0024278	0.000060439	0.18302	0.00064104	1565.7	27.578	113.45	0.36533	e1
33	NG-17\2020-03-29-ELFIL\2020-03-29-ELFIL_1b25	621	c	16	0.23	3	0.0032235	0.00035251	0.081313	0.0013723	509.46	39.427	37.218	0.60406	c1
33	NG-17\2020-03-29-ELFIL\2020-03-29-ELFIL_1b25	621	h	17	0.35	7	0.0027032	0.00017158	0.06486	0.00063912	772.62	34.701	46.08	0.44002	h3
33	NG-17\2020-03-29-ELFIL\2020-03-29-ELFIL_1b25	621	a	18	0.32	6	0.004166	0.0002185	0.080835	0.00081751	857.3	31.827	51.801	0.50391	a2
33	NG-17\2020-03-29-ELFIL\2020-03-29-ELFIL_1b25	621	c	19	0.32	6	0.0033905	0.00031769	0.083913	0.001397	329.91	21.877	19.171	0.30655	c2
33	NG-17\2020-03-29-ELFIL\2020-03-29-ELFIL_1b25	621	a	20	0.32	6	0.0027264	0.00019989	0.075073	0.00074047	669.87	34.752	54.17	0.51531	a3
33	NG-17\2020-03-29-ELFIL\2020-03-29-ELFIL_1b25	621	k	21	0.4	9	0.0030236	0.00016084	0.093572	0.0008566	765.12	28.8	42.645	0.37331	k3
33	NG-17\2020-03-29-ELFIL\2020-03-29-ELFIL_1b25	621	h	22	0.49	14	0.0036492	0.00014813	0.071003	0.00051006	700.05	20.112	43.6	0.30265	h3
33	NG-17\2020-03-29-ELFIL\2020-03-29-ELFIL_1b25	621	b	23	0.23	3	0.0028751	0.00025299	0.077169	0.0010685	882.04	54.921	55.08	0.73485	b1
33	NG-17\2020-03-29-ELFIL\2020-03-29-ELFIL_1b25	621	k	24	0.32	6	0.0022806	0.000081199	0.041933	0.00041647	3395	85.522	51.778	0.5038	k4
33	NG-17\2020-03-29-ELFIL\2020-03-29-ELFIL_1b25	621	h	25	0.32	6	0.0036022	0.00023865	0.056687	0.00078928	621.19	29.127	26.719	0.36191	h4
33	NG-17\2020-03-29-ELFIL\2020-03-29-ELFIL_1b25	621	b	26	0.26	4	0.0033952	0.00026962	0.085649	0.0011652	688.01	38.666	43.134	0.56317	b2
33	NG-17\2020-03-29-ELFIL\2020-03-29-ELFIL_1b25	621	c	27	0.26	4	0.003014	0.00029318	0.078586	0.0011981	516.46	35.549	34.12	0.50088	c2
33	NG-17\2020-03-29-ELFIL\2020-03-29-ELFIL_1b25	621	e	28	0.67	26	0.002439	0.000068321	0.15547	0.00059246	1183.6	23.459	90.01	0.3191	e2
33	NG-17\2020-03-29-ELFIL\2020-03-29-ELFIL_1b25	621	a	29	0.26	4	0.0026522	0.00024993	0.074653	0.00097566	625.22	41.689	46.262	0.58324	a3
33	NG-17\2020-03-29-ELFIL\2020-03-29-ELFIL_1b25	621	k	30	0.3	5	0.00318	0.0001889	0.11281	0.0010291	1050.2	44.145	78.66	0.68023	k4
33	NG-17\2020-03-29-ELFIL\2020-03-29-ELFIL_1b25	621	a	31	0.26	4	0.0026816	0.00023254	0.078677	0.00092673	730.26	44.808	57.168	0.64834	a4
33	NG-17\2020-03-29-ELFIL\2020-03-29-ELFIL_1b25	621	k	32	0.53	16	0.0031818	0.00010013	0.10628	0.00056462	1168.7	26.025	72.057	0.36395	k5
33	NG-17\2020-03-29-ELFIL\2020-03-29-ELFIL_1b25	621	h	33	0.3	5	0.0029325	0.00022143	0.057839	0.00077204	704.66	37.652	34.924	0.45325	h4
33	NG-17\2020-03-29-ELFIL\2020-03-29-ELFIL_1b25	621	b	34	0.26	4	0.0027888	0.00026516	0.080326	0.0010778	584.11	39.298	44.121	0.56958	b2
33	NG-17\2020-03-29-ELFIL\2020-03-29-ELFIL_1b25	621	h	35	0.3	5	0.0040329	0.00024605	0.062611	0.00071785	785.3	33.913	47.551	0.52888	h4
33	NG-17\2020-03-29-ELFIL\2020-03-29-ELFIL_1b25	621	f	36	0.49	14	0.0029285	0.00010808	0.22034	0.0011185	1054.9	27.55	99.488	0.45717	f1
33	NG-17\2020-03-29-ELFIL\2020-03-29-ELFIL_1b25	621	e	37	0.55	17	0.0023441	0.000086797	0.13824	0.00068724	1077.9	28.239	79.681	0.37129	e3
33	NG-17\2020-03-29-ELFIL\2020-03-29-ELFIL_1b25	621	c	38	0.26	4	0.0032161	0.00028167	0.078618	0.0011525	597.1	37.008	36.907	0.52094	c3
33	NG-17\2020-03-29-ELFIL\2020-03-29-ELFIL_1b25	621	e	39	0.4	9	0.0024251	0.00011359	0.14581	0.00093384	1229.9	40.76	91.291	0.5462	e3
33	NG-17\2020-03-29-ELFIL\2020-03-29-ELFIL_1b25	621	h	40	0.3	5	0.0032659	0.00020049	0.059148	0.00066594	957.42	41.594	49.148	0.53769	h5
33	NG-17\2020-03-29-ELFIL\2020-03-29-ELFIL_1b25	621	f	41	0.4	9	0.0026051	0.00011643	0.16108	0.00096773	1257.8	39.774	105.13	0.58615	f1
33	NG-17\2020-03-29-ELFIL\2020-03-29-ELFIL_1b25	621	c	42	0.3	5	0.0029388	0.00023354	0.069144	0.0009404	634.88	35.7	34	0.44721	c4
33	NG-17\2020-03-29-ELFIL\2020-03-29-ELFIL_1b25	621	f	43	0.44	11	0.0026631	0.00011679	0.17062	0.0009459	1045.5	32.442	101.83	0.52181	f1
33	NG-17\2020-03-29-ELFIL\2020-03-29-ELFIL_1b25	621	e	44	0.48	13	0.002555	0.000092757	0.15566	0.00075868	1345.5	34.56	110.07	0.49902	e3
33	NG-17\2020-03-29-ELFIL\2020-03-29-ELFIL_1b25	621	f	45	0.44	11	0.0023196	0.00010353	0.095305	0.00057872	1158.7	36.588	79.426	0.46083	f2
33	NG-17\2020-03-29-ELFIL\2020-03-29-ELFIL_1b25	621	h	46	0.32	6	0.0034874	0.00021045	0.070618	0.00078916	773.36	33.028	42.024	0.45387	h5
33	NG-17\2020-03-29-ELFIL\2020-03-29-ELFIL_1b25	621	h	47	0.32	6	0.0035438	0.00022432	0.066225	0.00075787	691.68	30.987	39.91	0.44231	h6
33	NG-17\2020-03-29-ELFIL\2020-03-29-ELFIL_1b25	621	f	48	0.56	18	0.0022466	0.000077333	0.16054	0.00067508	1229	29.932	107.25	0.41861	f3
33	NG-17\2020-03-29-ELFIL\2020-03-29-ELFIL_1b25	621	f	49	0.65	24	0.0021516	0.000066102	0.18254	0.00063841	1208.2	26.261	118.48	0.38104	f3
33	NG-17\2020-03-29-ELFIL\2020-03-29-ELFIL_1b25	621	d	50	0.32	6	0.0024902	0.00015122	0.13537	0.0010891	1068.9	45.928	85.981	0.64921	d1
33	NG-17\2020-03-29-ELFIL\2020-03-29-ELFIL_1b25	621	h	51	0.26	4	0.0024751	0.00022812	0.05467	0.00074377	700.36	45.67	41.898	0.55504	h6
33	NG-17\2020-03-29-ELFIL\2020-03-29-ELFIL_1b25	621	e	52	0.74	31	0.0023846	0.000060212	0.13859	0.00047908	1249.6	22.324	90.399	0.29286	e4
33	NG-17\2020-03-29-ELFIL\2020-03-29-ELFIL_1b25	621	d	53	0.7	28	0.0022851	0.000061655	0.14581	0.00050545	1264.3	24.135	100.17	0.32437	d2
33	NG-17\2020-03-29-ELFIL\2020-03-29-ELFIL_1b25	621	c	54	0.35	7	0.0031334	0.00022456	0.093394	0.00097961	522.98	26.523	41.757	0.41887	c5
33	NG-17\2020-03-29-ELFIL\2020-03-29-ELFIL_1b25	621	b	55	0.32	6	0.0030491	0.00018547	0.048207	0.00050724	870.33	37.463	46.41	0.47697	b3
33	NG-17\2020-03-29-ELFIL\2020-03-29-ELFIL_1b25	621	d	56	0.65	24	0.002347	0.000053768	0.12951	0.00046633	1992.1	32.29	106.77	0.36172	d2
33	NG-17\2020-03-29-ELFIL\2020-03-29-ELFIL_1b25	621	e	57	0.55	17	0.0024518	0.000078542	0.18055	0.00080225	1376.9	31.21	103.46	0.42307	e4
33	NG-17\2020-03-29-ELFIL\2020-03-29-ELFIL_1b25	621	d	58	0.79	36	0.0024696	0.000063578	0.15231	0.00051794	999.56	18.207	81.413	0.2579	d3
33	NG-17\2020-03-29-ELFIL\2020-03-29-ELFIL_1b25	621	c	59	0.23	3	0.0025642	0.00028427	0.065938	0.0010535	622.96	48.867	40.943	0.63356	c5
33	NG-17\2020-03-29-ELFIL\2020-03-29-ELFIL_1b25	621	c	60	0.23	3	0.0031737	0.00028348	0.06178	0.00089605	775.58	49.026	49.485	0.69652	c6
34	NG-17\2020-03-30-ELFIL\2020-03-30-ELFIL_2	621	a	1	0.75	26	0.0024196	0.00012885	0.21772	0.0015078	56.124	2.1146	4.8828	0.030643	a1
34	NG-17\2020-03-30-ELFIL\2020-03-30-ELFIL_2	621	b	2	0.46	10	0.003683	0.00025798	0.059853	0.00076359	55.441	2.7485	3.2558	0.040347	b1
34	NG-17\2020-03-30-ELFIL\2020-03-30-ELFIL_2	621	b	3	0.64	19	0.0036299	0.00018548	0.090143	0.00084132	55.633	2.012	3.2934	0.029439	b1
34	NG-17\2020-03-30-ELFIL\2020-03-30-ELFIL_2	621	e	4	0.94	41	0.002857	0.00011995	0.23676	0.0012915	48.502	1.4409	5.0687	0.024862	e1
34	NG-17\2020-03-30-ELFIL\2020-03-30-ELFIL_2	621	b	5	0.51	12	0.0047079	0.00021944	0.07292	0.00083803	81.669	2.6948	3.3848	0.037554	b2
34	NG-17\2020-03-30-ELFIL\2020-03-30-ELFIL_2	621	b	6	0.51	12	0.0051008	0.00031015	0.11883	0.0013306	44.302	1.9072	3.7179	0.039359	b2
34	NG-17\2020-03-30-ELFIL\2020-03-30-ELFIL_2	621	a	7	0.75	26	0.0025786	0.00012452	0.18557	0.0012806	64.047	2.1884	4.7874	0.030342	a2
34	NG-17\2020-03-30-ELFIL\2020-03-30-ELFIL_2	621	a	8	0.78	28	0.0024321	0.000096862	0.29068	0.0017674	92.694	2.612	6.2347	0.033367	a3
34	NG-17\2020-03-30-ELFIL\2020-03-30-ELFIL_2	621	b	9	0.51	12	0.0052448	0.00030896	0.13372	0.0014376	45.906	1.9147	4.0866	0.041264	b3
34	NG-17\2020-03-30-ELFIL\2020-03-30-ELFIL_2	621	a	10	0.92	39	0.0023003	0.000076645	0.12654	0.00065147	100.52	2.3697	5.4487	0.02643	a3
34	NG-17\2020-03-30-ELFIL\2020-03-30-ELFIL_2	621	b	11	0.66	20	0.0053385	0.00025529	0.11494	0.0010778	41.066	1.3905	3.1696	0.028149	b3
34	NG-17\2020-03-30-ELFIL\2020-03-30-ELFIL_2	621	d	12	1.1	56	0.0020835	0.00010476	0.20996	0.0011584	33.937	1.2072	3.5493	0.017802	d1
34	NG-17\2020-03-30-ELFIL\2020-03-30-ELFIL_2	621	b	13	0.7	23	0.0062608	0.00025827	0.096798	0.0010069	40.937	1.196	2.2035	0.021887	b4
34	NG-17\2020-03-30-ELFIL\2020-03-30-ELFIL_2	621	c	14	0.44	9	0.0026284	0.00021173	0.1384	0.0015704	65.229	3.718	4.9124	0.052241	c1
34	NG-17\2020-03-30-ELFIL\2020-03-30-ELFIL_2	621	b	15	0.72	24	0.0070527	0.00026954	0.10332	0.00091149	40.591	1.0989	2.9533	0.024805	b4
34	NG-17\2020-03-30-ELFIL\2020-03-30-ELFIL_2	621	d	16	0.67	21	0.0022593	0.0001898	0.31243	0.0026118	29.897	1.777	4.4716	0.032629	d2
34	NG-17\2020-03-30-ELFIL\2020-03-30-ELFIL_2	621	f	17	0.72	24	0.0026214	0.00015157	0.20468	0.0016353	47.603	1.9476	3.9318	0.02862	f1
34	NG-17\2020-03-30-ELFIL\2020-03-30-ELFIL_2	621	c	18	0.64	19	0.0025572	0.00014933	0.23422	0.0017089	60.429	2.4969	6.1012	0.04007	c2
34	NG-17\2020-03-30-ELFIL\2020-03-30-ELFIL_2	621	d	19	0.78	28	0.0024906	0.00018954	0.26047	0.0021706	24.791	1.3349	3.2411	0.024058	d3
34	NG-17\2020-03-30-ELFIL\2020-03-30-ELFIL_2	621	f	20	0.61	17	0.0024793	0.00015502	0.13453	0.0011348	60.762	2.6881	4.6893	0.037138	f2
34	NG-17\2020-03-30-ELFIL\2020-03-30-ELFIL_2	621	d	21	0.66	20	0.0021318	0.00018182	0.24246	0.0020859	32.276	1.9476	4.197	0.032392	d4
34	NG-17\2020-03-30-ELFIL\2020-03-30-ELFIL_2	621	c	22	0.76	27	0.0024683	0.00010118	0.15486	0.00089669	89.416	2.5933	6.3784	0.034369	c3
34	NG-17\2020-03-30-ELFIL\2020-03-30-ELFIL_2	621	d	23	0.88	36	0.0027694	0.00013225	0.36054	0.0020892	44.046	1.4883	5.6278	0.027958	d5
34	NG-17\2020-03-30-ELFIL\2020-03-30-ELFIL_2	621	b	24	0.49	11	0.0037703	0.00018359	0.05333	0.00063641	101.88	3.5113	3.3621	0.039093	b5
34	NG-17\2020-03-30-ELFIL\2020-03-30-ELFIL_2	621	d	25	0.59	16	0.0021036	0.00021956	0.25613	0.0026825	27.303	2.016	3.5785	0.033441	d6
34	NG-17\2020-03-30-ELFIL\2020-03-30-ELFIL_2	621	d	26	0.67	21	0.0023196	0.00015771	0.30847	0.0022727	44.46	2.1387	5.739	0.036965	d6
35	NG-17\2020-03-30-ELFIL\2020-03-30-ELFIL_3	621	c	1	0.49	11	0.0032254	0.00019303	0.078304	0.0010309	35.033	1.4837	1.2568	0.015934	c1
35	NG-17\2020-03-30-ELFIL\2020-03-30-ELFIL_3	621	c	2	0.42	8	0.0039243	0.00023281	0.12026	0.0015585	40.302	1.6923	1.8529	0.022687	c2
35	NG-17\2020-03-30-ELFIL\2020-03-30-ELFIL_3	621	c	3	0.29	4	0.0029681	0.00031579	0.12619	0.0019836	33.119	2.4935	2.5323	0.037508	c3
35	NG-17\2020-03-30-ELFIL\2020-03-30-ELFIL_3	621	c	4	0.29	4	0.0027989	0.00040086	0.066361	0.0013791	19.381	1.9641	1.3717	0.027605	c4
35	NG-17\2020-03-30-ELFIL\2020-03-30-ELFIL_3	621	d	5	0.69	22	0.0043482	0.00020905	0.16044	0.0012974	20.143	0.68555	1.7924	0.013455	d1
35	NG-17\2020-03-30-ELFIL\2020-03-30-ELFIL_3	621	c	6	0.29	4	0.0034985	0.00040374	0.080302	0.0015979	23.888	1.9511	1.5158	0.029019	c5
35	NG-17\2020-03-30-ELFIL\2020-03-30-ELFIL_3	621	d	7	1	46	0.0035477	0.00014593	0.12499	0.00072286	16.125	0.46943	1.625	0.0088601	d2
35	NG-17\2020-03-30-ELFIL\2020-03-30-ELFIL_3	621	c	8	0.49	11	0.0030715	0.00023469	0.091198	0.0010281	22.566	1.2202	1.7347	0.01872	c5
35	NG-17\2020-03-30-ELFIL\2020-03-30-ELFIL_3	621	d	9	0.94	41	0.004189	0.00016638	0.18091	0.00099704	16.439	0.46216	2.1072	0.010687	d3
35	NG-17\2020-03-30-ELFIL\2020-03-30-ELFIL_3	621	c	10	0.39	7	0.0029598	0.00021751	0.062667	0.00091324	39.781	2.0687	1.5885	0.022456	c6
35	NG-17\2020-03-30-ELFIL\2020-03-30-ELFIL_3	621	c	11	0.42	8	0.0031401	0.0002331	0.088554	0.0010842	32.157	1.6893	2.0172	0.023671	c6
35	NG-17\2020-03-30-ELFIL\2020-03-30-ELFIL_3	621	d	12	0.82	31	0.0038263	0.00020898	0.14878	0.0010772	12.585	0.4865	1.571	0.010612	d4
36	NG-17\2020-03-30-ELFIL\2020-03-30-ELFIL_4b5	621	a	1	0.65	35	0.0023354	0.000082656	0.12749	0.00057593	253.97	6.3598	20.501	0.087217	a1
36	NG-17\2020-03-30-ELFIL\2020-03-30-ELFIL_4b5	621	a	2	0.4	13	0.0022206	0.00014277	0.13612	0.0010009	217.91	9.9122	20.991	0.14481	a1
36	NG-17\2020-03-30-ELFIL\2020-03-30-ELFIL_4b5	621	a	3	0.38	12	0.0020715	0.00011129	0.089532	0.00067248	362.38	13.774	20.901	0.1504	a2
36	NG-17\2020-03-30-ELFIL\2020-03-30-ELFIL_4b5	621	a	4	0.86	61	0.0021961	0.000042401	0.10574	0.00031488	520.69	7.1126	26.548	0.07518	a2
36	NG-17\2020-03-30-ELFIL\2020-03-30-ELFIL_4b5	621	a	5	0.68	38	0.0021999	0.0000628	0.14478	0.00052227	381.7	7.709	30.063	0.10136	a3
36	NG-17\2020-03-30-ELFIL\2020-03-30-ELFIL_4b5	621	a	6	0.38	12	0.0021616	0.0001233	0.16232	0.0010303	308.1	12.433	31.223	0.18382	a3
36	NG-17\2020-03-30-ELFIL\2020-03-30-ELFIL_4b5	621	b	7	0.9	66	0.0022996	0.000046709	0.11033	0.00031594	415.28	5.968	26.643	0.072406	b1
36	NG-17\2020-03-30-ELFIL\2020-03-30-ELFIL_4b5	621	d	8	0.33	9	0.0022235	0.00015294	0.064706	0.00062866	274.65	13.366	16.276	0.15325	d1
36	NG-17\2020-03-30-ELFIL\2020-03-30-ELFIL_4b5	621	e	9	0.48	19	0.0024192	0.00010329	0.13319	0.00085756	310.34	9.3753	18.684	0.11301	e1
36	NG-17\2020-03-30-ELFIL\2020-03-30-ELFIL_4b5	621	b	10	0.64	34	0.0022658	0.000062178	0.13119	0.00053238	448.21	8.7025	26.239	0.10011	b2
36	NG-17\2020-03-30-ELFIL\2020-03-30-ELFIL_4b5	621	e	11	0.48	19	0.0022869	0.000085078	0.11116	0.00067054	432.42	11.381	20.874	0.11945	e1
36	NG-17\2020-03-30-ELFIL\2020-03-30-ELFIL_4b5	621	e	12	0.43	15	0.0022792	0.00011258	0.072351	0.00060011	311.77	10.895	13.495	0.10809	e2
36	NG-17\2020-03-30-ELFIL\2020-03-30-ELFIL_4b5	621	f	13	0.47	18	0.0024451	0.000092442	0.10264	0.00061316	413.38	11.058	22.29	0.12682	f1
36	NG-17\2020-03-30-ELFIL\2020-03-30-ELFIL_4b5	621	a	14	0.56	26	0.0022473	0.000080625	0.1791	0.00074847	345.76	8.7764	33.722	0.12978	a4
36	NG-17\2020-03-30-ELFIL\2020-03-30-ELFIL_4b5	621	f	15	0.43	15	0.0029691	0.00013108	0.11351	0.00082206	299.7	9.3623	18.381	0.12615	f2
36	NG-17\2020-03-30-ELFIL\2020-03-30-ELFIL_4b5	621	b	16	0.53	23	0.002378	0.000085829	0.13256	0.00064539	364.98	9.3205	26.98	0.12343	b3
36	NG-17\2020-03-30-ELFIL\2020-03-30-ELFIL_4b5	621	f	17	0.48	19	0.0026984	0.000097276	0.081267	0.00049526	390.37	9.9574	19.9	0.11663	f2
36	NG-17\2020-03-30-ELFIL\2020-03-30-ELFIL_4b5	621	e	18	0.48	19	0.002185	0.000078293	0.073656	0.000505	487.83	12.367	15.612	0.1033	e3
36	NG-17\2020-03-30-ELFIL\2020-03-30-ELFIL_4b5	621	b	19	0.61	31	0.0022518	0.000064211	0.079343	0.00033368	458.12	9.2425	25.566	0.10349	b4
36	NG-17\2020-03-30-ELFIL\2020-03-30-ELFIL_4b5	621	e	20	0.47	18	0.0022668	0.000073854	0.091489	0.00062873	600.36	13.839	16.675	0.10969	e3
36	NG-17\2020-03-30-ELFIL\2020-03-30-ELFIL_4b5	621	f	21	0.43	15	0.0022979	0.00010686	0.056994	0.00050707	348.82	11.478	11.562	0.10005	f3
36	NG-17\2020-03-30-ELFIL\2020-03-30-ELFIL_4b5	621	f	22	0.41	14	0.0026169	0.00015194	0.085193	0.00081526	210.6	8.6515	10.993	0.10098	f4
36	NG-17\2020-03-30-ELFIL\2020-03-30-ELFIL_4b5	621	f	23	0.53	23	0.0027253	0.00010771	0.11915	0.00074024	265.66	7.4291	16.371	0.096146	f4
37	NG-17\2020-03-31-ELFIL\2020-03-31-ELFIL_1	622	a	1	0.53	16	0.0032284	0.0003144	0.10551	0.0013234	27.261	1.8788	2.9277	0.034927	a1
37	NG-17\2020-03-31-ELFIL\2020-03-31-ELFIL_1	622	a	2	0.56	18	0.0044164	0.00028992	0.12283	0.0014301	39.006	1.8126	3.068	0.033709	a1
37	NG-17\2020-03-31-ELFIL\2020-03-31-ELFIL_1	622	a	3	0.37	8	0.00397	0.00051301	0.13826	0.0025864	25.192	2.3041	2.7107	0.047528	a2
37	NG-17\2020-03-31-ELFIL\2020-03-31-ELFIL_1	622	b	4	0.46	12	0.0023816	0.0002281	0.24942	0.0029976	50.919	3.4505	4.8056	0.05167	b1
37	NG-17\2020-03-31-ELFIL\2020-03-31-ELFIL_1	622	c	5	0.53	16	0.0029487	0.0002549	0.17707	0.0021504	37.874	2.3168	3.3255	0.037224	c1
37	NG-17\2020-03-31-ELFIL\2020-03-31-ELFIL_1	622	x	6	0.35	7	0.0028042	0.00042384	0.15538	0.0029502	29.775	3.1845	3.0522	0.053916	x2
37	NG-17\2020-03-31-ELFIL\2020-03-31-ELFIL_1	622	b	7	0.71	29	0.0022224	0.00016942	0.23739	0.0018495	35.64	1.9222	4.6861	0.032822	b2
37	NG-17\2020-03-31-ELFIL\2020-03-31-ELFIL_1	622	c	8	0.55	17	0.0034742	0.00024128	0.21166	0.0023418	46.889	2.3046	3.8819	0.039017	c1
37	NG-17\2020-03-31-ELFIL\2020-03-31-ELFIL_1	622	c	9	0.46	12	0.0033125	0.00024973	0.25689	0.0031483	59.114	3.154	4.6491	0.050822	c1
37	NG-17\2020-03-31-ELFIL\2020-03-31-ELFIL_1	622	b	10	0.66	25	0.0024133	0.00017984	0.25297	0.002113	39.842	2.1007	4.7892	0.035737	b3
37	NG-17\2020-03-31-ELFIL\2020-03-31-ELFIL_1	622	x	11	0.44	11	0.0027497	0.00036782	0.15265	0.0022238	24.669	2.335	3.2914	0.044663	x3
37	NG-17\2020-03-31-ELFIL\2020-03-31-ELFIL_1	622	g	12	0.56	18	0.0031034	0.00028191	0.13095	0.0016131	28.971	1.8623	2.7604	0.031975	g1
37	NG-17\2020-03-31-ELFIL\2020-03-31-ELFIL_1	622	c	13	0.56	18	0.0037597	0.00023782	0.20258	0.002299	49.332	2.2086	3.4582	0.035788	c1
37	NG-17\2020-03-31-ELFIL\2020-03-31-ELFIL_1	622	x	14	0.46	12	0.0032068	0.00031127	0.1371	0.0021446	36.833	2.5301	2.5819	0.037874	x1
37	NG-17\2020-03-31-ELFIL\2020-03-31-ELFIL_1	622	x	15	0.46	12	0.0030249	0.00025232	0.1652	0.0020934	52.87	3.1208	4.0315	0.047326	x4
37	NG-17\2020-03-31-ELFIL\2020-03-31-ELFIL_1	622	g	16	0.37	8	0.0033341	0.00034339	0.18626	0.0031274	47.206	3.4406	3.5064	0.054056	g1
37	NG-17\2020-03-31-ELFIL\2020-03-31-ELFIL_1	622	c	17	0.53	16	0.0032571	0.0002442	0.20071	0.0022803	45.589	2.4189	3.8759	0.040186	c2
37	NG-17\2020-03-31-ELFIL\2020-03-31-ELFIL_1	622	x	18	0.78	35	0.003162	0.00021494	0.13311	0.0011807	26.115	1.2562	2.743	0.022858	x1
37	NG-17\2020-03-31-ELFIL\2020-03-31-ELFIL_1	622	d	19	0.37	8	0.0047698	0.00075471	0.087417	0.0028234	13.99	1.5671	0.8687	0.026906	d1
37	NG-17\2020-03-31-ELFIL\2020-03-31-ELFIL_1	622	c	20	0.53	16	0.0030927	0.00026359	0.1711	0.0019389	37.152	2.2407	3.8001	0.039792	c3
37	NG-17\2020-03-31-ELFIL\2020-03-31-ELFIL_1	622	c	21	0.51	15	0.0030109	0.00032885	0.16001	0.0019563	24.785	1.9156	3.4493	0.039154	c2
37	NG-17\2020-03-31-ELFIL\2020-03-31-ELFIL_1	622	d	22	0.55	17	0.0056322	0.00038317	0.18058	0.0021709	30.173	1.4535	3.2036	0.035444	d1
37	NG-17\2020-03-31-ELFIL\2020-03-31-ELFIL_1	622	d	23	0.37	8	0.00605	0.00061204	0.1482	0.0029967	27	1.9343	2.34	0.044159	d2
37	NG-17\2020-03-31-ELFIL\2020-03-31-ELFIL_1	622	x	24	0.44	11	0.0034179	0.00032152	0.17905	0.0023288	40.145	2.6726	4.2242	0.050597	x5
37	NG-17\2020-03-31-ELFIL\2020-03-31-ELFIL_1	622	e	25	0.46	12	0.0039334	0.00039792	0.16904	0.0026147	27.656	1.9803	2.7146	0.038834	e1
37	NG-17\2020-03-31-ELFIL\2020-03-31-ELFIL_1	622	d	26	0.32	6	0.0052956	0.00062534	0.17679	0.0034414	30.174	2.5228	3.4508	0.061921	d3
37	NG-17\2020-03-31-ELFIL\2020-03-31-ELFIL_1	622	d	27	0.49	14	0.006595	0.00059006	0.13655	0.0021229	18.1	1.147	2.2392	0.032654	d4
37	NG-17\2020-03-31-ELFIL\2020-03-31-ELFIL_1	622	h	28	0.4	9	0.0053199	0.00063639	0.10064	0.0020891	19.513	1.6527	1.8922	0.037439	h8
37	NG-17\2020-03-31-ELFIL\2020-03-31-ELFIL_1	622	d	29	0.4	9	0.0031253	0.00052763	0.074434	0.0020458	16.657	1.9901	1.0535	0.027935	d4
37	NG-17\2020-03-31-ELFIL\2020-03-31-ELFIL_1	622	m	30	0.53	16	0.0024292	0.00025631	0.15633	0.0018674	30.851	2.3032	3.3765	0.037508	m1
37	NG-17\2020-03-31-ELFIL\2020-03-31-ELFIL_1	622	k	31	0.61	21	0.0034926	0.0002855	0.14887	0.001625	27.254	1.5767	3.0611	0.031174	k1
37	NG-17\2020-03-31-ELFIL\2020-03-31-ELFIL_1	622	m	32	0.66	25	0.0027593	0.00020889	0.16964	0.0015431	33.772	1.8091	3.7695	0.031705	m1
37	NG-17\2020-03-31-ELFIL\2020-03-31-ELFIL_1	622	d	33	0.4	9	0.0042039	0.00060777	0.071309	0.0016328	16.896	1.7291	1.5136	0.033484	d5
37	NG-17\2020-03-31-ELFIL\2020-03-31-ELFIL_1	622	m	34	0.67	26	0.0030397	0.0001824	0.15254	0.0014485	46.928	1.9926	3.277	0.028987	m2
37	NG-17\2020-03-31-ELFIL\2020-03-31-ELFIL_1	622	e	35	0.67	26	0.0037515	0.00025118	0.14165	0.0017087	30.55	1.4477	2.0117	0.022712	e2
37	NG-17\2020-03-31-ELFIL\2020-03-31-ELFIL_1	622	k	36	0.79	36	0.0034573	0.00022526	0.13466	0.0011237	25.279	1.1657	3.0174	0.023639	k1
37	NG-17\2020-03-31-ELFIL\2020-03-31-ELFIL_1	622	k	37	0.62	22	0.0042999	0.0002716	0.1573	0.001661	35.405	1.583	3.1449	0.030871	k2
37	NG-17\2020-03-31-ELFIL\2020-03-31-ELFIL_1	622	h	38	0.53	16	0.0068201	0.00045399	0.11969	0.0016531	27.67	1.3046	2.4459	0.031924	h7
37	NG-17\2020-03-31-ELFIL\2020-03-31-ELFIL_1	622	h	39	0.51	15	0.004384	0.00037669	0.15785	0.002007	27.523	1.6741	3.1834	0.037614	h1
37	NG-17\2020-03-31-ELFIL\2020-03-31-ELFIL_1	622	h	40	0.48	13	0.0034295	0.00043952	0.11265	0.0018429	18.239	1.6543	2.1318	0.033064	h2
37	NG-17\2020-03-31-ELFIL\2020-03-31-ELFIL_1	622	n	41	0.55	17	0.0037748	0.00029314	0.15316	0.0015646	34.518	1.8973	4.3335	0.041224	n1
37	NG-17\2020-03-31-ELFIL\2020-03-31-ELFIL_1	622	e	42	0.48	13	0.0027022	0.00019383	0.14836	0.0019154	73.867	3.7492	3.533	0.042565	e3
37	NG-17\2020-03-31-ELFIL\2020-03-31-ELFIL_1	622	k	43	0.13	1	0.0039063	0.0012087	0.13771	0.0067794	35.723	7.8234	3.1296	0.14444	k4
37	NG-17\2020-03-31-ELFIL\2020-03-31-ELFIL_1	622	n	44	0.71	29	0.0035006	0.00023175	0.13632	0.0011512	30.02	1.4065	3.6626	0.029017	n1
37	NG-17\2020-03-31-ELFIL\2020-03-31-ELFIL_1	622	k	45	0.51	15	0.0045323	0.00028056	0.20822	0.0022078	51.299	2.248	4.7764	0.046075	k4
37	NG-17\2020-03-31-ELFIL\2020-03-31-ELFIL_1	622	n	46	0.35	7	0.0036617	0.0004223	0.17428	0.0025433	39.181	3.1982	5.2514	0.07072	n1
37	NG-17\2020-03-31-ELFIL\2020-03-31-ELFIL_1	622	p	47	0.37	8	0.0045423	0.00040183	0.078329	0.0015773	46.992	2.9429	2.2161	0.042974	p1
37	NG-17\2020-03-31-ELFIL\2020-03-31-ELFIL_1	622	k	48	0.56	18	0.0040523	0.0002421	0.17832	0.0017358	51.317	2.1701	4.6057	0.041302	k3
37	NG-17\2020-03-31-ELFIL\2020-03-31-ELFIL_1	622	n	49	0.46	12	0.0033178	0.00034229	0.17205	0.0021402	31.517	2.3011	4.2083	0.048352	n2
37	NG-17\2020-03-31-ELFIL\2020-03-31-ELFIL_1	622	k	50	0.55	17	0.0046953	0.00027154	0.19934	0.0018623	50.061	2.0496	5.3886	0.045969	k5
37	NG-17\2020-03-31-ELFIL\2020-03-31-ELFIL_1	622	h	51	0.42	10	0.0055286	0.00046566	0.17585	0.0029054	34.091	2.0331	2.8717	0.043754	h3
37	NG-17\2020-03-31-ELFIL\2020-03-31-ELFIL_1	622	k	52	0.32	6	0.0028172	0.00054178	0.098554	0.002573	21.359	2.9065	1.7908	0.044607	k6
37	NG-17\2020-03-31-ELFIL\2020-03-31-ELFIL_1	622	n	53	0.4	9	0.0038683	0.00026215	0.23567	0.0030925	83.552	4.0077	5.3154	0.062748	n2
37	NG-17\2020-03-31-ELFIL\2020-03-31-ELFIL_1	622	k	54	0.42	10	0.004677	0.00043569	0.14984	0.0025103	32.929	2.1716	2.7313	0.042671	k7
37	NG-17\2020-03-31-ELFIL\2020-03-31-ELFIL_1	622	h	55	0.48	13	0.005687	0.00045184	0.16168	0.0022491	28.651	1.6119	3.0787	0.039734	h6
37	NG-17\2020-03-31-ELFIL\2020-03-31-ELFIL_1	622	n	56	0.48	13	0.0033262	0.00033311	0.16136	0.0020339	30.795	2.1826	3.7483	0.043843	n3
37	NG-17\2020-03-31-ELFIL\2020-03-31-ELFIL_1	622	h	57	0.4	9	0.0050432	0.00052878	0.12609	0.0022579	26.789	1.9886	2.6015	0.043898	h4
37	NG-17\2020-03-31-ELFIL\2020-03-31-ELFIL_1	622	h	58	0.49	14	0.0047086	0.00049289	0.12308	0.0020822	18.503	1.3712	1.8685	0.029829	h6
37	NG-17\2020-03-31-ELFIL\2020-03-31-ELFIL_1	622	h	59	0.35	7	0.0054262	0.0005038	0.16446	0.0029135	40.833	2.6844	3.5338	0.058013	h5
37	NG-17\2020-03-31-ELFIL\2020-03-31-ELFIL_1	622	n	60	0.69	27	0.0031679	0.00019381	0.15421	0.0014664	41.716	1.806	3.1517	0.027896	n5
37	NG-17\2020-03-31-ELFIL\2020-03-31-ELFIL_1	622	n	61	0.42	10	0.0032384	0.00035552	0.17282	0.0024395	34.217	2.6584	3.9242	0.051148	n4
37	NG-17\2020-03-31-ELFIL\2020-03-31-ELFIL_1	622	p	63	0.32	6	0.0029589	0.00049539	0.071408	0.0021841	26.833	3.179	1.2725	0.037602	p1
37	NG-17\2020-03-31-ELFIL\2020-03-31-ELFIL_1	622	p	64	0.32	6	0.0040928	0.00054297	0.11916	0.0025057	30.914	2.9029	2.8122	0.055899	p2
37	NG-17\2020-03-31-ELFIL\2020-03-31-ELFIL_1	622	p	65	0.3	5	0.0042751	0.00066804	0.11729	0.002824	25.6	2.8317	2.5698	0.058535	p3
37	NG-17\2020-03-31-ELFIL\2020-03-31-ELFIL_1	622	p	67	0.44	11	0.0043019	0.00041634	0.12857	0.0019455	30.147	2.0653	2.987	0.042548	p5
37	NG-17\2020-03-31-ELFIL\2020-03-31-ELFIL_1	622	p	68	0.55	17	0.0053029	0.00034925	0.1411	0.001565	34.188	1.5943	3.6376	0.037769	p4
37	NG-17\2020-03-31-ELFIL\2020-03-31-ELFIL_1	622	p	69	0.44	11	0.0040191	0.00036449	0.14654	0.0021388	36.744	2.3586	3.2623	0.044465	p6
37	NG-17\2020-03-31-ELFIL\2020-03-31-ELFIL_1	622	p	70	0.4	9	0.0039023	0.00041143	0.15017	0.0023753	34.22	2.5537	3.4054	0.050224	p6
37	NG-17\2020-03-31-ELFIL\2020-03-31-ELFIL_1	622	p	71	0.44	11	0.0059406	0.00038108	0.17263	0.002117	49.731	2.2592	4.7257	0.053517	p4
37	NG-17\2020-03-31-ELFIL\2020-03-31-ELFIL_1	622	p	72	0.37	8	0.0047761	0.00043098	0.18877	0.0027715	42.958	2.7443	4.5955	0.061883	p7
37	NG-17\2020-03-31-ELFIL\2020-03-31-ELFIL_1	622	p	74	0.55	17	0.0034742	0.00036752	0.11631	0.0015529	20.209	1.513	2.4555	0.031032	p7
37	NG-17\2020-03-31-ELFIL\2020-03-31-ELFIL_1	622	p	75	0.35	7	0.0040514	0.00061319	0.12862	0.0026528	20.565	2.2032	2.5269	0.049057	p8
38	NG-17\2020-03-31-ELFIL\2020-03-31-ELFIL_2b20	622	a	1	0.35	7	0.0025348	0.00022391	0.12037	0.001293	352.78	22.049	33.827	0.34331	a1
38	NG-17\2020-03-31-ELFIL\2020-03-31-ELFIL_2b20	622	c	2	0.42	10	0.0045496	0.00022841	0.15184	0.0012032	426.35	15.153	44.739	0.33033	c1
38	NG-17\2020-03-31-ELFIL\2020-03-31-ELFIL_2b20	622	a	3	0.35	7	0.0030992	0.00022084	0.14511	0.0014351	443.51	22.365	40.793	0.37701	a2
38	NG-17\2020-03-31-ELFIL\2020-03-31-ELFIL_2b20	622	c	4	0.58	19	0.0062208	0.00018037	0.13832	0.00082489	492.45	10.112	41.085	0.22965	c1
38	NG-17\2020-03-31-ELFIL\2020-03-31-ELFIL_2b20	622	d	5	0.63	23	0.0023981	0.00011141	0.15928	0.0008601	410.27	13.485	42.163	0.21145	d1
38	NG-17\2020-03-31-ELFIL\2020-03-31-ELFIL_2b20	622	e	6	0.37	8	0.0051022	0.00043992	0.11922	0.0027665	161.16	9.8385	6.3369	0.139	e1
38	NG-17\2020-03-31-ELFIL\2020-03-31-ELFIL_2b20	622	f	7	0.56	18	0.0024922	0.00013699	0.16945	0.0011396	360.35	14.015	35.036	0.21789	f1
38	NG-17\2020-03-31-ELFIL\2020-03-31-ELFIL_2b20	622	c	8	0.37	8	0.004525	0.00029432	0.11384	0.0011381	319.26	14.7	33.974	0.32184	c2
38	NG-17\2020-03-31-ELFIL\2020-03-31-ELFIL_2b20	622	c	9	0.4	9	0.0040898	0.00024415	0.15828	0.0014856	372.65	15.746	35.633	0.31075	c2
38	NG-17\2020-03-31-ELFIL\2020-03-31-ELFIL_2b20	622	a	10	0.4	9	0.0029365	0.0001815	0.15757	0.0013562	483.89	21.163	42.351	0.33878	a2
38	NG-17\2020-03-31-ELFIL\2020-03-31-ELFIL_2b20	622	k	11	0.44	11	0.0045072	0.00020703	0.13539	0.0010016	467.37	15.197	46.004	0.31938	k1
38	NG-17\2020-03-31-ELFIL\2020-03-31-ELFIL_2b20	622	d	12	0.69	27	0.0026047	0.000087921	0.21074	0.00096088	609.56	14.559	52.61	0.218	d2
38	NG-17\2020-03-31-ELFIL\2020-03-31-ELFIL_2b20	622	k	13	0.42	10	0.0039717	0.0002224	0.11961	0.0010183	392.49	15.556	37.676	0.30314	k2
38	NG-17\2020-03-31-ELFIL\2020-03-31-ELFIL_2b20	622	e	14	0.49	14	0.005336	0.00020561	0.095714	0.00079539	440.98	12.031	27.642	0.21945	e1
38	NG-17\2020-03-31-ELFIL\2020-03-31-ELFIL_2b20	622	f	15	0.4	9	0.0024381	0.00017349	0.16277	0.0013218	439.57	22.131	47.784	0.35986	f2
38	NG-17\2020-03-31-ELFIL\2020-03-31-ELFIL_2b20	622	a	16	0.26	4	0.0032273	0.00032036	0.1434	0.0018409	384.1	26.983	42.309	0.50792	a3
38	NG-17\2020-03-31-ELFIL\2020-03-31-ELFIL_2b20	622	e	17	0.46	12	0.0037582	0.00017244	0.12337	0.0009281	514.74	16.716	40.345	0.28636	e2
38	NG-17\2020-03-31-ELFIL\2020-03-31-ELFIL_2b20	622	f	18	0.48	13	0.0026665	0.00013725	0.20272	0.0014682	531.88	19.371	43.014	0.28408	f2
38	NG-17\2020-03-31-ELFIL\2020-03-31-ELFIL_2b20	622	k	19	0.42	10	0.0042671	0.00020955	0.13525	0.0010588	475.04	16.513	45.183	0.33197	k3
38	NG-17\2020-03-31-ELFIL\2020-03-31-ELFIL_2b20	622	a	20	0.32	6	0.0035334	0.00026728	0.1397	0.0014602	402.84	21.566	42.402	0.41517	a4
38	NG-17\2020-03-31-ELFIL\2020-03-31-ELFIL_2b20	622	c	21	0.4	9	0.0048457	0.00024786	0.12309	0.0010793	428.57	15.519	39.587	0.32754	c3
38	NG-17\2020-03-31-ELFIL\2020-03-31-ELFIL_2b20	622	d	22	0.62	22	0.0024291	0.000088315	0.21057	0.001054	691.39	17.785	53.562	0.24368	d3
38	NG-17\2020-03-31-ELFIL\2020-03-31-ELFIL_2b20	622	c	23	0.35	7	0.0048266	0.0002581	0.1529	0.001483	506.15	19.161	42.702	0.38573	c3
38	NG-17\2020-03-31-ELFIL\2020-03-31-ELFIL_2b20	622	k	24	0.4	9	0.0040981	0.00019943	0.16253	0.0013261	559.64	19.277	47.325	0.35812	k3
38	NG-17\2020-03-31-ELFIL\2020-03-31-ELFIL_2b20	622	a	25	0.3	5	0.0029692	0.00018724	0.27273	0.0023701	827.47	36.926	82.207	0.63325	a5
38	NG-17\2020-03-31-ELFIL\2020-03-31-ELFIL_2b20	622	e	26	0.35	7	0.0039634	0.00023859	0.14592	0.0013554	486.15	20.715	46.279	0.40156	e2
38	NG-17\2020-03-31-ELFIL\2020-03-31-ELFIL_2b20	622	k	27	0.42	10	0.0041589	0.0001961	0.15719	0.0012861	528.63	17.644	42.16	0.32067	k4
38	NG-17\2020-03-31-ELFIL\2020-03-31-ELFIL_2b20	622	e	28	0.35	7	0.0039835	0.00023046	0.14115	0.0013126	523.7	21.445	45.979	0.40026	e3
38	NG-17\2020-03-31-ELFIL\2020-03-31-ELFIL_2b20	622	k	29	0.3	5	0.0039884	0.00035896	0.1276	0.0025467	302.6	19.276	13.809	0.25954	k4
38	NG-17\2020-03-31-ELFIL\2020-03-31-ELFIL_2b20	622	b	30	0.61	21	0.0027756	0.00011771	0.15106	0.00078555	465.97	13.983	49.438	0.23962	b1
38	NG-17\2020-03-31-ELFIL\2020-03-31-ELFIL_2b20	622	b	31	0.59	20	0.0029159	0.00010173	0.13991	0.0007125	688.2	16.99	53.603	0.25567	b2
38	NG-17\2020-03-31-ELFIL\2020-03-31-ELFIL_2b20	622	g	32	0.42	10	0.0044285	0.00022473	0.1335	0.0011632	428.7	15.4	36.418	0.29803	g1
38	NG-17\2020-03-31-ELFIL\2020-03-31-ELFIL_2b20	622	c	33	0.35	7	0.0046446	0.00021372	0.13036	0.0011409	710.25	23.137	51.422	0.42328	c4
38	NG-17\2020-03-31-ELFIL\2020-03-31-ELFIL_2b20	622	k	34	0.3	5	0.0036242	0.00024785	0.1497	0.0016167	576.62	27.909	48.085	0.48432	k5
38	NG-17\2020-03-31-ELFIL\2020-03-31-ELFIL_2b20	622	m	35	0.37	8	0.0049111	0.00029488	0.12465	0.0012461	345.24	14.676	34.308	0.32342	m1
38	NG-17\2020-03-31-ELFIL\2020-03-31-ELFIL_2b20	622	m	36	0.35	7	0.0051055	0.00041435	0.12973	0.0021862	207.76	11.938	13.861	0.21976	m1
38	NG-17\2020-03-31-ELFIL\2020-03-31-ELFIL_2b20	622	w	37	0.75	32	0.0025624	0.000092821	0.13777	0.00061236	453.96	11.635	43.893	0.18291	w1
38	NG-17\2020-03-31-ELFIL\2020-03-31-ELFIL_2b20	622	m	38	0.35	7	0.0030551	0.00025351	0.16344	0.0016588	331.77	19.482	39.358	0.37032	m2
38	NG-17\2020-03-31-ELFIL\2020-03-31-ELFIL_2b20	622	k	39	0.42	10	0.0034073	0.00012007	0.098339	0.00072234	1154.9	28.802	49.651	0.34799	k5
38	NG-17\2020-03-31-ELFIL\2020-03-31-ELFIL_2b20	622	c	40	0.4	9	0.0048995	0.00023213	0.13456	0.001118	494.02	16.571	44.538	0.34742	c4
38	NG-17\2020-03-31-ELFIL\2020-03-31-ELFIL_2b20	622	n	41	0.48	13	0.0056129	0.00023375	0.13426	0.0010972	386.55	11.399	31.867	0.24452	n1
38	NG-17\2020-03-31-ELFIL\2020-03-31-ELFIL_2b20	622	n	42	0.32	6	0.0051095	0.00032313	0.13878	0.0016105	398.88	17.86	34.375	0.37381	n2
38	NG-17\2020-03-31-ELFIL\2020-03-31-ELFIL_2b20	622	k	43	0.58	19	0.0034125	0.00010837	0.12471	0.00068005	747.23	16.794	48.551	0.24965	k5
38	NG-17\2020-03-31-ELFIL\2020-03-31-ELFIL_2b20	622	g	44	0.4	9	0.004156	0.00021478	0.12549	0.0011653	489.34	17.9	35.375	0.30963	g2
38	NG-17\2020-03-31-ELFIL\2020-03-31-ELFIL_2b20	622	e	45	0.37	8	0.0043107	0.00024974	0.12497	0.0010983	422.35	17.321	44.403	0.36793	e4
38	NG-17\2020-03-31-ELFIL\2020-03-31-ELFIL_2b20	622	g	46	0.37	8	0.0045338	0.00020902	0.14718	0.0013099	634.19	20.698	44.157	0.36691	g2
38	NG-17\2020-03-31-ELFIL\2020-03-31-ELFIL_2b20	622	c	47	0.4	9	0.0049292	0.00022519	0.13273	0.0011341	528.15	17.083	42.051	0.33758	c5
38	NG-17\2020-03-31-ELFIL\2020-03-31-ELFIL_2b20	622	w	48	0.53	16	0.0026652	0.00013484	0.17463	0.0010647	447.51	16.02	48.166	0.27097	w1
38	NG-17\2020-03-31-ELFIL\2020-03-31-ELFIL_2b20	622	d	49	0.86	42	0.0025648	0.000068213	0.25965	0.00088832	641.03	12.063	62.497	0.19051	d4
38	NG-17\2020-03-31-ELFIL\2020-03-31-ELFIL_2b20	622	n	50	0.32	6	0.0050007	0.00033787	0.12642	0.0014752	357.03	17.079	33.627	0.36972	n2
38	NG-17\2020-03-31-ELFIL\2020-03-31-ELFIL_2b20	622	n	51	0.37	8	0.0056226	0.00027599	0.13238	0.0012933	451.36	15.688	36.168	0.33207	n5
38	NG-17\2020-03-31-ELFIL\2020-03-31-ELFIL_2b20	622	n	52	0.35	7	0.0057505	0.00026553	0.13337	0.0013168	570	18.638	40.511	0.37571	n3
38	NG-17\2020-03-31-ELFIL\2020-03-31-ELFIL_2b20	622	n	53	0.42	10	0.0062686	0.00022809	0.14468	0.0011191	589.61	15.194	46.663	0.33736	n6
38	NG-17\2020-03-31-ELFIL\2020-03-31-ELFIL_2b20	622	n	54	0.32	6	0.0043688	0.00031494	0.098631	0.0012037	358.88	18.314	29.984	0.34912	n3
38	NG-17\2020-03-31-ELFIL\2020-03-31-ELFIL_2b20	622	x	55	0.37	8	0.0031185	0.00017536	0.19731	0.0015158	619.29	24.644	61.854	0.43426
38	NG-17\2020-03-31-ELFIL\2020-03-31-ELFIL_2b20	622	w	56	0.42	10	0.0046468	0.00023376	0.10363	0.00096709	415.8	14.808	30.906	0.27456	w2
38	NG-17\2020-03-31-ELFIL\2020-03-31-ELFIL_2b20	622	e	57	0.3	5	0.0049277	0.00034103	0.17291	0.0018665	414.38	20.304	49.103	0.48941	e4
38	NG-17\2020-03-31-ELFIL\2020-03-31-ELFIL_2b20	622	h	58	0.53	16	0.0061441	0.00025012	0.15334	0.0015949	300.36	8.6592	16.252	0.1574	h1
38	NG-17\2020-03-31-ELFIL\2020-03-31-ELFIL_2b20	622	c	59	0.35	7	0.0049206	0.00028551	0.14992	0.0013845	421.68	17.323	46.982	0.4046	c6
38	NG-17\2020-03-31-ELFIL\2020-03-31-ELFIL_2b20	622	n	60	0.37	8	0.0049889	0.00025025	0.17239	0.0020479	486.98	17.294	25.327	0.27788	n4
38	NG-17\2020-03-31-ELFIL\2020-03-31-ELFIL_2b20	622	h	61	0.55	17	0.0065896	0.00022659	0.14557	0.0011983	369.5	8.9991	24.256	0.18655	h2
38	NG-17\2020-03-31-ELFIL\2020-03-31-ELFIL_2b20	622	i	62	0.4	9	0.0045843	0.00025147	0.10991	0.0011349	393.82	15.293	28.212	0.27651	i1
38	NG-17\2020-03-31-ELFIL\2020-03-31-ELFIL_2b20	622	p	63	0.35	7	0.0074064	0.00035701	0.20655	0.0040361	406.45	13.88	11.01	0.19586	p1
38	NG-17\2020-03-31-ELFIL\2020-03-31-ELFIL_2b20	622	l	64	0.96	53	0.003257	0.000084022	0.12662	0.00044425	425.31	7.7647	42.119	0.13922	l1
38	NG-17\2020-03-31-ELFIL\2020-03-31-ELFIL_2b20	622	i	65	0.23	3	0.0033109	0.00039613	0.098655	0.0016903	343.66	29.097	30.429	0.49738	i2
38	NG-17\2020-03-31-ELFIL\2020-03-31-ELFIL_2b20	622	c	66	0.26	4	0.0049871	0.00024726	0.2922	0.0029514	997.28	35.007	77.229	0.68623	c6
38	NG-17\2020-03-31-ELFIL\2020-03-31-ELFIL_2b20	622	p	67	0.35	7	0.0062988	0.00027908	0.12699	0.0017367	565.38	17.741	20.994	0.27046	p2
38	NG-17\2020-03-31-ELFIL\2020-03-31-ELFIL_2b20	622	c	68	0.23	3	0.0044916	0.00034344	0.17535	0.0021474	620.6	33.592	63.713	0.71972	c7
38	NG-17\2020-03-31-ELFIL\2020-03-31-ELFIL_2b20	622	h	69	0.4	9	0.0044808	0.00026589	0.10797	0.0013504	344.3	14.463	19.193	0.22806	h3
38	NG-17\2020-03-31-ELFIL\2020-03-31-ELFIL_2b20	622	z	70	0.3	5	0.0047283	0.00031822	0.12372	0.0014416	456.62	21.756	40.376	0.4438	z1
38	NG-17\2020-03-31-ELFIL\2020-03-31-ELFIL_2b20	622	c	71	0.35	7	0.0047314	0.00027358	0.12628	0.0012639	441.57	18.076	39.171	0.36944	c7
38	NG-17\2020-03-31-ELFIL\2020-03-31-ELFIL_2b20	622	o	72	0.46	12	0.0057531	0.00020341	0.13877	0.00099802	566.85	14.192	44.747	0.30158	o1
38	NG-17\2020-03-31-ELFIL\2020-03-31-ELFIL_2b20	622	c	73	0.23	3	0.0033435	0.00036345	0.11005	0.0017391	412.25	31.714	36.14	0.54205	c8
38	NG-17\2020-03-31-ELFIL\2020-03-31-ELFIL_2b20	622	p	74	0.3	5	0.0053847	0.00047603	0.095608	0.0019458	232.46	14.551	12.902	0.25088	p3
38	NG-17\2020-03-31-ELFIL\2020-03-31-ELFIL_2b20	622	d	75	0.71	29	0.0025399	0.000087255	0.25737	0.0010311	561.88	13.658	65.89	0.23541	d5
38	NG-17\2020-03-31-ELFIL\2020-03-31-ELFIL_2b20	622	c	76	0.3	5	0.005388	0.00034403	0.14098	0.0015862	445.34	20.134	43.966	0.46311	c8
38	NG-17\2020-03-31-ELFIL\2020-03-31-ELFIL_2b20	622	d	77	0.84	40	0.0024438	0.000084689	0.23331	0.00091428	416.04	10.201	48.972	0.1728	d5
38	NG-17\2020-03-31-ELFIL\2020-03-31-ELFIL_2b20	622	z	78	0.26	4	0.0041984	0.00036427	0.10567	0.001582	386.68	23.748	30.078	0.42825	z2
38	NG-17\2020-03-31-ELFIL\2020-03-31-ELFIL_2b20	622	c	79	0.35	7	0.0051958	0.00030125	0.12573	0.0012888	400.03	16.421	37.33	0.36065	c8
38	NG-17\2020-03-31-ELFIL\2020-03-31-ELFIL_2b20	622	q	80	0.26	4	0.0046996	0.00037022	0.11535	0.0014597	419.14	23.375	42.47	0.50889	q1
38	NG-17\2020-03-31-ELFIL\2020-03-31-ELFIL_2b20	622	z	81	0.32	6	0.0045149	0.00032774	0.088907	0.0011896	342.51	17.601	24.724	0.31703	z3
38	NG-17\2020-03-31-ELFIL\2020-03-31-ELFIL_2b20	622	q	82	0.37	8	0.0043853	0.00022322	0.15666	0.0012769	537.84	19.38	53.085	0.4023	q2
38	NG-17\2020-03-31-ELFIL\2020-03-31-ELFIL_2b20	622	x	83	0.3	5	0.0042163	0.00032728	0.10819	0.0014998	384.83	21.145	28.129	0.37043	z4
38	NG-17\2020-03-31-ELFIL\2020-03-31-ELFIL_2b20	622	z	84	0.46	12	0.0030094	0.00015698	0.14062	0.00093074	497.17	18.352	52.919	0.32796	x1
38	NG-17\2020-03-31-ELFIL\2020-03-31-ELFIL_2b20	622	o	85	0.48	13	0.0022261	0.0001314	0.10969	0.00076738	484.36	20.227	42.536	0.2825	o2
38	NG-17\2020-03-31-ELFIL\2020-03-31-ELFIL_2b20	622	q	86	0.32	6	0.0043503	0.00027371	0.12331	0.0012415	473.14	21.072	45.045	0.42791	q2
38	NG-17\2020-03-31-ELFIL\2020-03-31-ELFIL_2b20	622	y	87	0.3	5	0.0050321	0.00037196	0.12965	0.0016052	355.74	18.617	35.951	0.41877	y1
38	NG-17\2020-03-31-ELFIL\2020-03-31-ELFIL_2b20	622	q	88	0.26	4	0.0047494	0.00034031	0.12635	0.0016077	501.31	25.43	42.417	0.50857	q3
38	NG-17\2020-03-31-ELFIL\2020-03-31-ELFIL_2b20	622	x	89	0.35	7	0.0030034	0.00015382	0.19559	0.0014772	885.92	32.107	73.027	0.50443	x2
38	NG-17\2020-03-31-ELFIL\2020-03-31-ELFIL_2b20	622	o	90	0.4	9	0.0027207	0.00016845	0.1535	0.0011081	520.4	22.798	59.987	0.40319	o3
38	NG-17\2020-03-31-ELFIL\2020-03-31-ELFIL_2b20	622	y	91	0.3	5	0.0047568	0.00040211	0.1153	0.0016286	287.69	17.217	27.269	0.36472	y1
38	NG-17\2020-03-31-ELFIL\2020-03-31-ELFIL_2b20	622	y	92	0.32	6	0.005002	0.00032079	0.094077	0.0012206	396.18	17.989	26.42	0.32772	y2
38	NG-17\2020-03-31-ELFIL\2020-03-31-ELFIL_2b20	622	o	93	0.35	7	0.0042521	0.00025271	0.13176	0.0012529	464.97	19.561	43.61	0.38981	o3
38	NG-17\2020-03-31-ELFIL\2020-03-31-ELFIL_2b20	622	o	94	0.3	5	0.0053238	0.00031994	0.12428	0.001481	508.77	21.649	38.624	0.43406	o4
39	NG-17\2020-04-01-ELFIL\2020-04-01-ELFIL_1b25	622	c	1	0.32	6	0.0041315	0.00034085	0.12577	0.0021672	625.18	36.509	33.258	0.54013	c1
39	NG-17\2020-04-01-ELFIL\2020-04-01-ELFIL_1b25	622	b	2	0.35	7	0.0036365	0.00043867	0.15405	0.0034214	284.69	24.306	17.592	0.36369	b4
39	NG-17\2020-04-01-ELFIL\2020-04-01-ELFIL_1b25	622	c	3	0.53	16	0.0043879	0.0002187	0.13743	0.0012142	604.87	21.341	47.934	0.39709	c1
39	NG-17\2020-04-01-ELFIL\2020-04-01-ELFIL_1b25	622	b	4	0.4	9	0.0041826	0.00038691	0.14701	0.0026885	327.47	21.442	20.055	0.34246	b5
39	NG-17\2020-04-01-ELFIL\2020-04-01-ELFIL_1b25	622	b	5	0.35	7	0.0046314	0.00038679	0.15287	0.0027874	466.61	27.587	26.07	0.44274	b3
39	NG-17\2020-04-01-ELFIL\2020-04-01-ELFIL_1b25	622	b	6	0.3	5	0.0034516	0.00049426	0.10442	0.0022341	297.96	30.197	25.396	0.51704	b2
39	NG-17\2020-04-01-ELFIL\2020-04-01-ELFIL_1b25	622	b	7	0.4	9	0.0035024	0.00033814	0.13088	0.0021345	358.9	24.523	24.865	0.38133	b1
39	NG-17\2020-04-01-ELFIL\2020-04-01-ELFIL_1b25	622	x	8	0.49	14	0.0051475	0.0002264	0.19147	0.001417	757.03	23.574	81.775	0.55446	x1
39	NG-17\2020-04-01-ELFIL\2020-04-01-ELFIL_1b25	622	b	9	0.44	11	0.0050705	0.00032676	0.14378	0.0017123	455.61	20.787	38.589	0.42969	b5
39	NG-17\2020-04-01-ELFIL\2020-04-01-ELFIL_1b25	622	m	10	0.48	13	0.0038033	0.00024502	0.15155	0.0016579	513.95	23.435	38.96	0.39716	m1
39	NG-17\2020-04-01-ELFIL\2020-04-01-ELFIL_1b25	622	b	11	0.48	13	0.0044017	0.00024462	0.12754	0.001226	596.95	23.484	49.398	0.44721	b6
39	NG-17\2020-04-01-ELFIL\2020-04-01-ELFIL_1b25	622	m	12	0.4	9	0.0040538	0.00028907	0.1453	0.0016708	568.57	28.697	50.649	0.54424	m2
39	NG-17\2020-04-01-ELFIL\2020-04-01-ELFIL_1b25	622	c	13	0.53	16	0.0050196	0.0001945	0.14739	0.001157	875.14	24.008	61.25	0.44887	c2
39	NG-17\2020-04-01-ELFIL\2020-04-01-ELFIL_1b25	622	b	14	0.32	6	0.0038153	0.0003855	0.086974	0.0015515	451.27	32.272	29.962	0.51266	b6
39	NG-17\2020-04-01-ELFIL\2020-04-01-ELFIL_1b25	622	b	15	0.26	4	0.0044503	0.00040678	0.12994	0.0022971	709.34	45.898	47.573	0.79117	b7
39	NG-17\2020-04-01-ELFIL\2020-04-01-ELFIL_1b25	622	k	16	0.51	15	0.006328	0.0002226	0.174	0.0012557	899.01	22.398	79.093	0.5268	k1
39	NG-17\2020-04-01-ELFIL\2020-04-01-ELFIL_1b25	622	a	17	0.48	13	0.0058184	0.00024786	0.16314	0.0013698	769.14	23.202	66.791	0.52001	a1
39	NG-17\2020-04-01-ELFIL\2020-04-01-ELFIL_1b25	622	b	18	0.49	14	0.0037834	0.00018834	0.16656	0.0012445	803.49	28.309	78.548	0.54341	b7
39	NG-17\2020-04-01-ELFIL\2020-04-01-ELFIL_1b25	622	l	19	0.23	3	0.0045083	0.00053708	0.14027	0.0026829	549.64	46.353	54.683	0.97947	l3
39	NG-17\2020-04-01-ELFIL\2020-04-01-ELFIL_1b25	622	a	20	0.44	11	0.0059746	0.00029019	0.10832	0.0011536	680.99	23.423	46.751	0.47296	a2
39	NG-17\2020-04-01-ELFIL\2020-04-01-ELFIL_1b25	622	q	21	0.3	5	0.0046452	0.00036512	0.1534	0.0021319	735.28	40.914	62.862	0.81346	q1
39	NG-17\2020-04-01-ELFIL\2020-04-01-ELFIL_1b25	622	b	22	0.51	15	0.0039319	0.00017059	0.21052	0.0015377	950.04	29.174	79.614	0.52853	b7
39	NG-17\2020-04-01-ELFIL\2020-04-01-ELFIL_1b25	622	l	23	0.35	7	0.0041324	0.00031673	0.16062	0.002164	620.75	33.677	48.074	0.60121	l3
39	NG-17\2020-04-01-ELFIL\2020-04-01-ELFIL_1b25	622	q	24	0.44	11	0.0045037	0.00023361	0.1373	0.0012947	791.53	29.064	61.199	0.54113	q2
39	NG-17\2020-04-01-ELFIL\2020-04-01-ELFIL_1b25	622	k	25	0.44	11	0.0065861	0.00026298	0.18958	0.0014607	914.32	25.858	95.874	0.67729	k1
39	NG-17\2020-04-01-ELFIL\2020-04-01-ELFIL_1b25	622	b	26	0.48	13	0.0035172	0.0002437	0.11295	0.0011313	480.4	23.557	44.921	0.42646	b15
39	NG-17\2020-04-01-ELFIL\2020-04-01-ELFIL_1b25	622	l	27	0.49	14	0.0065291	0.00025353	0.19217	0.0015827	766.25	21.074	66.073	0.49839	l2
39	NG-17\2020-04-01-ELFIL\2020-04-01-ELFIL_1b25	622	k	28	0.35	7	0.0053064	0.00036693	0.12991	0.0015875	594.25	29.095	56.89	0.65402	k2
39	NG-17\2020-04-01-ELFIL\2020-04-01-ELFIL_1b25	622	q	29	0.42	10	0.004481	0.00024648	0.16042	0.0015026	778.13	30.299	69.615	0.60531	q2
39	NG-17\2020-04-01-ELFIL\2020-04-01-ELFIL_1b25	622	a	30	0.49	14	0.0062745	0.00027262	0.12284	0.0011455	636.78	19.594	48.546	0.4272	a2
39	NG-17\2020-04-01-ELFIL\2020-04-01-ELFIL_1b25	622	q	31	0.48	13	0.003795	0.0002284	0.13434	0.0011882	590.17	25.14	58.712	0.48754	q3
39	NG-17\2020-04-01-ELFIL\2020-04-01-ELFIL_1b25	622	f	32	0.26	4	0.0032694	0.00038381	0.12863	0.002198	585.01	48.602	50.862	0.81807	f1
39	NG-17\2020-04-01-ELFIL\2020-04-01-ELFIL_1b25	622	k	33	0.46	12	0.0058775	0.00030754	0.12581	0.0012351	546.71	20.258	51.236	0.47404	k3
39	NG-17\2020-04-01-ELFIL\2020-04-01-ELFIL_1b25	622	l	34	0.53	16	0.003556	0.0002397	0.137	0.001545	407.92	19.46	29.409	0.31103	l1
39	NG-17\2020-04-01-ELFIL\2020-04-01-ELFIL_1b25	622	l	35	0.51	15	0.0061411	0.00026248	0.16113	0.0013685	627.47	18.993	56.479	0.44516	l2
39	NG-17\2020-04-01-ELFIL\2020-04-01-ELFIL_1b25	622	a	36	0.58	19	0.0074033	0.00029315	0.13028	0.0010734	479.04	13.438	46.123	0.35744	a3
39	NG-17\2020-04-01-ELFIL\2020-04-01-ELFIL_1b25	622	k	37	0.35	7	0.0048066	0.00038653	0.10167	0.0014615	484.95	27.609	40.081	0.54897	k3
39	NG-17\2020-04-01-ELFIL\2020-04-01-ELFIL_1b25	622	b	38	0.32	6	0.0041029	0.00032412	0.13645	0.0017084	686.62	38.393	63.588	0.74685	b8
39	NG-17\2020-04-01-ELFIL\2020-04-01-ELFIL_1b25	622	b	39	0.32	6	0.0047738	0.00032819	0.12515	0.0015618	779.42	37.935	63.369	0.74556	b9
39	NG-17\2020-04-01-ELFIL\2020-04-01-ELFIL_1b25	622	o	40	0.26	4	0.0028366	0.00044914	0.090907	0.0020539	370.57	41.519	28.12	0.60828	o1
39	NG-17\2020-04-01-ELFIL\2020-04-01-ELFIL_1b25	622	a	41	0.65	24	0.0077851	0.00020894	0.12601	0.00080374	785.2	14.93	60.691	0.36482	a3
39	NG-17\2020-04-01-ELFIL\2020-04-01-ELFIL_1b25	622	q	42	0.26	4	0.0037009	0.00043161	0.12859	0.0023477	523.78	43.233	44.552	0.76564	q3
39	NG-17\2020-04-01-ELFIL\2020-04-01-ELFIL_1b25	622	a	43	0.46	12	0.0059272	0.00028111	0.10532	0.0010734	659.91	22.164	46.671	0.45244	a4
39	NG-17\2020-04-01-ELFIL\2020-04-01-ELFIL_1b25	622	o	44	0.37	8	0.0031119	0.00032974	0.089646	0.0015051	377.17	28.282	25.43	0.40903	o2
39	NG-17\2020-04-01-ELFIL\2020-04-01-ELFIL_1b25	622	d	45	0.44	11	0.0047173	0.0003105	0.13314	0.0015972	469.35	21.87	37.672	0.42456	d1
39	NG-17\2020-04-01-ELFIL\2020-04-01-ELFIL_1b25	622	f	46	0.3	5	0.0030155	0.00035011	0.1128	0.0022631	518.71	42.616	29.1	0.55346	f2
39	NG-17\2020-04-01-ELFIL\2020-04-01-ELFIL_1b25	622	d	47	0.4	9	0.0045952	0.0002275	0.19831	0.0020994	1040.8	36.479	62.523	0.60468	d2
39	NG-17\2020-04-01-ELFIL\2020-04-01-ELFIL_1b25	622	o	48	0.23	3	0.0038465	0.00056342	0.10493	0.0025973	425.98	44.164	31.638	0.74501	o3
39	NG-17\2020-04-01-ELFIL\2020-04-01-ELFIL_1b25	622	f	49	0.37	8	0.0040798	0.0002675	0.17648	0.0019152	751.73	34.888	65.722	0.65755	f3
39	NG-17\2020-04-01-ELFIL\2020-04-01-ELFIL_1b25	622	o	50	0.37	8	0.0045047	0.00029637	0.13013	0.0019174	676.32	31.5	34.248	0.47467	o4
39	NG-17\2020-04-01-ELFIL\2020-04-01-ELFIL_1b25	622	p	51	0.32	6	0.0044932	0.0004145	0.13048	0.001908	459.86	30.03	46.37	0.63778	p1
39	NG-17\2020-04-01-ELFIL\2020-04-01-ELFIL_1b25	622	p	52	0.51	15	0.0054034	0.00028942	0.15494	0.0016575	453.92	17.215	35.409	0.35248	p2
39	NG-17\2020-04-01-ELFIL\2020-04-01-ELFIL_1b25	622	b	53	0.35	7	0.0042124	0.00032331	0.13396	0.0020599	607.28	32.993	36.06	0.5207	b9
39	NG-17\2020-04-01-ELFIL\2020-04-01-ELFIL_1b25	622	d	54	0.35	7	0.0042775	0.00027275	0.16102	0.0022222	866.51	39.111	45.833	0.58704	d2
39	NG-17\2020-04-01-ELFIL\2020-04-01-ELFIL_1b25	622	i	55	0.46	12	0.0047461	0.00021201	0.22595	0.0020298	928.42	29.361	66.631	0.54059	i1
39	NG-17\2020-04-01-ELFIL\2020-04-01-ELFIL_1b25	622	b	56	0.32	6	0.0036774	0.00034597	0.10572	0.0016399	540	35.956	40.307	0.59462	b10
39	NG-17\2020-04-01-ELFIL\2020-04-01-ELFIL_1b25	622	d	57	0.4	9	0.0039027	0.00028773	0.16433	0.001774	552.44	28.828	58.423	0.58451	d3
39	NG-17\2020-04-01-ELFIL\2020-04-01-ELFIL_1b25	622	e	58	0.42	10	0.0040039	0.00032747	0.11904	0.0016913	393.81	22.798	29.177	0.39187	e1
39	NG-17\2020-04-01-ELFIL\2020-04-01-ELFIL_1b25	622	e	59	0.53	16	0.006547	0.00026335	0.16764	0.0014012	623.1	17.752	54.977	0.42526	e2
39	NG-17\2020-04-01-ELFIL\2020-04-01-ELFIL_1b25	622	d	60	0.51	15	0.003841	0.00023997	0.18028	0.0018346	468.98	20.738	39.99	0.37459	d3
39	NG-17\2020-04-01-ELFIL\2020-04-01-ELFIL_1b25	622	d	61	0.37	8	0.003975	0.0003524	0.18789	0.0024712	422.01	26.481	45.175	0.54517	d4
39	NG-17\2020-04-01-ELFIL\2020-04-01-ELFIL_1b25	622	o	62	0.42	10	0.0057135	0.00032582	0.20691	0.0028324	568.16	22.943	33.898	0.42239	o5
39	NG-17\2020-04-01-ELFIL\2020-04-01-ELFIL_1b25	622	e	63	0.35	7	0.0059016	0.00039728	0.17799	0.0022652	563.94	26.884	54.687	0.64123	e2
39	NG-17\2020-04-01-ELFIL\2020-04-01-ELFIL_1b25	622	e	64	0.32	6	0.0049915	0.00035996	0.12904	0.0018843	677.53	34.593	46.444	0.63828	e3
39	NG-17\2020-04-01-ELFIL\2020-04-01-ELFIL_1b25	622	d	65	0.3	5	0.0043203	0.00036729	0.19954	0.0025535	675.68	40.662	77.103	0.9009	d4
39	NG-17\2020-04-01-ELFIL\2020-04-01-ELFIL_1b25	622	d	66	0.37	8	0.0053291	0.00023468	0.22034	0.002479	1276.5	39.804	63.427	0.64598	d5
39	NG-17\2020-04-01-ELFIL\2020-04-01-ELFIL_1b25	622	o	67	0.44	11	0.0039164	0.0002434	0.14182	0.0016493	633.87	27.883	40.399	0.43966	o6
39	NG-17\2020-04-01-ELFIL\2020-04-01-ELFIL_1b25	622	e	68	0.35	7	0.0044318	0.00037939	0.15903	0.001997	464.03	28.12	55.26	0.64459	e3
39	NG-17\2020-04-01-ELFIL\2020-04-01-ELFIL_1b25	622	o	69	0.4	9	0.0038129	0.00027994	0.12551	0.0015989	570.17	29.628	40.551	0.48697	o7
39	NG-17\2020-04-01-ELFIL\2020-04-01-ELFIL_1b25	622	b	70	0.3	5	0.0046542	0.00042635	0.12434	0.0022973	540.3	35.038	34.672	0.60412	b11
39	NG-17\2020-04-01-ELFIL\2020-04-01-ELFIL_1b25	622	g	71	0.26	4	0.0041856	0.00034874	0.17613	0.00254	907.57	53.526	74.409	0.98948	g1
39	NG-17\2020-04-01-ELFIL\2020-04-01-ELFIL_1b25	622	n	72	0.4	9	0.004011	0.00024397	0.15693	0.0017051	789.72	34.001	57.303	0.57888	n1
39	NG-17\2020-04-01-ELFIL\2020-04-01-ELFIL_1b25	622	n	73	0.26	4	0.0043178	0.00041379	0.12174	0.0020497	665.05	45.116	52.064	0.82768	n2
39	NG-17\2020-04-01-ELFIL\2020-04-01-ELFIL_1b25	622	b	74	0.32	6	0.0035523	0.0004176	0.12182	0.0020447	358	29.786	34.927	0.55352	b12
39	NG-17\2020-04-01-ELFIL\2020-04-01-ELFIL_1b25	622	n	75	0.55	17	0.0036505	0.00016533	0.13594	0.0010436	828.48	26.555	59.679	0.42984	n3
39	NG-17\2020-04-01-ELFIL\2020-04-01-ELFIL_1b25	622	i	76	0.59	20	0.0044462	0.00013333	0.31053	0.0017189	1319.4	28.007	112.55	0.54423	i2
39	NG-17\2020-04-01-ELFIL\2020-04-01-ELFIL_1b25	622	h	77	0.35	7	0.0042234	0.00034488	0.091282	0.0014648	535.1	30.93	31.864	0.48947	h1
39	NG-17\2020-04-01-ELFIL\2020-04-01-ELFIL_1b25	622	i	78	0.58	19	0.0037983	0.00016277	0.23045	0.0015591	795.8	24.137	74.465	0.45417	i2
39	NG-17\2020-04-01-ELFIL\2020-04-01-ELFIL_1b25	622	g	79	0.32	6	0.003341	0.00037263	0.13464	0.0019549	422.83	33.375	47.209	0.64352	g2
39	NG-17\2020-04-01-ELFIL\2020-04-01-ELFIL_1b25	622	g	80	0.4	9	0.003903	0.00026741	0.14821	0.0016924	639.64	31.018	51.498	0.54878	g3
39	NG-17\2020-04-01-ELFIL\2020-04-01-ELFIL_1b25	622	i	81	0.26	4	0.0037657	0.00038277	0.22758	0.0034701	677.66	48.752	69.473	0.9561	i2
39	NG-17\2020-04-01-ELFIL\2020-04-01-ELFIL_1b25	622	b	82	0.3	5	0.0046861	0.00031985	0.18758	0.0022696	966.6	46.706	85.389	0.94807	b13
39	NG-17\2020-04-01-ELFIL\2020-04-01-ELFIL_1b25	622	h	83	0.26	4	0.0029276	0.00045783	0.14341	0.0037416	368.1	40.734	22.102	0.53927	h2
39	NG-17\2020-04-01-ELFIL\2020-04-01-ELFIL_1b25	622	h	84	0.23	3	0.0032658	0.00049072	0.17857	0.0045764	476.65	50.684	31.481	0.74317	h3
39	NG-17\2020-04-01-ELFIL\2020-04-01-ELFIL_1b25	622	g	85	0.32	6	0.0039222	0.00030298	0.18957	0.0022461	751.1	41.066	74.332	0.80749	g4
39	NG-17\2020-04-01-ELFIL\2020-04-01-ELFIL_1b25	622	b	86	0.37	8	0.004065	0.00024051	0.15729	0.0016853	926.58	38.804	66.318	0.66053	b14
39	NG-17\2020-04-01-ELFIL\2020-04-01-ELFIL_1b25	622	h	87	0.23	3	0.0035322	0.00045835	0.14556	0.0029954	590.98	54.274	47.462	0.91251	h3
40	NG-17\2020-04-01-ELFIL\2020-04-01-ELFIL_2b25	622	a	1	0.41	14	0.0048437	0.00017097	0.27559	0.0015789	741.55	18.531	86.746	0.44003	a1
40	NG-17\2020-04-01-ELFIL\2020-04-01-ELFIL_2b25	622	b	2	0.72	43	0.0042591	0.000097415	0.26252	0.00089037	653.75	10.584	79.762	0.24076	b1
40	NG-17\2020-04-01-ELFIL\2020-04-01-ELFIL_2b25	622	c	3	0.31	8	0.0033259	0.00028762	0.10899	0.0015909	314.61	19.255	20.331	0.28181	c1
40	NG-17\2020-04-01-ELFIL\2020-04-01-ELFIL_2b25	622	e	4	0.47	18	0.0032872	0.00012838	0.25719	0.0014795	693.64	19.171	65.956	0.33839	e1
40	NG-17\2020-04-01-ELFIL\2020-04-01-ELFIL_2b25	622	f	5	0.56	26	0.0023825	0.000092553	0.26287	0.0011478	669.39	18.398	79.614	0.30934	f1
40	NG-17\2020-04-01-ELFIL\2020-04-01-ELFIL_2b25	622	c	6	0.33	9	0.0036352	0.00027534	0.11174	0.0014759	333.6	17.883	22.128	0.27719	c2
40	NG-17\2020-04-01-ELFIL\2020-04-01-ELFIL_2b25	622	g	7	0.27	6	0.0040287	0.00028977	0.18399	0.0017656	500.79	25.496	66.963	0.59056	g1
40	NG-17\2020-04-01-ELFIL\2020-04-01-ELFIL_2b25	622	d	8	0.64	34	0.0025057	0.000074754	0.28823	0.0010723	825.29	17.421	85.552	0.28042	d1
40	NG-17\2020-04-01-ELFIL\2020-04-01-ELFIL_2b25	622	p	9	0.22	4	0.0044604	0.00039246	0.14351	0.0020709	453.49	28.246	42.904	0.57895	p1
40	NG-17\2020-04-01-ELFIL\2020-04-01-ELFIL_2b25	622	c	10	0.25	5	0.0041116	0.00035803	0.11834	0.00165	401.77	24.764	35.956	0.47405	c2
40	NG-17\2020-04-01-ELFIL\2020-04-01-ELFIL_2b25	622	f	11	0.41	14	0.0025877	0.00012267	0.29008	0.0016388	768.65	25.783	90.224	0.44877	f2
40	NG-17\2020-04-01-ELFIL\2020-04-01-ELFIL_2b25	622	c	12	0.27	6	0.0054648	0.00034125	0.14349	0.0015926	490.17	21.673	48.351	0.50182	c3
40	NG-17\2020-04-01-ELFIL\2020-04-01-ELFIL_2b25	622	k	13	0.44	16	0.0027278	0.00011365	0.29086	0.0015293	826.03	24.353	91.195	0.42204	k1
40	NG-17\2020-04-01-ELFIL\2020-04-01-ELFIL_2b25	622	e	14	0.53	23	0.002951	0.00010691	0.22571	0.0011308	702.7	18.014	66.355	0.30026	e1
40	NG-17\2020-04-01-ELFIL\2020-04-01-ELFIL_2b25	622	a	15	0.47	18	0.0033411	0.00011918	0.26702	0.0012771	818.1	20.653	96.161	0.40859	a2
40	NG-17\2020-04-01-ELFIL\2020-04-01-ELFIL_2b25	622	g	16	0.31	8	0.0035855	0.00024273	0.19306	0.0016354	476.3	22.821	64.943	0.50367	g1
40	NG-17\2020-04-01-ELFIL\2020-04-01-ELFIL_2b25	622	k	17	0.44	16	0.0025942	0.00011082	0.2952	0.0015472	826.24	24.974	92.086	0.42409	k2
40	NG-17\2020-04-01-ELFIL\2020-04-01-ELFIL_2b25	622	c	18	0.25	5	0.0046099	0.00034774	0.1488	0.0017207	477.64	25.506	53.69	0.57928	c3
40	NG-17\2020-04-01-ELFIL\2020-04-01-ELFIL_2b25	622	g	19	0.27	6	0.0037535	0.00030272	0.17508	0.0018194	427.46	24.4	56.678	0.54332	g2
40	NG-17\2020-04-01-ELFIL\2020-04-01-ELFIL_2b25	622	d	20	0.48	19	0.0026909	0.00012053	0.21473	0.0012121	610.16	19.338	62.704	0.32114	d2
40	NG-17\2020-04-01-ELFIL\2020-04-01-ELFIL_2b25	622	c	21	0.27	6	0.0045896	0.00030278	0.14338	0.0014939	522.69	24.411	54.859	0.53453	c4
40	NG-17\2020-04-01-ELFIL\2020-04-01-ELFIL_2b25	622	a	22	0.55	25	0.003627	0.00010598	0.23384	0.0010303	808.86	16.726	79.449	0.31514	a3
40	NG-17\2020-04-01-ELFIL\2020-04-01-ELFIL_2b25	622	p	23	0.22	4	0.0037613	0.00040627	0.11009	0.0020379	356.74	27.272	25.307	0.44465	p2
40	NG-17\2020-04-01-ELFIL\2020-04-01-ELFIL_2b25	622	e	24	0.78	50	0.0023108	0.00007787	0.19121	0.0007428	476.9	11.37	49.336	0.1756	e2
40	NG-17\2020-04-01-ELFIL\2020-04-01-ELFIL_2b25	622	f	25	0.45	17	0.0029873	0.00010522	0.2862	0.001607	993.48	24.762	74.995	0.37129	f3
40	NG-17\2020-04-01-ELFIL\2020-04-01-ELFIL_2b25	622	k	26	0.88	63	0.0023794	0.000061115	0.25934	0.00074739	632.76	11.499	75.216	0.19316	k2
40	NG-17\2020-04-01-ELFIL\2020-04-01-ELFIL_2b25	622	b	27	0.69	39	0.0036252	0.00010234	0.18798	0.00077213	555.76	11.103	56.421	0.21262	b2
40	NG-17\2020-04-01-ELFIL\2020-04-01-ELFIL_2b25	622	c	28	0.22	4	0.0051366	0.00035767	0.19858	0.0023906	629.01	31.01	64.61	0.71047	c4
40	NG-17\2020-04-01-ELFIL\2020-04-01-ELFIL_2b25	622	c	29	0.25	5	0.0045495	0.00032308	0.12034	0.0015295	546.07	27.452	43.341	0.52046	c5
40	NG-17\2020-04-01-ELFIL\2020-04-01-ELFIL_2b25	622	h	30	0.27	6	0.0038285	0.00028293	0.13516	0.0016205	499.16	26.109	41.131	0.46285	h1
40	NG-17\2020-04-01-ELFIL\2020-04-01-ELFIL_2b25	622	m	31	0.37	11	0.0039811	0.00018291	0.15505	0.0010989	677.46	22.031	65.334	0.43082	m1
40	NG-17\2020-04-01-ELFIL\2020-04-01-ELFIL_2b25	622	g	32	0.31	8	0.0045262	0.0002836	0.19463	0.0018514	440.66	19.546	51.577	0.44886	g3
40	NG-17\2020-04-01-ELFIL\2020-04-01-ELFIL_2b25	622	m	33	0.25	5	0.0040737	0.00027204	0.22419	0.0019958	689.51	32.591	96.547	0.7768	m2
40	NG-17\2020-04-01-ELFIL\2020-04-01-ELFIL_2b25	622	e	34	0.54	24	0.0023197	0.00010111	0.23541	0.0012052	591.55	18.243	61.371	0.28268	e2
40	NG-17\2020-04-01-ELFIL\2020-04-01-ELFIL_2b25	622	n	35	0.66	36	0.0022134	0.000068632	0.29572	0.0010484	816.7	17.917	89.477	0.2787	n1
40	NG-17\2020-04-01-ELFIL\2020-04-01-ELFIL_2b25	622	m	36	0.35	10	0.0038319	0.00020631	0.20411	0.0014037	563.74	21.483	79.568	0.49865	m2
40	NG-17\2020-04-01-ELFIL\2020-04-01-ELFIL_2b25	622	b	37	0.61	31	0.0037271	0.00011964	0.21476	0.00098921	525.93	11.949	57.717	0.24121	b3
40	NG-17\2020-04-01-ELFIL\2020-04-01-ELFIL_2b25	622	n	38	0.55	25	0.0022504	0.000073715	0.32892	0.0013666	1036.5	24.022	96.236	0.34684	n1
40	NG-17\2020-04-01-ELFIL\2020-04-01-ELFIL_2b25	622	m	39	0.33	9	0.0039393	0.00022599	0.2192	0.0016067	536.69	21.793	78.792	0.52305	m3
40	NG-17\2020-04-01-ELFIL\2020-04-01-ELFIL_2b25	622	f	40	0.57	27	0.0027946	0.000087223	0.31086	0.0012974	851.48	18.805	87.1	0.31751	f4
40	NG-17\2020-04-01-ELFIL\2020-04-01-ELFIL_2b25	622	h	41	0.29	7	0.0047856	0.00031653	0.16158	0.0018441	427.5	20.018	39.811	0.42158	h2
40	NG-17\2020-04-01-ELFIL\2020-04-01-ELFIL_2b25	622	n	42	0.52	22	0.0021431	0.000091757	0.24696	0.0012169	723.9	21.928	72.945	0.32189	n2
40	NG-17\2020-04-01-ELFIL\2020-04-01-ELFIL_2b25	622	m	43	0.27	6	0.0039219	0.00028636	0.21389	0.0019568	499.17	25.798	75.54	0.62725	m3
40	NG-17\2020-04-01-ELFIL\2020-04-01-ELFIL_2b25	622	d	44	0.48	19	0.0029388	0.000097892	0.33197	0.0016013	1010.3	23.814	94.155	0.39352	d3
40	NG-17\2020-04-01-ELFIL\2020-04-01-ELFIL_2b25	622	h	45	0.43	15	0.0048464	0.00021986	0.12973	0.0010704	418.78	13.45	34.574	0.26838	h2
40	NG-17\2020-04-01-ELFIL\2020-04-01-ELFIL_2b25	622	m	46	0.25	5	0.0038195	0.00033572	0.18031	0.001955	424.42	26.404	62.75	0.62625	m4
40	NG-17\2020-04-01-ELFIL\2020-04-01-ELFIL_2b25	622	p	47	0.29	7	0.004453	0.00026934	0.16195	0.0017575	549.29	23.519	44.047	0.44344	p8
40	NG-17\2020-04-01-ELFIL\2020-04-01-ELFIL_2b25	622	p	48	0.31	8	0.0051273	0.00026173	0.20224	0.0017456	586.28	21.189	63.042	0.49624	p9
40	NG-17\2020-04-01-ELFIL\2020-04-01-ELFIL_2b25	622	j	49	0.29	7	0.0042044	0.00027401	0.14376	0.0014901	501.03	23.114	47.531	0.46064	j1
40	NG-17\2020-04-01-ELFIL\2020-04-01-ELFIL_2b25	622	f	50	0.59	29	0.0027969	0.000081955	0.20954	0.00091701	898.71	18.634	68.057	0.27081	f4
40	NG-17\2020-04-01-ELFIL\2020-04-01-ELFIL_2b25	622	n	51	0.45	17	0.0023563	0.000096318	0.33358	0.0018395	934.89	27.038	80.61	0.38494	n3
40	NG-17\2020-04-01-ELFIL\2020-04-01-ELFIL_2b25	622	m	52	0.33	9	0.0031893	0.00022465	0.13266	0.001217	439.57	21.911	46.728	0.4028	m4
40	NG-17\2020-04-01-ELFIL\2020-04-01-ELFIL_2b25	622	b	53	0.33	9	0.0042234	0.00022211	0.29918	0.0024578	595.79	22.179	66.841	0.48176	b4
40	NG-17\2020-04-01-ELFIL\2020-04-01-ELFIL_2b25	622	j	54	0.31	8	0.0044824	0.00027081	0.12587	0.0012077	478.56	20.468	47.774	0.43199	j2
40	NG-17\2020-04-01-ELFIL\2020-04-01-ELFIL_2b25	622	p	55	0.4	13	0.0043681	0.00019656	0.13622	0.00096678	544.76	17.352	54.224	0.36103	p3
40	NG-17\2020-04-01-ELFIL\2020-04-01-ELFIL_2b25	622	e	56	0.53	23	0.0027852	0.00010475	0.23321	0.0011681	690.66	18.381	66.786	0.30123	e3
40	NG-17\2020-04-01-ELFIL\2020-04-01-ELFIL_2b25	622	m	57	0.22	4	0.0034114	0.00037164	0.13757	0.0019755	386.59	29.805	43.101	0.58028	m4
40	NG-17\2020-04-01-ELFIL\2020-04-01-ELFIL_2b25	622	n	60	0.67	37	0.0022782	0.00006881	0.33854	0.001198	813.68	17.388	90.283	0.27614	n4
40	NG-17\2020-04-01-ELFIL\2020-04-01-ELFIL_2b25	622	b	61	0.67	37	0.0034025	0.00010533	0.2255	0.00099184	518.94	11.369	53.503	0.21258	b4
40	NG-17\2020-04-01-ELFIL\2020-04-01-ELFIL_2b25	622	p	63	0.31	8	0.0050132	0.00026778	0.20251	0.0017256	547.57	20.708	64.692	0.50269	p9
40	NG-17\2020-04-01-ELFIL\2020-04-01-ELFIL_2b25	622	p	65	0.29	7	0.0037709	0.00027108	0.13625	0.0014149	459.03	23.356	47.04	0.45826	p10
40	NG-17\2020-04-01-ELFIL\2020-04-01-ELFIL_2b25	622	n	67	0.67	37	0.0022335	0.000066526	0.33993	0.0011356	853.44	17.985	101.41	0.29266	n4
40	NG-17\2020-04-01-ELFIL\2020-04-01-ELFIL_2b25	622	p	68	0.33	9	0.0038974	0.00025171	0.13673	0.0013373	428.01	19.566	41.264	0.37852	p10
40	NG-17\2020-04-01-ELFIL\2020-04-01-ELFIL_2b25	622	p	71	0.27	6	0.0038739	0.00032689	0.12037	0.0016553	378.36	22.598	30.853	0.40086	p11
40	NG-17\2020-04-01-ELFIL\2020-04-01-ELFIL_2b25	622	p	73	0.41	14	0.0045066	0.00015381	0.1687	0.0010235	852.35	20.593	70.868	0.39773	p4
40	NG-17\2020-04-01-ELFIL\2020-04-01-ELFIL_2b25	622	p	76	0.33	9	0.0047921	0.00025679	0.15075	0.0013214	505.89	19.192	52.006	0.42494	p11
40	NG-17\2020-04-01-ELFIL\2020-04-01-ELFIL_2b25	622	n	78	0.59	29	0.002229	0.000089744	0.2984	0.0013448	597.12	17.009	68.888	0.27246	n6
40	NG-17\2020-04-01-ELFIL\2020-04-01-ELFIL_2b25	622	p	81	0.43	15	0.0043871	0.00014725	0.19534	0.0011216	844.88	20.074	75.529	0.39668	p4
40	NG-17\2020-04-01-ELFIL\2020-04-01-ELFIL_2b25	622	p	83	0.29	7	0.0045861	0.00028986	0.13037	0.0013005	488.5	21.857	50.711	0.4758	p7
40	NG-17\2020-04-01-ELFIL\2020-04-01-ELFIL_2b25	622	x	89	0.54	24	0.0027805	0.00009292	0.34172	0.0015162	839.8	19.859	88.745	0.33993	x1
40	NG-17\2020-04-01-ELFIL\2020-04-01-ELFIL_2b25	622	p	91	0.29	7	0.0042372	0.00031808	0.1255	0.0013852	374.74	19.912	41.239	0.42907	p6
40	NG-17\2020-04-01-ELFIL\2020-04-01-ELFIL_2b25	622	x	92	0.66	36	0.0025221	0.0000912	0.2188	0.00096176	527.12	13.486	54.757	0.21802	x2
40	NG-17\2020-04-01-ELFIL\2020-04-01-ELFIL_2b25	622	f	94	0.58	28	0.0025094	0.000095532	0.26264	0.001303	614.53	16.553	57.25	0.25278	f5
40	NG-17\2020-04-01-ELFIL\2020-04-01-ELFIL_2b25	622	i	95	0.31	8	0.0049225	0.00025983	0.15775	0.0013378	571.04	21.34	62.882	0.49562	i1
40	NG-17\2020-04-01-ELFIL\2020-04-01-ELFIL_2b25	622	n	96	0.73	44	0.002253	0.000064561	0.34455	0.0012443	768.67	15.584	73.223	0.22805	n6
40	NG-17\2020-04-01-ELFIL\2020-04-01-ELFIL_2b25	622	i	97	0.27	6	0.004135	0.0002804	0.12919	0.0013768	548.98	26.351	51.784	0.51933	i2
40	NG-17\2020-04-01-ELFIL\2020-04-01-ELFIL_2b25	622	p	98	0.29	7	0.0044844	0.00030944	0.16232	0.0018072	419.09	20.472	41.859	0.43228	p6
40	NG-17\2020-04-01-ELFIL\2020-04-01-ELFIL_2b25	622	x	99	0.76	48	0.0024739	0.000070444	0.27828	0.00084926	649.95	13.095	89.351	0.24119	x3
40	NG-17\2020-04-01-ELFIL\2020-04-01-ELFIL_2b25	622	p	100	0.29	7	0.0041927	0.00028297	0.14166	0.0015449	468.5	22.382	42.855	0.4374	p5
40	NG-17\2020-04-01-ELFIL\2020-04-01-ELFIL_2b25	622	f	105	0.59	29	0.0031493	0.000088479	0.32593	0.0014611	868.36	17.265	71.098	0.27679	f6
41	NG-17\2020-03-26-ELFIL\2020-03-26-ELFIL_b100	623	a	1	0.35	5	0.0029734	0.000056159	0.16942	0.00060363	2905.2	38.829	141.73	0.46695	a1
41	NG-17\2020-03-26-ELFIL\2020-03-26-ELFIL_b100	623	a	2	0.69	19	0.0029847	0.000029141	0.19671	0.00036331	2850.3	19.692	142.03	0.2398	a1
41	NG-17\2020-03-26-ELFIL\2020-03-26-ELFIL_b100	623	b	3	0.53	11	0.0033051	0.000045123	0.10774	0.00025722	2274.1	21.971	135.91	0.30829	b1
41	NG-17\2020-03-26-ELFIL\2020-03-26-ELFIL_b100	623	a	4	0.65	17	0.0026075	0.000029397	0.21854	0.00043527	2734.1	21.811	138.99	0.25078	a2
41	NG-17\2020-03-26-ELFIL\2020-03-26-ELFIL_b100	623	a	5	0.39	6	0.0024991	0.000054036	0.184	0.00066123	2197.4	33.617	117.54	0.38819	a2
41	NG-17\2020-03-26-ELFIL\2020-03-26-ELFIL_b100	623	b	6	0.81	26	0.0038565	0.000032388	0.11816	0.00018077	2179.6	12.956	141.34	0.20449	b1
41	NG-17\2020-03-26-ELFIL\2020-03-26-ELFIL_b100	623	a	7	0.69	19	0.0028792	0.000031072	0.19222	0.00037508	2418.2	18.467	126.76	0.22654	a3
41	NG-17\2020-03-26-ELFIL\2020-03-26-ELFIL_b100	623	a	8	0.48	9	0.0028805	0.000043789	0.20585	0.00055119	2571.6	27.663	143.75	0.35052	a3
41	NG-17\2020-03-26-ELFIL\2020-03-26-ELFIL_b100	623	b	9	0.65	17	0.0035584	0.000041016	0.13349	0.000269	1917.6	15.644	126.29	0.23905	b1
41	NG-17\2020-03-26-ELFIL\2020-03-26-ELFIL_b100	623	a	10	0.35	5	0.0025633	0.000048671	0.2471	0.00085771	3333.7	44.788	159.23	0.49495	a4
41	NG-17\2020-03-26-ELFIL\2020-03-26-ELFIL_b100	623	b	11	0.71	20	0.0037317	0.000036288	0.14445	0.00025293	2184	15.031	143.56	0.23498	b1
41	NG-17\2020-03-26-ELFIL\2020-03-26-ELFIL_b100	623	b	12	0.73	21	0.0027997	0.00003455	0.11422	0.00020683	1720.7	15.025	124.46	0.21351	b2
41	NG-17\2020-03-26-ELFIL\2020-03-26-ELFIL_b100	623	e	13	0.61	15	0.0022216	0.000043826	0.091579	0.00030995	1187.6	16.576	48.87	0.15831	e1
41	NG-17\2020-03-26-ELFIL\2020-03-26-ELFIL_b100	623	d	14	0.98	38	0.0036094	0.000020076	0.21698	0.00024822	3632	14.298	188.25	0.19521	d1
41	NG-17\2020-03-26-ELFIL\2020-03-26-ELFIL_b100	623	d	15	0.67	18	0.0035625	0.000029091	0.26132	0.00045364	3604.4	20.831	178.87	0.27648	d1
41	NG-17\2020-03-26-ELFIL\2020-03-26-ELFIL_b100	623	e	16	0.45	8	0.0022905	0.00005926	0.10454	0.00047304	1255.8	22.986	51.873	0.22333	e2
41	NG-17\2020-03-26-ELFIL\2020-03-26-ELFIL_b100	623	d	17	0.39	6	0.0033278	0.000055446	0.20728	0.00068055	2780.2	32.782	143.58	0.42904	d1
41	NG-17\2020-03-26-ELFIL\2020-03-26-ELFIL_b100	623	d	18	0.35	5	0.0033808	0.000071908	0.18928	0.00071143	2015.2	30.334	129.51	0.44637	d2
41	NG-17\2020-03-26-ELFIL\2020-03-26-ELFIL_b100	623	d	19	0.81	26	0.0038002	0.000028038	0.27016	0.00038024	2865.8	14.966	189.7	0.23691	d2
41	NG-17\2020-03-26-ELFIL\2020-03-26-ELFIL_b100	623	d	20	0.22	2	0.003432	0.00011349	0.19107	0.0011327	2053.4	48.053	130.34	0.70804	d2
41	NG-17\2020-03-26-ELFIL\2020-03-26-ELFIL_b100	623	d	21	0.78	24	0.0033838	0.000033756	0.17589	0.00027369	1906.9	13.462	155.67	0.22337	d3
41	NG-17\2020-03-26-ELFIL\2020-03-26-ELFIL_b100	623	d	22	0.74	22	0.003824	0.000030971	0.18451	0.00026289	2793.3	16.012	204.01	0.26708	d4
41	NG-17\2020-03-26-ELFIL\2020-03-26-ELFIL_b100	623	d	23	0.55	12	0.0033199	0.000048736	0.12534	0.0002735	1795	18.648	151.51	0.31165	d5
41	NG-17\2020-03-26-ELFIL\2020-03-26-ELFIL_b100	623	f	24	0.69	19	0.0035578	0.000034087	0.1801	0.00026277	2483.9	16.842	224.45	0.30144	f1
41	NG-17\2020-03-26-ELFIL\2020-03-26-ELFIL_b100	623	e	25	0.48	9	0.0023467	0.00004996	0.16413	0.00059657	1609	24.236	75.309	0.25371	e3
41	NG-17\2020-03-26-ELFIL\2020-03-26-ELFIL_b100	623	e	26	0.5	10	0.0023104	0.000048998	0.17913	0.00066176	1482.3	22.241	66.458	0.2261	e4
41	NG-17\2020-03-26-ELFIL\2020-03-26-ELFIL_b100	623	f	27	0.87	30	0.0033964	0.000026752	0.16806	0.00020714	2437.8	13.589	197.14	0.22483	f2
41	NG-17\2020-03-26-ELFIL\2020-03-26-ELFIL_b100	623	c	28	0.5	10	0.0034984	0.000048838	0.19784	0.00044446	2260.5	22.334	182.57	0.37475	c1
41	NG-17\2020-03-26-ELFIL\2020-03-26-ELFIL_b100	623	e	29	0.67	18	0.0021986	0.00004609	0.11406	0.0004163	885.54	13.134	35.738	0.12358	e4
41	NG-17\2020-03-26-ELFIL\2020-03-26-ELFIL_b100	623	b	30	0.73	21	0.0030541	0.000035897	0.11693	0.00023974	1739	14.464	97.322	0.18881	b3
41	NG-17\2020-03-26-ELFIL\2020-03-26-ELFIL_b100	623	c	31	0.39	6	0.0032066	0.000068052	0.15602	0.00050189	1778.2	26.707	143.22	0.42851	c1
41	NG-17\2020-03-26-ELFIL\2020-03-26-ELFIL_b100	623	b	32	0.67	18	0.0034877	0.000035687	0.14507	0.00029853	2344.8	16.98	115.56	0.22222	b3
41	NG-17\2020-03-26-ELFIL\2020-03-26-ELFIL_b100	623	f	33	1.02	41	0.0034758	0.000024144	0.15438	0.00015436	2241.4	11.018	216.63	0.2016	f3
41	NG-17\2020-03-26-ELFIL\2020-03-26-ELFIL_b100	623	c	34	0.73	21	0.0035043	0.000036629	0.13963	0.00025632	1916.8	14.18	123.88	0.21302	c2
41	NG-17\2020-03-26-ELFIL\2020-03-26-ELFIL_b100	623	c	35	0.45	8	0.0032691	0.000052444	0.15374	0.00043039	2289.6	25.993	141.55	0.36893	c2
41	NG-17\2020-03-26-ELFIL\2020-03-26-ELFIL_b100	623	b	36	0.45	8	0.0036919	0.000055718	0.16079	0.00043928	2291.2	24.473	149.53	0.37919	b3
41	NG-17\2020-03-26-ELFIL\2020-03-26-ELFIL_b100	623	f	37	0.53	11	0.0034236	0.000034136	0.17062	0.0003042	4116.1	29.046	257.53	0.42437	f3
41	NG-17\2020-03-26-ELFIL\2020-03-26-ELFIL_b100	623	c	38	0.57	13	0.0039179	0.0000438	0.1949	0.00037481	2421.6	19.162	191.19	0.33635	c3
41	NG-17\2020-03-26-ELFIL\2020-03-26-ELFIL_b100	623	b	39	0.55	12	0.0030541	0.000041745	0.14282	0.00034016	2250.3	21.766	129.13	0.28771	b4
41	NG-17\2020-03-26-ELFIL\2020-03-26-ELFIL_b100	623	b	40	0.65	17	0.0025225	0.000038866	0.10099	0.00025619	1513.2	16.496	77.406	0.18715	b4
41	NG-17\2020-03-26-ELFIL\2020-03-26-ELFIL_b100	623	b	41	0.63	16	0.0031404	0.000039517	0.14855	0.00030094	1936.8	17.246	134.55	0.25434	b4
41	NG-17\2020-03-26-ELFIL\2020-03-26-ELFIL_b100	623	c	42	0.48	9	0.0034954	0.000054901	0.13642	0.00035043	1985.8	22.074	147.21	0.35471	c4
