# Supplementary material for: Polyphosphate Dynamics in Cable Bacteria
Source: Front Microbiol. 2022 May 19;13:883807. doi: 10.3389/fmicb.2022.883807 (PMC9159916; doi:10.3389/fmicb.2022.883807)
Supplement: Supplementary file 4 [file Data_Sheet_2.CSV]

#id	file	treatment	cell_type	cell_id	size	pixels	18O-(16O+18O)	std	31P-(12C14N+13C14N)	std_1	13C14N-(12C14N+13C14N)	std_2	cell
1	GB-01\2020-04-24-ELFIL\2020-04-24-ELFIL_5b25	2403	a	1	0.22	6	0.0020599	0.00027331	0.0074175	0.0001658	0.013297	0.00025177	a1
1	GB-01\2020-04-24-ELFIL\2020-04-24-ELFIL_5b25	2403	a	2	0.23	7	0.0020249	0.00020754	0.010557	0.00017713	0.013056	0.00020722	a1
1	GB-01\2020-04-24-ELFIL\2020-04-24-ELFIL_5b25	2403	a	3	0.2	5	0.0017302	0.00033987	0.0048209	0.00010855	0.012946	0.00021506	a1
1	GB-01\2020-04-24-ELFIL\2020-04-24-ELFIL_5b25	2403	b	4	0.22	6	0.002025	0.00019149	0.0061122	0.000083169	0.011595	0.00013121	b1
1	GB-01\2020-04-24-ELFIL\2020-04-24-ELFIL_5b25	2403	b	5	0.18	4	0.0019411	0.00031147	0.0032134	0.000064123	0.011651	0.00015313	b1
1	GB-01\2020-04-24-ELFIL\2020-04-24-ELFIL_5b25	2403	b	6	0.15	3	0.0020203	0.00036057	0.0031866	0.000074231	0.011446	0.00017626	b1
1	GB-01\2020-04-24-ELFIL\2020-04-24-ELFIL_5b25	2403	b	7	0.2	5	0.0018086	0.00026476	0.0033783	0.000063368	0.011441	0.00014513	b1
1	GB-01\2020-04-24-ELFIL\2020-04-24-ELFIL_5b25	2403	a	8	0.25	8	0.0019583	0.00014284	0.010749	0.00013429	0.012565	0.00015078	a2
1	GB-01\2020-04-24-ELFIL\2020-04-24-ELFIL_5b25	2403	a	9	0.51	34	0.0021061	0.000055713	0.015248	0.000077082	0.012432	0.000065944	a2
1	GB-01\2020-04-24-ELFIL\2020-04-24-ELFIL_5b25	2403	a	10	0.4	21	0.0021016	0.000065574	0.013984	0.000081851	0.012102	0.00007333	a2
1	GB-01\2020-04-24-ELFIL\2020-04-24-ELFIL_5b25	2403	a	11	0.36	17	0.0021338	0.000067393	0.015129	0.00010581	0.012003	0.000088623	a2
1	GB-01\2020-04-24-ELFIL\2020-04-24-ELFIL_5b25	2403	a	12	0.54	37	0.0021292	0.000048343	0.015859	0.000076433	0.011813	0.000060926	a2
1	GB-01\2020-04-24-ELFIL\2020-04-24-ELFIL_5b25	2403	a	13	0.34	15	0.0021231	0.000086497	0.011586	0.000077102	0.011874	0.000078536	a2
1	GB-01\2020-04-24-ELFIL\2020-04-24-ELFIL_5b25	2403	a	14	0.57	42	0.0021093	0.000047775	0.015427	0.000071043	0.011651	0.000057251	a2
1	GB-01\2020-04-24-ELFIL\2020-04-24-ELFIL_5b25	2403	b	15	1.51	292	0.002087	0.000012716	0.0030411	0.000012211	0.012183	0.000030975	b2
2	GB-01\2020-04-24-ELFIL\2020-04-24-ELFIL_b25	2403	a	1	0.35	16	0.0020551	0.000068055	0.021379	0.00012367	0.057306	0.00024604	a1
2	GB-01\2020-04-24-ELFIL\2020-04-24-ELFIL_b25	2403	a	2	0.31	12	0.0019989	0.00007787	0.018625	0.00011842	0.058526	0.00026062	a1
2	GB-01\2020-04-24-ELFIL\2020-04-24-ELFIL_b25	2403	a	3	0.44	25	0.0020395	0.000056053	0.028403	0.00013425	0.057432	0.00022195	a2
2	GB-01\2020-04-24-ELFIL\2020-04-24-ELFIL_b25	2403	a	4	0.34	15	0.0020431	0.000067649	0.025039	0.0001381	0.058877	0.0002524	a2
2	GB-01\2020-04-24-ELFIL\2020-04-24-ELFIL_b25	2403	a	5	0.73	68	0.0021083	0.000031105	0.025936	0.000072443	0.05693	0.0001265	a2
2	GB-01\2020-04-24-ELFIL\2020-04-24-ELFIL_b25	2403	a	6	0.43	24	0.0021219	0.000063247	0.019122	0.00010585	0.058661	0.00022946	a2
2	GB-01\2020-04-24-ELFIL\2020-04-24-ELFIL_b25	2403	a	7	0.74	70	0.0020891	0.000030323	0.027468	0.000078857	0.056641	0.00013209	a2
2	GB-01\2020-04-24-ELFIL\2020-04-24-ELFIL_b25	2403	a	8	0.54	37	0.0020891	0.000045956	0.01913	0.00007773	0.054425	0.00016057	a2
2	GB-01\2020-04-24-ELFIL\2020-04-24-ELFIL_b25	2403	a	9	0.38	19	0.002094	0.000068139	0.026103	0.00015864	0.052883	0.0002625	a2
2	GB-01\2020-04-24-ELFIL\2020-04-24-ELFIL_b25	2403	a	10	0.32	13	0.0020682	0.000075893	0.021335	0.00014015	0.055672	0.00027398	a2
2	GB-01\2020-04-24-ELFIL\2020-04-24-ELFIL_b25	2403	a	11	0.47	28	0.0020671	0.000051622	0.023768	0.00010928	0.055256	0.00019816	a2
2	GB-01\2020-04-24-ELFIL\2020-04-24-ELFIL_b25	2403	a	12	0.28	10	0.0020978	0.000080384	0.017683	0.00012153	0.057448	0.00027302	a2
2	GB-01\2020-04-24-ELFIL\2020-04-24-ELFIL_b25	2403	a	13	0.67	57	0.0020839	0.000040705	0.016404	0.000056217	0.056581	0.00013106	a3
2	GB-01\2020-04-24-ELFIL\2020-04-24-ELFIL_b25	2403	b	14	0.45	26	0.0020851	0.00004073	0.020883	0.000073454	0.063697	0.00015877	b1
2	GB-01\2020-04-24-ELFIL\2020-04-24-ELFIL_b25	2403	b	15	0.39	20	0.0020662	0.000044409	0.023698	0.000086513	0.062984	0.00017129	b1
2	GB-01\2020-04-24-ELFIL\2020-04-24-ELFIL_b25	2403	a	16	0.83	88	0.0020401	0.000033149	0.022486	0.000064995	0.055212	0.00012215	a3
2	GB-01\2020-04-24-ELFIL\2020-04-24-ELFIL_b25	2403	b	17	0.83	88	0.0020783	0.000021243	0.027903	0.000052617	0.065065	0.000095705	b1
2	GB-01\2020-04-24-ELFIL\2020-04-24-ELFIL_b25	2403	b	18	0.31	12	0.0020564	0.000062634	0.017092	0.000081565	0.060059	0.00019244	b1
2	GB-01\2020-04-24-ELFIL\2020-04-24-ELFIL_b25	2403	b	19	0.5	32	0.0021061	0.00003545	0.026684	0.000083467	0.061937	0.00015131	b1
2	GB-01\2020-04-24-ELFIL\2020-04-24-ELFIL_b25	2403	b	20	0.35	16	0.00203	0.000059739	0.020255	0.00010756	0.060711	0.00022986	b1
2	GB-01\2020-04-24-ELFIL\2020-04-24-ELFIL_b25	2403	a	21	0.9	104	0.0020713	0.00003104	0.016355	0.000044636	0.054554	0.0001019	a3
2	GB-01\2020-04-24-ELFIL\2020-04-24-ELFIL_b25	2403	b	22	0.91	107	0.0020955	0.000021394	0.024566	0.000043617	0.069346	0.000089828	b1
2	GB-01\2020-04-24-ELFIL\2020-04-24-ELFIL_b25	2403	b	23	0.31	12	0.0020978	0.000067619	0.022334	0.00012137	0.064235	0.00025278	b1
2	GB-01\2020-04-24-ELFIL\2020-04-24-ELFIL_b25	2403	a	24	0.26	9	0.0020889	0.00010547	0.021382	0.00018456	0.061085	0.0003826	a4
2	GB-01\2020-04-24-ELFIL\2020-04-24-ELFIL_b25	2403	b	25	0.64	52	0.0021217	0.000032544	0.020165	0.000052385	0.066849	0.00011934	b1
2	GB-01\2020-04-24-ELFIL\2020-04-24-ELFIL_b25	2403	b	26	0.37	18	0.0020968	0.00005451	0.02301	0.00010317	0.069328	0.00022144	b1
2	GB-01\2020-04-24-ELFIL\2020-04-24-ELFIL_b25	2403	c	27	0.47	28	0.002142	0.000047249	0.011793	0.000049365	0.013857	0.000055635	c1
2	GB-01\2020-04-24-ELFIL\2020-04-24-ELFIL_b25	2403	b	28	0.37	18	0.0020822	0.000049166	0.024657	0.00010303	0.065878	0.00020474	b2
2	GB-01\2020-04-24-ELFIL\2020-04-24-ELFIL_b25	2403	a	29	0.29	11	0.0020179	0.000088672	0.019752	0.00015894	0.061947	0.00034952	a4
2	GB-01\2020-04-24-ELFIL\2020-04-24-ELFIL_b25	2403	b	30	0.29	11	0.0020743	0.000066599	0.02084	0.00011272	0.066662	0.00025113	b2
2	GB-01\2020-04-24-ELFIL\2020-04-24-ELFIL_b25	2403	b	31	0.32	13	0.0020269	0.000067688	0.02114	0.0001157	0.059208	0.00023677	b1
2	GB-01\2020-04-24-ELFIL\2020-04-24-ELFIL_b25	2403	a	32	0.38	19	0.0020725	0.000067653	0.025032	0.00014617	0.059736	0.00026977	a4
2	GB-01\2020-04-24-ELFIL\2020-04-24-ELFIL_b25	2403	b	33	0.64	52	0.0021323	0.00002799	0.023563	0.000057342	0.068343	0.00012013	b2
2	GB-01\2020-04-24-ELFIL\2020-04-24-ELFIL_b25	2403	c	34	0.36	17	0.0020736	0.000065867	0.0113	0.000061961	0.013067	0.00006902	c1
2	GB-01\2020-04-24-ELFIL\2020-04-24-ELFIL_b25	2403	c	35	0.43	24	0.0021274	0.000052866	0.012458	0.000058202	0.013509	0.00006183	c1
2	GB-01\2020-04-24-ELFIL\2020-04-24-ELFIL_b25	2403	c	36	0.52	35	0.0021004	0.000042627	0.01168	0.000041964	0.013239	0.000046063	c1
2	GB-01\2020-04-24-ELFIL\2020-04-24-ELFIL_b25	2403	a	37	0.26	9	0.0022343	0.00010348	0.025964	0.00021514	0.062767	0.00040057	a4
2	GB-01\2020-04-24-ELFIL\2020-04-24-ELFIL_b25	2403	a	38	0.77	76	0.0020503	0.000033234	0.020447	0.00006027	0.061489	0.00012907	a4
2	GB-01\2020-04-24-ELFIL\2020-04-24-ELFIL_b25	2403	a	39	0.76	74	0.0021102	0.000033289	0.026208	0.000074583	0.059941	0.00013387	a4
2	GB-01\2020-04-24-ELFIL\2020-04-24-ELFIL_b25	2403	b	40	0.29	11	0.0020319	0.000076514	0.018312	0.00010315	0.061582	0.00023691	b2
2	GB-01\2020-04-24-ELFIL\2020-04-24-ELFIL_b25	2403	b	41	1.35	234	0.0021159	0.000013452	0.036727	0.000043201	0.071161	0.000069478	b2
2	GB-01\2020-04-24-ELFIL\2020-04-24-ELFIL_b25	2403	c	42	0.5	32	0.0020603	0.000039228	0.013043	0.000047713	0.012358	0.000045808	c1
2	GB-01\2020-04-24-ELFIL\2020-04-24-ELFIL_b25	2403	b	43	0.28	10	0.0020861	0.000067408	0.028998	0.00016585	0.066242	0.00029764	b2
2	GB-01\2020-04-24-ELFIL\2020-04-24-ELFIL_b25	2403	c	44	0.59	45	0.0021008	0.000032263	0.017815	0.000067857	0.013746	0.000055606	c2
2	GB-01\2020-04-24-ELFIL\2020-04-24-ELFIL_b25	2403	b	45	0.29	11	0.0021095	0.00007428	0.017951	0.00010526	0.065365	0.00025405	b3
2	GB-01\2020-04-24-ELFIL\2020-04-24-ELFIL_b25	2403	b	46	0.42	23	0.0021386	0.000052728	0.027345	0.00012584	0.073333	0.00025091	b3
2	GB-01\2020-04-24-ELFIL\2020-04-24-ELFIL_b25	2403	c	47	0.5	32	0.0021705	0.000041691	0.017688	0.000081905	0.012433	0.000062357	c2
2	GB-01\2020-04-24-ELFIL\2020-04-24-ELFIL_b25	2403	b	48	0.33	14	0.0021263	0.000062236	0.022097	0.00011348	0.06377	0.00023685	b3
2	GB-01\2020-04-24-ELFIL\2020-04-24-ELFIL_b25	2403	b	49	0.6	46	0.0020648	0.000032711	0.023008	0.000066385	0.065539	0.00013744	b3
2	GB-01\2020-04-24-ELFIL\2020-04-24-ELFIL_b25	2403	b	50	0.34	15	0.002069	0.000058494	0.02692	0.00012835	0.0637	0.00023567	b3
2	GB-01\2020-04-24-ELFIL\2020-04-24-ELFIL_b25	2403	c	51	0.34	15	0.0021083	0.000080846	0.019167	0.0001462	0.012577	0.00010535	c2
2	GB-01\2020-04-24-ELFIL\2020-04-24-ELFIL_b25	2403	b	52	0.29	11	0.0020323	0.000084986	0.023063	0.00015588	0.066197	0.00032432	b3
2	GB-01\2020-04-24-ELFIL\2020-04-24-ELFIL_b25	2403	c	53	0.4	21	0.0021394	0.000054898	0.018209	0.00012065	0.012995	0.000092969	c2
2	GB-01\2020-04-24-ELFIL\2020-04-24-ELFIL_b25	2403	c	54	0.26	9	0.0021082	0.00012138	0.0086995	0.000098206	0.012611	0.00012871	c2
2	GB-01\2020-04-24-ELFIL\2020-04-24-ELFIL_b25	2403	c	55	0.54	38	0.0020958	0.00003618	0.012843	0.000050438	0.012001	0.000047918	c2
2	GB-01\2020-04-24-ELFIL\2020-04-24-ELFIL_b25	2403	c	56	0.51	33	0.0021356	0.000038915	0.018221	0.000078338	0.012382	0.000058058	c2
2	GB-01\2020-04-24-ELFIL\2020-04-24-ELFIL_b25	2403	b	57	0.35	16	0.002072	0.00005486	0.02475	0.0001125	0.066324	0.00022402	b3
2	GB-01\2020-04-24-ELFIL\2020-04-24-ELFIL_b25	2403	b	58	0.32	13	0.0020134	0.000069885	0.018399	0.00010239	0.062718	0.00023717	b3
2	GB-01\2020-04-24-ELFIL\2020-04-24-ELFIL_b25	2403	b	59	0.7	63	0.0020657	0.000026524	0.022152	0.000049313	0.065743	0.00010479	b3
2	GB-01\2020-04-24-ELFIL\2020-04-24-ELFIL_b25	2403	b	60	0.34	15	0.0020984	0.0000693	0.022006	0.0001153	0.065009	0.00024428	b3
2	GB-01\2020-04-24-ELFIL\2020-04-24-ELFIL_b25	2403	b	61	0.61	48	0.0021056	0.000032578	0.026538	0.000072845	0.067226	0.0001399	b3
2	GB-01\2020-04-24-ELFIL\2020-04-24-ELFIL_b25	2403	b	62	0.39	20	0.0021543	0.000046889	0.023913	0.000097912	0.068372	0.00020327	b3
2	GB-01\2020-04-24-ELFIL\2020-04-24-ELFIL_b25	2403	c	63	0.43	24	0.0021244	0.00004643	0.014728	0.000073359	0.012584	0.000065078	c2
2	GB-01\2020-04-24-ELFIL\2020-04-24-ELFIL_b25	2403	c	64	0.48	30	0.0020571	0.000044865	0.015707	0.000082942	0.011777	0.00006646	c2
2	GB-01\2020-04-24-ELFIL\2020-04-24-ELFIL_b25	2403	b	65	0.31	12	0.0020893	0.000070914	0.018751	0.00010641	0.066233	0.00025211	b3
2	GB-01\2020-04-24-ELFIL\2020-04-24-ELFIL_b25	2403	c	66	0.29	11	0.0019812	0.000075866	0.01175	0.000089264	0.012044	0.000090934	c2
2	GB-01\2020-04-24-ELFIL\2020-04-24-ELFIL_b25	2403	b	67	0.35	16	0.0020509	0.000057917	0.020542	0.00010124	0.06538	0.0002248	b4
2	GB-01\2020-04-24-ELFIL\2020-04-24-ELFIL_b25	2403	b	68	0.49	31	0.0021299	0.000044556	0.019593	0.000072215	0.068829	0.00017058	b4
2	GB-01\2020-04-24-ELFIL\2020-04-24-ELFIL_b25	2403	b	69	0.29	11	0.0019743	0.000074839	0.017624	0.00010057	0.066814	0.00024885	b3
2	GB-01\2020-04-24-ELFIL\2020-04-24-ELFIL_b25	2403	b	70	0.33	14	0.002074	0.000059148	0.021051	0.00009112	0.071251	0.00021042	b4
2	GB-01\2020-04-24-ELFIL\2020-04-24-ELFIL_b25	2403	b	71	0.64	52	0.002098	0.000029392	0.026672	0.000064086	0.064255	0.00011907	b4
2	GB-01\2020-04-24-ELFIL\2020-04-24-ELFIL_b25	2403	b	72	0.32	13	0.0020823	0.000077444	0.019239	0.00011336	0.069049	0.00027134	b4
2	GB-01\2020-04-24-ELFIL\2020-04-24-ELFIL_b25	2403	b	73	0.59	45	0.0021035	0.000031695	0.024943	0.000065108	0.071285	0.00013518	b4
2	GB-01\2020-04-24-ELFIL\2020-04-24-ELFIL_b25	2403	b	74	0.78	79	0.0020863	0.000024312	0.023954	0.000044873	0.068269	0.00009297	b4
2	GB-01\2020-04-24-ELFIL\2020-04-24-ELFIL_b25	2403	b	75	0.4	21	0.0020593	0.000065448	0.015118	0.000073843	0.06794	0.0002025	b4
2	GB-01\2020-04-24-ELFIL\2020-04-24-ELFIL_b25	2403	b	76	0.37	18	0.0020428	0.000055916	0.023763	0.00010314	0.067129	0.00021245	b4
2	GB-01\2020-04-24-ELFIL\2020-04-24-ELFIL_b25	2403	b	77	0.62	49	0.0020764	0.000031467	0.025029	0.000064541	0.071024	0.0001334	b4
2	GB-01\2020-04-24-ELFIL\2020-04-24-ELFIL_b25	2403	b	78	0.41	22	0.002124	0.000048072	0.021254	0.000078378	0.066817	0.00017273	b4
2	GB-01\2020-04-24-ELFIL\2020-04-24-ELFIL_b25	2403	c	79	0.38	19	0.0020672	0.000076368	0.011015	0.000061049	0.013194	0.000069776	c3
2	GB-01\2020-04-24-ELFIL\2020-04-24-ELFIL_b25	2403	c	80	0.26	9	0.0019896	0.00010515	0.012102	0.0001059	0.012688	0.00010972	c3
2	GB-01\2020-04-24-ELFIL\2020-04-24-ELFIL_b25	2403	c	81	0.48	29	0.0020752	0.000050035	0.012713	0.00005582	0.013039	0.000056892	c3
2	GB-01\2020-04-24-ELFIL\2020-04-24-ELFIL_b25	2403	c	82	0.56	40	0.0020944	0.000040565	0.01168	0.000040572	0.012212	0.000041948	c3
2	GB-01\2020-04-24-ELFIL\2020-04-24-ELFIL_b25	2403	c	83	0.43	24	0.0020616	0.000055032	0.012628	0.000057879	0.012487	0.000057394	c3
2	GB-01\2020-04-24-ELFIL\2020-04-24-ELFIL_b25	2403	b	84	0.44	25	0.0020883	0.000051786	0.016198	0.00005762	0.065414	0.00014812	b4
2	GB-01\2020-04-24-ELFIL\2020-04-24-ELFIL_b25	2403	c	85	0.5	32	0.0021174	0.000040236	0.012273	0.000048527	0.011852	0.000047267	c3
2	GB-01\2020-04-24-ELFIL\2020-04-24-ELFIL_b25	2403	c	86	0.42	23	0.0021179	0.000057873	0.011881	0.000053946	0.012159	0.00005489	c3
2	GB-01\2020-04-24-ELFIL\2020-04-24-ELFIL_b25	2403	b	87	1.34	231	0.0020901	0.000013495	0.033029	0.000040714	0.067674	0.000067973	b5
2	GB-01\2020-04-24-ELFIL\2020-04-24-ELFIL_b25	2403	c	88	0.36	17	0.0019921	0.000076233	0.0088537	0.00005299	0.012564	0.00006841	c4
2	GB-01\2020-04-24-ELFIL\2020-04-24-ELFIL_b25	2403	c	89	0.48	29	0.0020362	0.000048255	0.0091719	0.000042245	0.011774	0.000050768	c3
2	GB-01\2020-04-24-ELFIL\2020-04-24-ELFIL_b25	2403	c	90	0.34	15	0.0020689	0.000066774	0.0093204	0.000056069	0.011856	0.000066942	c3
2	GB-01\2020-04-24-ELFIL\2020-04-24-ELFIL_b25	2403	b	91	0.62	50	0.0020876	0.000034517	0.046916	0.0001399	0.068492	0.00018478	b5
2	GB-01\2020-04-24-ELFIL\2020-04-24-ELFIL_b25	2403	c	92	0.5	32	0.0020864	0.000051186	0.0098502	0.000039637	0.012322	0.000046754	c4
2	GB-01\2020-04-24-ELFIL\2020-04-24-ELFIL_b25	2403	b	93	0.54	38	0.0020363	0.000037005	0.027112	0.000080274	0.07028	0.00015653	b5
2	GB-01\2020-04-24-ELFIL\2020-04-24-ELFIL_b25	2403	c	94	0.42	23	0.0021525	0.000063516	0.0095152	0.000046327	0.012151	0.000055466	c4
2	GB-01\2020-04-24-ELFIL\2020-04-24-ELFIL_b25	2403	c	95	0.38	19	0.0020159	0.000064694	0.0088863	0.000046136	0.011753	0.000056646	c4
2	GB-01\2020-04-24-ELFIL\2020-04-24-ELFIL_b25	2403	c	96	0.47	28	0.0020324	0.00005275	0.0095003	0.000043878	0.012558	0.000053854	c4
2	GB-01\2020-04-24-ELFIL\2020-04-24-ELFIL_b25	2403	b	97	0.76	74	0.0020833	0.000023511	0.040224	0.000084377	0.071492	0.00012793	b5
2	GB-01\2020-04-24-ELFIL\2020-04-24-ELFIL_b25	2403	b	98	0.55	39	0.0020917	0.000033306	0.069858	0.00021384	0.079652	0.00023602	b5
2	GB-01\2020-04-24-ELFIL\2020-04-24-ELFIL_b25	2403	c	99	0.35	16	0.0020659	0.000080208	0.0080261	0.000050457	0.012419	0.000069224	c4
3	GB-01\2020-04-28-ELFIL\2020-04-28-ELFIL_b25	2403	a	1	2.71	946	0.0020501	8.6093E-06	0.01732	0.000012092	0.070317	0.00003121	a1
3	GB-01\2020-04-28-ELFIL\2020-04-28-ELFIL_b25	2403	a	2	3.04	1187	0.0020329	8.9948E-06	0.015164	0.000010122	0.076386	0.000029744	a2
3	GB-01\2020-04-28-ELFIL\2020-04-28-ELFIL_b25	2403	b	3	3.54	1611	0.0020187	0.000008081	0.017505	0.000011258	0.034943	0.000018415	b1
3	GB-01\2020-04-28-ELFIL\2020-04-28-ELFIL_b25	2403	a	4	2.2	620	0.0019894	0.000014324	0.013243	0.000011075	0.080515	0.000036339	a3
3	GB-01\2020-04-28-ELFIL\2020-04-28-ELFIL_b25	2403	b	5	4.32	2399	0.0020334	7.3932E-06	0.015793	9.0954E-06	0.035084	0.000015975	b2
3	GB-01\2020-04-28-ELFIL\2020-04-28-ELFIL_b25	2403	a	6	3.15	1279	0.0020675	7.1276E-06	0.023031	0.000014527	0.070138	0.000031397	a4
3	GB-01\2020-04-28-ELFIL\2020-04-28-ELFIL_b25	2403	a	7	2.45	771	0.0020392	0.000011487	0.017697	0.000015637	0.075224	0.000041527	a5
3	GB-01\2020-04-28-ELFIL\2020-04-28-ELFIL_b25	2403	b	8	5.06	3288	0.0020175	0.000006194	0.01753	8.4641E-06	0.036588	0.000014266	b3
3	GB-01\2020-04-28-ELFIL\2020-04-28-ELFIL_b25	2403	a	9	2.76	976	0.0020515	7.9835E-06	0.023403	0.000015943	0.072376	0.000034804	a6
3	GB-01\2020-04-28-ELFIL\2020-04-28-ELFIL_b25	2403	a	10	3.21	1326	0.0020412	8.1701E-06	0.017861	0.000010879	0.08019	0.00002988	a7
3	GB-01\2020-04-28-ELFIL\2020-04-28-ELFIL_b25	2403	b	11	4.81	2977	0.0020129	6.2707E-06	0.016957	8.5886E-06	0.036398	0.000014748	b4
3	GB-01\2020-04-28-ELFIL\2020-04-28-ELFIL_b25	2403	b	12	4.55	2655	0.0020337	6.0343E-06	0.015959	0.000010689	0.018212	0.000011792	b5
6	NG-04\2020-03-06-ELFIL\2020-03-06-ELFIL_10	612	a	1	0.15	23	0.0033437	0.00017467	0.019377	0.00026635	0.011896	0.0001819	a1
6	NG-04\2020-03-06-ELFIL\2020-03-06-ELFIL_10	612	a	2	0.15	23	0.0032243	0.0001322	0.027404	0.0003096	0.012044	0.0001602	a2
6	NG-04\2020-03-06-ELFIL\2020-03-06-ELFIL_10	612	a	3	0.15	24	0.0030939	0.00011981	0.030758	0.00035439	0.011974	0.00016531	a2
6	NG-04\2020-03-06-ELFIL\2020-03-06-ELFIL_10	612	a	4	0.16	26	0.0029041	0.00016017	0.019979	0.00021254	0.011914	0.00014176	a3
6	NG-04\2020-03-06-ELFIL\2020-03-06-ELFIL_10	612	a	5	0.15	22	0.0028926	0.00016372	0.021203	0.00024779	0.01183	0.00015651	a3
6	NG-04\2020-03-06-ELFIL\2020-03-06-ELFIL_10	612	a	6	0.21	45	0.0031323	0.00010287	0.026861	0.00021751	0.012239	0.00011603	a4
6	NG-04\2020-03-06-ELFIL\2020-03-06-ELFIL_10	612	a	7	0.23	54	0.0031429	0.000099519	0.024448	0.00018399	0.012117	0.00010534	a3
6	NG-04\2020-03-06-ELFIL\2020-03-06-ELFIL_10	612	a	8	0.18	34	0.0034431	0.00011465	0.02734	0.00026406	0.011733	0.0001339	a2
6	NG-04\2020-03-06-ELFIL\2020-03-06-ELFIL_10	612	a	9	0.16	28	0.0033264	0.00012828	0.025201	0.00027299	0.012067	0.00015185	a1
6	NG-04\2020-03-06-ELFIL\2020-03-06-ELFIL_10	612	b	10	0.2	41	0.0043039	0.000097246	0.04964	0.00048938	0.012281	0.00015302	b1
6	NG-04\2020-03-06-ELFIL\2020-03-06-ELFIL_10	612	b	11	0.3	93	0.0041724	0.000066581	0.035204	0.00019602	0.012319	0.000083364	b1
6	NG-04\2020-03-06-ELFIL\2020-03-06-ELFIL_10	612	b	12	0.15	22	0.0041079	0.00013896	0.03139	0.0003714	0.012387	0.00017527	b1
6	NG-04\2020-03-06-ELFIL\2020-03-06-ELFIL_10	612	b	13	0.16	26	0.0037824	0.00013876	0.027335	0.00029494	0.012637	0.00015927	b2
6	NG-04\2020-03-06-ELFIL\2020-03-06-ELFIL_10	612	b	14	0.24	58	0.0038344	0.000080704	0.034044	0.00025474	0.012401	0.00011219	b2
6	NG-04\2020-03-06-ELFIL\2020-03-06-ELFIL_10	612	b	15	0.23	55	0.0038529	0.000074691	0.037724	0.00028569	0.01256	0.00011633	b2
6	NG-04\2020-03-06-ELFIL\2020-03-06-ELFIL_10	612	c	16	0.22	50	0.0028691	0.00013523	0.017923	0.0001378	0.012108	0.00010164	c1
6	NG-04\2020-03-06-ELFIL\2020-03-06-ELFIL_10	612	c	17	0.18	35	0.0029884	0.00015331	0.015859	0.0001496	0.011956	0.00012038	c2
6	NG-04\2020-03-06-ELFIL\2020-03-06-ELFIL_10	612	c	18	0.24	60	0.0032381	0.00012801	0.017773	0.0001246	0.012035	0.00009208	c2
6	NG-04\2020-03-06-ELFIL\2020-03-06-ELFIL_10	612	c	19	0.17	31	0.0030246	0.00014225	0.020895	0.00019824	0.01205	0.00012866	c1
6	NG-04\2020-03-06-ELFIL\2020-03-06-ELFIL_10	612	c	20	0.21	48	0.0029537	0.00013762	0.01288	0.0001052	0.011903	0.000099107	c2
6	NG-04\2020-03-06-ELFIL\2020-03-06-ELFIL_10	612	d	21	0.27	75	0.00403	0.000096219	0.024443	0.00015623	0.011465	0.000085415	d3
6	NG-04\2020-03-06-ELFIL\2020-03-06-ELFIL_10	612	d	22	0.2	43	0.0038595	0.00016562	0.015997	0.00013926	0.011641	0.00010899	d2
6	NG-04\2020-03-06-ELFIL\2020-03-06-ELFIL_10	612	d	23	0.35	125	0.0042606	0.000070799	0.029723	0.0001558	0.011425	0.00007189	d2
6	NG-04\2020-03-06-ELFIL\2020-03-06-ELFIL_10	612	d	24	0.23	57	0.0041464	0.00010005	0.02855	0.00021324	0.011319	0.00010105	d2
6	NG-04\2020-03-06-ELFIL\2020-03-06-ELFIL_10	612	d	25	0.28	80	0.004279	0.000075649	0.038543	0.0002554	0.011689	0.000095799	d3
6	NG-04\2020-03-06-ELFIL\2020-03-06-ELFIL_10	612	d	26	0.26	69	0.0040942	0.000095005	0.027764	0.00018803	0.01145	0.000092165	d2
6	NG-04\2020-03-06-ELFIL\2020-03-06-ELFIL_10	612	e	27	0.39	161	0.0029362	0.000039444	0.040934	0.00016343	0.012007	0.000059514	e1
6	NG-04\2020-03-06-ELFIL\2020-03-06-ELFIL_10	612	e	28	0.35	125	0.0027966	0.000057345	0.027304	0.00012638	0.011654	0.00006379	e1
6	NG-04\2020-03-06-ELFIL\2020-03-06-ELFIL_10	612	e	29	0.21	46	0.0027954	0.000090962	0.026716	0.00020629	0.011746	0.00010677	e1
6	NG-04\2020-03-06-ELFIL\2020-03-06-ELFIL_10	612	e	30	0.21	46	0.0028	0.00009002	0.030251	0.00024076	0.011598	0.00011084	e1
6	NG-04\2020-03-06-ELFIL\2020-03-06-ELFIL_10	612	e	31	0.2	42	0.00301	0.000085945	0.035041	0.00028245	0.011885	0.0001169	e2
6	NG-04\2020-03-06-ELFIL\2020-03-06-ELFIL_10	612	e	32	0.56	332	0.0029826	0.000029055	0.042958	0.00014211	0.011782	0.00004875	e2
6	NG-04\2020-03-06-ELFIL\2020-03-06-ELFIL_10	612	f	33	0.2	43	0.0028558	0.00010259	0.021357	0.00016887	0.011709	0.00010514	f1
6	NG-04\2020-03-06-ELFIL\2020-03-06-ELFIL_10	612	f	34	0.33	110	0.0029498	0.000060165	0.02235	0.00012142	0.011929	0.000073936	f1
6	NG-04\2020-03-06-ELFIL\2020-03-06-ELFIL_10	612	f	35	0.22	52	0.0027799	0.000095232	0.021566	0.00017153	0.011738	0.00010615	f1
6	NG-04\2020-03-06-ELFIL\2020-03-06-ELFIL_10	612	f	36	0.18	34	0.0030611	0.00010297	0.025688	0.00024718	0.011674	0.00013158	f2
6	NG-04\2020-03-06-ELFIL\2020-03-06-ELFIL_10	612	f	37	0.23	57	0.003216	0.000076415	0.031202	0.00024607	0.011588	0.00011021	f2
6	NG-04\2020-03-06-ELFIL\2020-03-06-ELFIL_10	612	f	38	0.2	40	0.0028282	0.000096684	0.025383	0.00020816	0.01208	0.00011519	f2
6	NG-04\2020-03-06-ELFIL\2020-03-06-ELFIL_10	612	f	39	0.16	27	0.0027659	0.0001463	0.01325	0.00014165	0.011759	0.00012938	f2
7	NG-04\2020-03-06-ELFIL\2020-03-06-ELFIL_11	612	a	1	0.16	6	0.0034139	0.00056557	0.017891	0.0007639	0.011589	0.00054483	a1
7	NG-04\2020-03-06-ELFIL\2020-03-06-ELFIL_11	612	b	2	0.24	13	0.0046071	0.00040749	0.028046	0.00063082	0.01514	0.00038765	b1
7	NG-04\2020-03-06-ELFIL\2020-03-06-ELFIL_11	612	b	3	0.26	15	0.0036506	0.00040021	0.016959	0.00056137	0.01417	0.00048948	b2
7	NG-04\2020-03-06-ELFIL\2020-03-06-ELFIL_11	612	a	4	0.24	13	0.003783	0.00042261	0.01602	0.00043161	0.011456	0.00033312	a1
7	NG-04\2020-03-06-ELFIL\2020-03-06-ELFIL_11	612	a	5	0.25	14	0.0034975	0.00039727	0.042976	0.0016243	0.012112	0.00057083	a2
7	NG-04\2020-03-06-ELFIL\2020-03-06-ELFIL_11	612	b	6	0.17	7	0.0041093	0.00072812	0.014339	0.00059712	0.014169	0.0005918	b2
7	NG-04\2020-03-06-ELFIL\2020-03-06-ELFIL_11	612	d	7	0.26	16	0.0056681	0.00034906	0.019883	0.00045408	0.011614	0.00029781	d1
7	NG-04\2020-03-06-ELFIL\2020-03-06-ELFIL_11	612	d	8	0.3	21	0.0059141	0.00045255	0.021012	0.00061889	0.011381	0.00038149	d2
7	NG-04\2020-03-06-ELFIL\2020-03-06-ELFIL_11	612	c	9	0.4	37	0.0051678	0.0003009	0.013226	0.00023794	0.01301	0.00023501	c1
7	NG-04\2020-03-06-ELFIL\2020-03-06-ELFIL_11	612	c	10	0.37	31	0.0052623	0.00031928	0.016874	0.00036058	0.012611	0.00028817	c2
7	NG-04\2020-03-06-ELFIL\2020-03-06-ELFIL_11	612	d	11	0.22	11	0.0058343	0.00057248	0.021591	0.00063429	0.011681	0.00039059	d2
7	NG-04\2020-03-06-ELFIL\2020-03-06-ELFIL_11	612	d	12	0.21	10	0.0055407	0.0008193	0.016838	0.00064924	0.01223	0.0005073	d3
7	NG-04\2020-03-06-ELFIL\2020-03-06-ELFIL_11	612	c	13	0.35	28	0.0059585	0.0003127	0.020425	0.00036777	0.013068	0.00025967	c2
7	NG-04\2020-03-06-ELFIL\2020-03-06-ELFIL_11	612	c	14	0.07	1	0.0065181	0.0015712	0.020734	0.002142	0.012608	0.0014515	c3
7	NG-04\2020-03-06-ELFIL\2020-03-06-ELFIL_11	612	c	15	0.32	24	0.0047828	0.00031235	0.015968	0.00033638	0.012374	0.00027659	c3
7	NG-04\2020-03-06-ELFIL\2020-03-06-ELFIL_11	612	c	16	0.07	1	0.0028256	0.0018891	0.00767	0.00091199	0.012879	0.0013242	c3
7	NG-04\2020-03-06-ELFIL\2020-03-06-ELFIL_11	612	d	17	0.28	18	0.0057245	0.00047812	0.019573	0.00056126	0.011472	0.00036911	d3
7	NG-04\2020-03-06-ELFIL\2020-03-06-ELFIL_11	612	d	18	0.37	31	0.0068219	0.00036581	0.019014	0.00038846	0.011887	0.00026921	d4
7	NG-04\2020-03-06-ELFIL\2020-03-06-ELFIL_11	612	a	19	0.2	9	0.004564	0.00054326	0.014273	0.00045927	0.011426	0.00038736	a3
7	NG-04\2020-03-06-ELFIL\2020-03-06-ELFIL_11	612	c	20	0.22	11	0.0047918	0.00039841	0.020318	0.00056499	0.013108	0.00040161	c3
7	NG-04\2020-03-06-ELFIL\2020-03-06-ELFIL_11	612	c	21	0.23	12	0.0051296	0.00041483	0.020033	0.00059995	0.012977	0.00042787	c4
7	NG-04\2020-03-06-ELFIL\2020-03-06-ELFIL_11	612	d	22	0.4	36	0.0062447	0.0004112	0.015337	0.00035919	0.011769	0.0002931	d4
7	NG-04\2020-03-06-ELFIL\2020-03-06-ELFIL_11	612	d	23	0.23	12	0.0043592	0.0006217	0.012861	0.00040735	0.012036	0.00038744	d4
7	NG-04\2020-03-06-ELFIL\2020-03-06-ELFIL_11	612	a	24	0.26	16	0.004144	0.00048436	0.015955	0.00039297	0.011587	0.00030703	a3
7	NG-04\2020-03-06-ELFIL\2020-03-06-ELFIL_11	612	a	25	0.21	10	0.0042022	0.000506	0.014717	0.00045945	0.011567	0.00038201	a4
7	NG-04\2020-03-06-ELFIL\2020-03-06-ELFIL_11	612	a	26	0.28	18	0.0043044	0.00040013	0.011604	0.00027999	0.011363	0.0002756	a4
7	NG-04\2020-03-06-ELFIL\2020-03-06-ELFIL_11	612	a	27	0.26	15	0.0040472	0.00043324	0.013351	0.00035314	0.011336	0.00031178	a5
8	NG-04\2020-03-06-ELFIL\2020-03-06-ELFIL_12b25	612	x	1	0.23	7	0.0037893	0.00017793	0.015662	0.00018555	0.011803	0.00014927	x10
8	NG-04\2020-03-06-ELFIL\2020-03-06-ELFIL_12b25	612	x	2	0.22	6	0.0040113	0.00028747	0.013184	0.00026255	0.01261	0.00025387	x1
8	NG-04\2020-03-06-ELFIL\2020-03-06-ELFIL_12b25	612	x	3	0.34	15	0.0037096	0.00012951	0.015994	0.00013721	0.012725	0.00011517	x0
8	NG-04\2020-03-06-ELFIL\2020-03-06-ELFIL_12b25	612	x	4	0.2	5	0.0040265	0.00022094	0.013302	0.00020167	0.013001	0.00019821	x11
8	NG-04\2020-03-06-ELFIL\2020-03-06-ELFIL_12b25	612	x	5	0.15	3	0.0042208	0.00026485	0.016061	0.00030778	0.015152	0.00029452	x0
8	NG-04\2020-03-06-ELFIL\2020-03-06-ELFIL_12b25	612	x	6	0.2	5	0.0044081	0.00034445	0.0099604	0.00021368	0.012193	0.00024812	x1
8	NG-04\2020-03-06-ELFIL\2020-03-06-ELFIL_12b25	612	x	7	0.22	6	0.0038274	0.00024447	0.014072	0.00019414	0.01476	0.0002012	x0
8	NG-04\2020-03-06-ELFIL\2020-03-06-ELFIL_12b25	612	x	8	0.2	5	0.0035501	0.00026065	0.011622	0.00019327	0.015118	0.00023451	x0
8	NG-04\2020-03-06-ELFIL\2020-03-06-ELFIL_12b25	612	x	9	0.31	12	0.0047709	0.00014252	0.01579	0.0001395	0.011637	0.00011027	x9
8	NG-04\2020-03-06-ELFIL\2020-03-06-ELFIL_12b25	612	b	10	0.36	17	0.0033982	0.000077601	0.027944	0.00020605	0.011711	0.00010239	b1
8	NG-04\2020-03-06-ELFIL\2020-03-06-ELFIL_12b25	612	x	11	0.23	7	0.0038383	0.00018755	0.013286	0.00017856	0.011914	0.0001644	x11
8	NG-04\2020-03-06-ELFIL\2020-03-06-ELFIL_12b25	612	x	12	0.22	6	0.0036233	0.00018471	0.016181	0.00022442	0.011855	0.00017656	x12
8	NG-04\2020-03-06-ELFIL\2020-03-06-ELFIL_12b25	612	x	13	0.28	10	0.0038925	0.00014776	0.018953	0.00023798	0.014777	0.00019661	x0
8	NG-04\2020-03-06-ELFIL\2020-03-06-ELFIL_12b25	612	x	14	0.25	8	0.0043006	0.00023403	0.016389	0.00022033	0.014554	0.00020133	x0
8	NG-04\2020-03-06-ELFIL\2020-03-06-ELFIL_12b25	612	b	15	0.2	5	0.0028362	0.00018396	0.011913	0.00015697	0.011905	0.00015689	b1
8	NG-04\2020-03-06-ELFIL\2020-03-06-ELFIL_12b25	612	x	16	0.15	3	0.003295	0.00036034	0.010077	0.00025822	0.01223	0.00029799	x2
8	NG-04\2020-03-06-ELFIL\2020-03-06-ELFIL_12b25	612	x	17	0.26	9	0.0033538	0.00015403	0.013231	0.00012753	0.012203	0.00011995	x12
8	NG-04\2020-03-06-ELFIL\2020-03-06-ELFIL_12b25	612	x	18	0.2	5	0.0037456	0.00024298	0.01421	0.00023727	0.014009	0.00023474	x0
8	NG-04\2020-03-06-ELFIL\2020-03-06-ELFIL_12b25	612	b	19	0.2	5	0.0030286	0.00017761	0.010709	0.00014153	0.012786	0.00016138	b1
8	NG-04\2020-03-06-ELFIL\2020-03-06-ELFIL_12b25	612	x	20	0.25	8	0.0052784	0.00015064	0.018422	0.00019492	0.013758	0.00015569	x9
8	NG-04\2020-03-06-ELFIL\2020-03-06-ELFIL_12b25	612	x	21	0.23	7	0.0030611	0.00020299	0.013353	0.00016405	0.014796	0.00017709	x0
8	NG-04\2020-03-06-ELFIL\2020-03-06-ELFIL_12b25	612	x	22	0.2	5	0.0029908	0.00022872	0.0088808	0.0001105	0.013878	0.00015266	x0
8	NG-04\2020-03-06-ELFIL\2020-03-06-ELFIL_12b25	612	x	23	0.31	12	0.0051804	0.00012541	0.014691	0.00013736	0.013575	0.00012938	x8
8	NG-04\2020-03-06-ELFIL\2020-03-06-ELFIL_12b25	612	x	24	0.18	4	0.0038097	0.00028608	0.011579	0.00020491	0.013946	0.00023515	x0
8	NG-04\2020-03-06-ELFIL\2020-03-06-ELFIL_12b25	612	x	25	0.23	7	0.0038556	0.00016341	0.010371	0.0001068	0.01431	0.00013518	x0
8	NG-04\2020-03-06-ELFIL\2020-03-06-ELFIL_12b25	612	x	26	0.18	4	0.004061	0.00025022	0.01404	0.00020919	0.014541	0.00021476	x0
8	NG-04\2020-03-06-ELFIL\2020-03-06-ELFIL_12b25	612	x	27	0.25	8	0.0035466	0.00020868	0.0091886	0.00011332	0.011654	0.00013501	x0
8	NG-04\2020-03-06-ELFIL\2020-03-06-ELFIL_12b25	612	x	28	0.26	9	0.0042515	0.00016136	0.014011	0.00014209	0.013584	0.00013881	x0
8	NG-04\2020-03-06-ELFIL\2020-03-06-ELFIL_12b25	612	x	29	0.22	6	0.0042208	0.00019789	0.012138	0.00014611	0.013485	0.00015803	x0
8	NG-04\2020-03-06-ELFIL\2020-03-06-ELFIL_12b25	612	x	30	0.22	6	0.0048285	0.00017109	0.015901	0.00017889	0.014482	0.00016666	x0
8	NG-04\2020-03-06-ELFIL\2020-03-06-ELFIL_12b25	612	x	31	0.23	7	0.0039732	0.00020755	0.0081489	0.000098421	0.012585	0.00013485	x0
8	NG-04\2020-03-06-ELFIL\2020-03-06-ELFIL_12b25	612	x	32	0.26	9	0.0038612	0.00020616	0.0082129	0.000092779	0.01191	0.00012162	x0
8	NG-04\2020-03-06-ELFIL\2020-03-06-ELFIL_12b25	612	x	33	0.33	14	0.0042323	0.00012122	0.01806	0.0001362	0.014029	0.0001122	x0
8	NG-04\2020-03-06-ELFIL\2020-03-06-ELFIL_12b25	612	x	34	0.38	19	0.0050389	0.0001053	0.016238	0.00013217	0.013593	0.00011541	x8
8	NG-04\2020-03-06-ELFIL\2020-03-06-ELFIL_12b25	612	x	35	0.18	4	0.0043619	0.00029336	0.0092778	0.00015044	0.012612	0.00018838	x0
8	NG-04\2020-03-06-ELFIL\2020-03-06-ELFIL_12b25	612	x	36	0.2	5	0.004355	0.00030926	0.008619	0.00013011	0.012447	0.00017007	x0
8	NG-04\2020-03-06-ELFIL\2020-03-06-ELFIL_12b25	612	x	37	0.31	12	0.0039912	0.00012995	0.018291	0.00016062	0.013806	0.00012936	x7
8	NG-04\2020-03-06-ELFIL\2020-03-06-ELFIL_12b25	612	x	38	0.36	17	0.0041475	0.000097985	0.012138	0.000083704	0.013159	0.000088909	x0
8	NG-04\2020-03-06-ELFIL\2020-03-06-ELFIL_12b25	612	x	39	0.23	7	0.0043942	0.00018691	0.012625	0.00012802	0.012608	0.00012789	x0
8	NG-04\2020-03-06-ELFIL\2020-03-06-ELFIL_12b25	612	x	40	0.23	7	0.0032625	0.00018333	0.0090224	0.00010671	0.012129	0.00013256	x0
8	NG-04\2020-03-06-ELFIL\2020-03-06-ELFIL_12b25	612	x	41	0.22	6	0.003398	0.00020042	0.0098492	0.00012115	0.012112	0.00014115	x0
8	NG-04\2020-03-06-ELFIL\2020-03-06-ELFIL_12b25	612	x	42	0.15	3	0.0029503	0.0002635	0.014931	0.00030885	0.011374	0.00025058	x0
8	NG-04\2020-03-06-ELFIL\2020-03-06-ELFIL_12b25	612	b	43	0.31	12	0.003228	0.000092641	0.0187	0.0001449	0.012049	0.0001029	b2
8	NG-04\2020-03-06-ELFIL\2020-03-06-ELFIL_12b25	612	x	44	0.26	9	0.0038	0.00016443	0.014875	0.00014923	0.011722	0.00012433	x0
8	NG-04\2020-03-06-ELFIL\2020-03-06-ELFIL_12b25	612	x	45	0.26	9	0.0042047	0.00013862	0.011706	0.00010362	0.013048	0.00011234	x0
8	NG-04\2020-03-06-ELFIL\2020-03-06-ELFIL_12b25	612	x	46	0.26	9	0.003852	0.00016934	0.0083148	0.000085105	0.014292	0.00012558	x14
8	NG-04\2020-03-06-ELFIL\2020-03-06-ELFIL_12b25	612	x	47	0.26	9	0.0041965	0.00013449	0.010495	0.00009644	0.013517	0.00011618	x0
8	NG-04\2020-03-06-ELFIL\2020-03-06-ELFIL_12b25	612	x	48	0.2	5	0.0032347	0.00023935	0.01024	0.00015321	0.011505	0.00016708	x0
8	NG-04\2020-03-06-ELFIL\2020-03-06-ELFIL_12b25	612	x	49	0.18	4	0.0026901	0.00025305	0.0094747	0.0001524	0.011702	0.00017811	x0
8	NG-04\2020-03-06-ELFIL\2020-03-06-ELFIL_12b25	612	x	50	0.15	3	0.0032	0.00028512	0.013884	0.0002546	0.011762	0.00022438	x0
8	NG-04\2020-03-06-ELFIL\2020-03-06-ELFIL_12b25	612	b	51	0.25	8	0.0032746	0.00014733	0.0071808	0.000072361	0.012543	0.00010795	b2
8	NG-04\2020-03-06-ELFIL\2020-03-06-ELFIL_12b25	612	x	52	0.2	5	0.0028039	0.00022847	0.011239	0.00016222	0.011586	0.00016596	x0
8	NG-04\2020-03-06-ELFIL\2020-03-06-ELFIL_12b25	612	x	53	0.25	8	0.0028562	0.00015309	0.011349	0.00013267	0.011912	0.00013757	x0
8	NG-04\2020-03-06-ELFIL\2020-03-06-ELFIL_12b25	612	x	54	0.23	7	0.0041671	0.00020263	0.014828	0.0001719	0.013495	0.00016006	x14
8	NG-04\2020-03-06-ELFIL\2020-03-06-ELFIL_12b25	612	x	55	0.36	17	0.003756	0.00010607	0.015152	0.00011394	0.013344	0.00010346	x13
8	NG-04\2020-03-06-ELFIL\2020-03-06-ELFIL_12b25	612	x	56	0.31	12	0.0040918	0.00015511	0.011019	0.00011151	0.014366	0.00013553	x0
8	NG-04\2020-03-06-ELFIL\2020-03-06-ELFIL_12b25	612	x	57	0.25	8	0.004528	0.00020289	0.0081302	0.00009262	0.012773	0.00012843	x0
8	NG-04\2020-03-06-ELFIL\2020-03-06-ELFIL_12b25	612	b	58	0.25	8	0.003679	0.00012555	0.018137	0.00017159	0.012279	0.00012679	b2
8	NG-04\2020-03-06-ELFIL\2020-03-06-ELFIL_12b25	612	x	59	0.25	8	0.0042173	0.00018891	0.013331	0.00016542	0.011845	0.00015123	x0
8	NG-04\2020-03-06-ELFIL\2020-03-06-ELFIL_12b25	612	x	60	0.31	12	0.0043242	0.00011656	0.016485	0.00016802	0.013161	0.00014141	x0
8	NG-04\2020-03-06-ELFIL\2020-03-06-ELFIL_12b25	612	x	61	0.29	11	0.0041709	0.0001555	0.018093	0.00018011	0.011679	0.00012809	x0
8	NG-04\2020-03-06-ELFIL\2020-03-06-ELFIL_12b25	612	x	62	0.25	8	0.0034663	0.00020152	0.010672	0.0001437	0.013938	0.00017486	x0
8	NG-04\2020-03-06-ELFIL\2020-03-06-ELFIL_12b25	612	x	63	0.25	8	0.0042832	0.00017935	0.011538	0.00012432	0.011915	0.00012736	x0
8	NG-04\2020-03-06-ELFIL\2020-03-06-ELFIL_12b25	612	x	64	0.23	7	0.0048393	0.00022696	0.011507	0.00014039	0.012513	0.00014945	x0
8	NG-04\2020-03-06-ELFIL\2020-03-06-ELFIL_12b25	612	x	65	0.28	10	0.0041433	0.00020434	0.020542	0.00031482	0.014255	0.00023723	x0
8	NG-04\2020-03-06-ELFIL\2020-03-06-ELFIL_12b25	612	x	66	0.25	8	0.0041492	0.00015692	0.0094009	0.00010132	0.012492	0.00012482	x0
8	NG-04\2020-03-06-ELFIL\2020-03-06-ELFIL_12b25	612	x	67	0.29	11	0.0035377	0.00019513	0.0078877	0.00008759	0.012056	0.00011915	x0
8	NG-04\2020-03-06-ELFIL\2020-03-06-ELFIL_12b25	612	x	68	0.12	2	0.0028962	0.00041233	0.010648	0.00028164	0.01344	0.00033437	x0
8	NG-04\2020-03-06-ELFIL\2020-03-06-ELFIL_12b25	612	x	69	0.26	9	0.0035969	0.00011518	0.013976	0.0001241	0.012353	0.000113	x0
8	NG-04\2020-03-06-ELFIL\2020-03-06-ELFIL_12b25	612	x	70	0.32	13	0.003116	0.00011104	0.01348	0.00012194	0.012261	0.0001135	x3
8	NG-04\2020-03-06-ELFIL\2020-03-06-ELFIL_12b25	612	x	71	0.26	9	0.0034653	0.00018004	0.012839	0.00016686	0.011658	0.0001551	x0
8	NG-04\2020-03-06-ELFIL\2020-03-06-ELFIL_12b25	612	x	72	0.28	10	0.0032165	0.0001736	0.011889	0.00014869	0.011601	0.00014598	x0
8	NG-04\2020-03-06-ELFIL\2020-03-06-ELFIL_12b25	612	x	73	0.09	1	0.0026213	0.00040694	0.01185	0.00038804	0.011463	0.00037844	x0
8	NG-04\2020-03-06-ELFIL\2020-03-06-ELFIL_12b25	612	x	74	0.28	10	0.0041274	0.00018313	0.011102	0.00011396	0.011794	0.00011923	x4
8	NG-04\2020-03-06-ELFIL\2020-03-06-ELFIL_12b25	612	b	75	0.25	8	0.0031579	0.00013047	0.016201	0.00017031	0.011828	0.00013362	b3
8	NG-04\2020-03-06-ELFIL\2020-03-06-ELFIL_12b25	612	x	76	0.29	11	0.0041656	0.00022702	0.0085225	0.00012791	0.01225	0.00016664	x0
8	NG-04\2020-03-06-ELFIL\2020-03-06-ELFIL_12b25	612	x	77	0.18	4	0.0034857	0.00027388	0.0094754	0.00015612	0.013138	0.00019827	x0
8	NG-04\2020-03-06-ELFIL\2020-03-06-ELFIL_12b25	612	x	78	0.23	7	0.0046017	0.00024091	0.011087	0.0001331	0.011917	0.00014048	x0
8	NG-04\2020-03-06-ELFIL\2020-03-06-ELFIL_12b25	612	x	79	0.26	9	0.0054714	0.00020819	0.013442	0.00014294	0.011784	0.00012934	x0
8	NG-04\2020-03-06-ELFIL\2020-03-06-ELFIL_12b25	612	x	80	0.33	14	0.0034523	0.00011416	0.012941	0.00010615	0.012277	0.00010201	x0
8	NG-04\2020-03-06-ELFIL\2020-03-06-ELFIL_12b25	612	x	81	0.29	11	0.0049285	0.00015978	0.01527	0.0001433	0.011711	0.00011689	x0
8	NG-04\2020-03-06-ELFIL\2020-03-06-ELFIL_12b25	612	x	82	0.26	9	0.0033973	0.00012548	0.013753	0.0001308	0.012094	0.00011864	x0
8	NG-04\2020-03-06-ELFIL\2020-03-06-ELFIL_12b25	612	x	83	0.29	11	0.0033733	0.00011581	0.0098258	0.000084392	0.012326	0.000099746	x0
8	NG-04\2020-03-06-ELFIL\2020-03-06-ELFIL_12b25	612	x	84	0.33	14	0.0048858	0.00014204	0.010719	0.000081459	0.013506	0.000096588	x0
8	NG-04\2020-03-06-ELFIL\2020-03-06-ELFIL_12b25	612	b	85	0.31	12	0.003321	0.00008633	0.024594	0.00019426	0.011787	0.00010814	b3
8	NG-04\2020-03-06-ELFIL\2020-03-06-ELFIL_12b25	612	x	86	0.23	7	0.0028533	0.00017381	0.0093723	0.00011881	0.011987	0.00014241	x0
8	NG-04\2020-03-06-ELFIL\2020-03-06-ELFIL_12b25	612	x	87	0.25	8	0.0030657	0.00013067	0.016702	0.00016572	0.011766	0.00012639	x0
8	NG-04\2020-03-06-ELFIL\2020-03-06-ELFIL_12b25	612	x	88	0.22	6	0.0036353	0.00021583	0.010021	0.00012867	0.011771	0.00014498	x0
8	NG-04\2020-03-06-ELFIL\2020-03-06-ELFIL_12b25	612	x	89	0.22	6	0.0049152	0.00021767	0.012451	0.00015719	0.012563	0.00015826	x0
8	NG-04\2020-03-06-ELFIL\2020-03-06-ELFIL_12b25	612	x	90	0.28	10	0.0034044	0.00016979	0.012284	0.00013297	0.011629	0.00012759	x0
8	NG-04\2020-03-06-ELFIL\2020-03-06-ELFIL_12b25	612	c	91	0.25	8	0.002647	0.00018838	0.0088359	0.00010935	0.011214	0.00013033	c2
8	NG-04\2020-03-06-ELFIL\2020-03-06-ELFIL_12b25	612	c	92	0.28	10	0.0030216	0.00019093	0.0084445	0.000098775	0.011314	0.00012241	c1
8	NG-04\2020-03-06-ELFIL\2020-03-06-ELFIL_12b25	612	c	93	0.28	10	0.0034649	0.00016207	0.012795	0.00013849	0.011249	0.00012559	c3
8	NG-04\2020-03-06-ELFIL\2020-03-06-ELFIL_12b25	612	x	94	0.22	6	0.0040826	0.00021367	0.011434	0.00014372	0.012236	0.00015119	x4
8	NG-04\2020-03-06-ELFIL\2020-03-06-ELFIL_12b25	612	c	95	0.22	6	0.0028592	0.0002308	0.0091854	0.00013371	0.011089	0.00015369	c2
8	NG-04\2020-03-06-ELFIL\2020-03-06-ELFIL_12b25	612	c	96	0.35	16	0.0035549	0.0001184	0.015043	0.00012014	0.011282	0.000096282	c2
8	NG-04\2020-03-06-ELFIL\2020-03-06-ELFIL_12b25	612	c	97	0.12	2	0.0027512	0.00041785	0.0083497	0.00021744	0.011304	0.00027146	c2
8	NG-04\2020-03-06-ELFIL\2020-03-06-ELFIL_12b25	612	x	98	0.22	6	0.0034022	0.00022702	0.010483	0.000142	0.011873	0.00015578	x5
8	NG-04\2020-03-06-ELFIL\2020-03-06-ELFIL_12b25	612	c	99	0.39	20	0.0037993	0.00010064	0.017363	0.00012938	0.011248	0.000092281	c4
8	NG-04\2020-03-06-ELFIL\2020-03-06-ELFIL_12b25	612	x	100	0.15	3	0.0034846	0.00032138	0.019391	0.00041632	0.011608	0.00027855	x0
8	NG-04\2020-03-06-ELFIL\2020-03-06-ELFIL_12b25	612	c	101	0.41	22	0.0039999	0.00009433	0.019926	0.0001398	0.011155	0.000088555	c4
8	NG-04\2020-03-06-ELFIL\2020-03-06-ELFIL_12b25	612	x	102	0.25	8	0.0028052	0.00018313	0.011086	0.00014519	0.011511	0.00014934	x0
8	NG-04\2020-03-06-ELFIL\2020-03-06-ELFIL_12b25	612	c	103	0.31	12	0.0035005	0.00014424	0.012077	0.00011878	0.011212	0.00011229	c4
8	NG-04\2020-03-06-ELFIL\2020-03-06-ELFIL_12b25	612	c	104	0.12	2	0.0035978	0.0003544	0.012993	0.00030286	0.011334	0.00027299	c4
8	NG-04\2020-03-06-ELFIL\2020-03-06-ELFIL_12b25	612	c	105	0.32	13	0.0035328	0.0001352	0.012925	0.0001213	0.011198	0.00010876	c4
8	NG-04\2020-03-06-ELFIL\2020-03-06-ELFIL_12b25	612	c	106	0.45	26	0.0035519	0.000081864	0.018693	0.00011622	0.011268	0.000078203	c5
8	NG-04\2020-03-06-ELFIL\2020-03-06-ELFIL_12b25	612	b	107	0.23	7	0.0032319	0.00014061	0.018025	0.00020166	0.011479	0.00014186	b4
8	NG-04\2020-03-06-ELFIL\2020-03-06-ELFIL_12b25	612	x	108	0.34	15	0.0031461	0.00010095	0.025053	0.00025225	0.011259	0.00013302	x0
8	NG-04\2020-03-06-ELFIL\2020-03-06-ELFIL_12b25	612	c	109	0.12	2	0.0026625	0.00039321	0.009353	0.00023032	0.011279	0.00026455	c5
8	NG-04\2020-03-06-ELFIL\2020-03-06-ELFIL_12b25	612	c	110	0.18	4	0.0030246	0.00024692	0.012493	0.00020918	0.011312	0.00019402	c5
8	NG-04\2020-03-06-ELFIL\2020-03-06-ELFIL_12b25	612	x	111	0.18	4	0.0036481	0.00034746	0.0070694	0.00013224	0.011867	0.00019196	x0
8	NG-04\2020-03-06-ELFIL\2020-03-06-ELFIL_12b25	612	b	112	0.26	9	0.0031998	0.00011924	0.018985	0.00018185	0.011605	0.00012376	b4
8	NG-04\2020-03-06-ELFIL\2020-03-06-ELFIL_12b25	612	x	113	0.22	6	0.0039192	0.00020884	0.010288	0.00014258	0.011695	0.00015683	x0
8	NG-04\2020-03-06-ELFIL\2020-03-06-ELFIL_12b25	612	x	114	0.25	8	0.0032842	0.00018143	0.010309	0.00012662	0.011718	0.00013928	x5
8	NG-04\2020-03-06-ELFIL\2020-03-06-ELFIL_12b25	612	x	115	0.4	21	0.0031644	0.000075067	0.013365	0.000092485	0.012257	0.000086617	x0
8	NG-04\2020-03-06-ELFIL\2020-03-06-ELFIL_12b25	612	x	116	0.26	9	0.0026625	0.00018238	0.00986	0.00012499	0.011781	0.0001426	x0
8	NG-04\2020-03-06-ELFIL\2020-03-06-ELFIL_12b25	612	x	117	0.2	5	0.0034435	0.00020446	0.011562	0.00016413	0.012102	0.00016983	x0
8	NG-04\2020-03-06-ELFIL\2020-03-06-ELFIL_12b25	612	x	118	0.25	8	0.0028592	0.00019264	0.009201	0.00013229	0.012198	0.00016271	x0
8	NG-04\2020-03-06-ELFIL\2020-03-06-ELFIL_12b25	612	x	119	0.2	5	0.0028625	0.00024544	0.0087639	0.00014926	0.011591	0.00018325	x0
8	NG-04\2020-03-06-ELFIL\2020-03-06-ELFIL_12b25	612	x	120	0.22	6	0.0033628	0.00022197	0.0078431	0.0001206	0.011932	0.00016351	x0
8	NG-04\2020-03-06-ELFIL\2020-03-06-ELFIL_12b25	612	x	121	0.37	18	0.0058775	0.00012948	0.011318	0.000083425	0.012376	0.000089175	x6
8	NG-04\2020-03-06-ELFIL\2020-03-06-ELFIL_12b25	612	x	122	0.2	5	0.0039739	0.00027205	0.0099626	0.00015586	0.011942	0.00017823	x0
8	NG-04\2020-03-06-ELFIL\2020-03-06-ELFIL_12b25	612	x	123	0.23	7	0.0033984	0.00019562	0.01469	0.00018647	0.011496	0.00015452	x0
8	NG-04\2020-03-06-ELFIL\2020-03-06-ELFIL_12b25	612	x	124	0.42	23	0.0048789	0.00013134	0.01182	0.00011033	0.01208	0.00011215	x0
8	NG-04\2020-03-06-ELFIL\2020-03-06-ELFIL_12b25	612	x	125	0.37	18	0.0056077	0.00014114	0.015361	0.00013345	0.012255	0.00011225	x0
8	NG-04\2020-03-06-ELFIL\2020-03-06-ELFIL_12b25	612	x	126	0.26	9	0.0033858	0.00011331	0.012645	0.00011197	0.01424	0.00012232	x0
8	NG-04\2020-03-06-ELFIL\2020-03-06-ELFIL_12b25	612	x	127	0.18	4	0.0033532	0.00028883	0.0065358	0.00010666	0.014729	0.00018872	x0
8	NG-04\2020-03-06-ELFIL\2020-03-06-ELFIL_12b25	612	x	128	0.26	9	0.0030367	0.00016318	0.0093646	0.00010562	0.020087	0.00018099	x0
8	NG-04\2020-03-06-ELFIL\2020-03-06-ELFIL_12b25	612	b	129	0.12	2	0.003305	0.00022977	0.028035	0.00058517	0.011579	0.0002872	b4
8	NG-04\2020-03-06-ELFIL\2020-03-06-ELFIL_12b25	612	b	130	0.29	11	0.0032949	0.00010858	0.019906	0.00016933	0.011732	0.00011187	b4
8	NG-04\2020-03-06-ELFIL\2020-03-06-ELFIL_12b25	612	b	131	0.22	6	0.0033302	0.00013945	0.023827	0.00028127	0.011579	0.00015842	b4
8	NG-04\2020-03-06-ELFIL\2020-03-06-ELFIL_12b25	612	x	132	0.2	5	0.0031924	0.00025944	0.0065311	0.00010971	0.011789	0.00016736	x0
8	NG-04\2020-03-06-ELFIL\2020-03-06-ELFIL_12b25	612	x	133	0.23	7	0.004	0.00025301	0.0090506	0.00012521	0.012119	0.00015511	x0
8	NG-04\2020-03-06-ELFIL\2020-03-06-ELFIL_12b25	612	x	134	0.33	14	0.0040878	0.0001703	0.0091472	0.00010113	0.011927	0.00012291	x0
8	NG-04\2020-03-06-ELFIL\2020-03-06-ELFIL_12b25	612	x	135	0.22	6	0.004443	0.00026972	0.0087742	0.00012399	0.012432	0.0001599	x0
8	NG-04\2020-03-06-ELFIL\2020-03-06-ELFIL_12b25	612	x	136	0.23	7	0.002582	0.00023413	0.0059085	0.000095553	0.012324	0.00016063	x0
8	NG-04\2020-03-06-ELFIL\2020-03-06-ELFIL_12b25	612	b	137	0.2	5	0.0027696	0.0001888	0.01107	0.00014881	0.012474	0.00016264	b4
8	NG-04\2020-03-06-ELFIL\2020-03-06-ELFIL_12b25	612	x	138	0.29	11	0.0030835	0.00012723	0.014854	0.00014978	0.011744	0.00012511	x0
8	NG-04\2020-03-06-ELFIL\2020-03-06-ELFIL_12b25	612	x	139	0.18	4	0.0032134	0.0003191	0.0078463	0.00014685	0.012097	0.00020096	x0
8	NG-04\2020-03-06-ELFIL\2020-03-06-ELFIL_12b25	612	x	140	0.2	5	0.0035641	0.000217	0.012936	0.00017429	0.011826	0.00016284	x0
8	NG-04\2020-03-06-ELFIL\2020-03-06-ELFIL_12b25	612	x	141	0.18	4	0.0032002	0.00023636	0.011142	0.00020684	0.011651	0.00021387	x0
8	NG-04\2020-03-06-ELFIL\2020-03-06-ELFIL_12b25	612	x	142	0.29	11	0.0030438	0.00011807	0.013972	0.00014982	0.011629	0.00013024	x15
8	NG-04\2020-03-06-ELFIL\2020-03-06-ELFIL_12b25	612	x	143	0.18	4	0.0032177	0.00022622	0.011455	0.00017142	0.01193	0.00017672	x0
8	NG-04\2020-03-06-ELFIL\2020-03-06-ELFIL_12b25	612	x	144	0.33	14	0.0033296	0.000097066	0.013029	0.00011104	0.011823	0.00010317	x0
8	NG-04\2020-03-06-ELFIL\2020-03-06-ELFIL_12b25	612	x	145	0.18	4	0.0026544	0.00020781	0.011685	0.00020755	0.013163	0.00022678	x15
8	NG-04\2020-03-06-ELFIL\2020-03-06-ELFIL_12b25	612	x	146	0.25	8	0.0029416	0.00011693	0.030896	0.00033983	0.011751	0.00015538	x0
8	NG-04\2020-03-06-ELFIL\2020-03-06-ELFIL_12b25	612	x	147	0.25	8	0.0035113	0.00016667	0.017407	0.00021451	0.011923	0.00015999	x0
8	NG-04\2020-03-06-ELFIL\2020-03-06-ELFIL_12b25	612	x	148	0.2	5	0.0035521	0.00024225	0.012876	0.00020641	0.011884	0.00019426	x0
8	NG-04\2020-03-06-ELFIL\2020-03-06-ELFIL_12b25	612	x	149	0.18	4	0.0028295	0.00021971	0.014489	0.00023086	0.011879	0.00019836	x0
8	NG-04\2020-03-06-ELFIL\2020-03-06-ELFIL_12b25	612	x	150	0.34	15	0.0054145	0.00014231	0.011149	0.000098293	0.012453	0.00010673	x6
8	NG-04\2020-03-06-ELFIL\2020-03-06-ELFIL_12b25	612	x	151	0.29	11	0.0033913	0.00010698	0.015744	0.00014775	0.012069	0.00012047	x0
8	NG-04\2020-03-06-ELFIL\2020-03-06-ELFIL_12b25	612	x	152	0.18	4	0.003196	0.00026008	0.014096	0.00024361	0.011482	0.00020826	x0
8	NG-04\2020-03-06-ELFIL\2020-03-06-ELFIL_12b25	612	x	153	0.15	3	0.0037601	0.00030995	0.014535	0.0003073	0.011627	0.00025903	x0
5	NG-04\2020-03-06-ELFIL\2020-03-06-ELFIL_9b25	612	a	1	0.28	38	0.0031843	0.000091291	0.018599	0.00013508	0.011323	0.000091622	a1
5	NG-04\2020-03-06-ELFIL\2020-03-06-ELFIL_9b25	612	a	2	0.22	23	0.0027566	0.00011592	0.017303	0.00017842	0.011341	0.00012846	a2
5	NG-04\2020-03-06-ELFIL\2020-03-06-ELFIL_9b25	612	a	3	0.17	14	0.003089	0.0001488	0.021076	0.00024803	0.011673	0.00015573	a2
5	NG-04\2020-03-06-ELFIL\2020-03-06-ELFIL_9b25	612	b	4	0.14	9	0.0029773	0.0001023	0.028313	0.00029381	0.012305	0.00015058	b1
5	NG-04\2020-03-06-ELFIL\2020-03-06-ELFIL_9b25	612	b	5	0.18	16	0.0031875	0.000084545	0.027086	0.00019948	0.012326	0.0001063	b2
5	NG-04\2020-03-06-ELFIL\2020-03-06-ELFIL_9b25	612	a	6	0.2	20	0.0031175	0.00012735	0.018681	0.00020575	0.011413	0.00013996	a3
5	NG-04\2020-03-06-ELFIL\2020-03-06-ELFIL_9b25	612	a	7	0.22	23	0.0032737	0.00011718	0.01551	0.00013648	0.01141	0.00010773	a4
5	NG-04\2020-03-06-ELFIL\2020-03-06-ELFIL_9b25	612	b	8	0.18	15	0.0027535	0.000085536	0.032648	0.00028434	0.012186	0.0001279	b3
5	NG-04\2020-03-06-ELFIL\2020-03-06-ELFIL_9b25	612	b	9	0.21	22	0.0030051	0.00006123	0.039843	0.00027931	0.012291	0.00010635	b2
5	NG-04\2020-03-06-ELFIL\2020-03-06-ELFIL_9b25	612	a	10	0.24	27	0.0028589	0.00010677	0.014614	0.0001408	0.011283	0.00011545	a5
5	NG-04\2020-03-06-ELFIL\2020-03-06-ELFIL_9b25	612	b	11	0.18	15	0.0028294	0.000074847	0.036661	0.000311	0.012402	0.00012842	b3
5	NG-04\2020-03-06-ELFIL\2020-03-06-ELFIL_9b25	612	b	12	0.18	16	0.0031048	0.000076907	0.036614	0.00029056	0.012435	0.00012038	b2
5	NG-04\2020-03-06-ELFIL\2020-03-06-ELFIL_9b25	612	b	13	0.18	16	0.0030317	0.000068637	0.043506	0.00035833	0.012371	0.00012692	b3
5	NG-04\2020-03-06-ELFIL\2020-03-06-ELFIL_9b25	612	a	14	0.25	30	0.0029202	0.00010858	0.014001	0.00010532	0.011297	0.000089382	a6
5	NG-04\2020-03-06-ELFIL\2020-03-06-ELFIL_9b25	612	b	15	0.28	39	0.0030765	0.000050472	0.031456	0.00014991	0.012363	0.000070505	b1
5	NG-04\2020-03-06-ELFIL\2020-03-06-ELFIL_9b25	612	b	16	0.19	17	0.0032717	0.000082321	0.033487	0.00023896	0.011777	0.00010208	b4
5	NG-04\2020-03-06-ELFIL\2020-03-06-ELFIL_9b25	612	b	17	0.2	19	0.0032935	0.000089718	0.030547	0.00021404	0.011677	0.00009829	b4
5	NG-04\2020-03-06-ELFIL\2020-03-06-ELFIL_9b25	612	b	18	0.17	14	0.0035736	0.00011678	0.02198	0.00018078	0.011813	0.00011072	b6
5	NG-04\2020-03-06-ELFIL\2020-03-06-ELFIL_9b25	612	c	19	0.15	11	0.004773	0.00013845	0.027923	0.00028196	0.011683	0.00013991	c2
5	NG-04\2020-03-06-ELFIL\2020-03-06-ELFIL_9b25	612	c	20	0.16	13	0.0032271	0.00014429	0.01791	0.00016588	0.012011	0.00012164	c1
5	NG-04\2020-03-06-ELFIL\2020-03-06-ELFIL_9b25	612	b	21	0.31	48	0.0034962	0.000042532	0.047632	0.00023677	0.011956	0.000075008	b5
5	NG-04\2020-03-06-ELFIL\2020-03-06-ELFIL_9b25	612	c	22	0.14	9	0.0042971	0.00015331	0.024636	0.00025956	0.011897	0.00014542	c2
5	NG-04\2020-03-06-ELFIL\2020-03-06-ELFIL_9b25	612	b	23	0.2	19	0.0033498	0.000080228	0.031942	0.00022422	0.012014	0.00010153	b6
5	NG-04\2020-03-06-ELFIL\2020-03-06-ELFIL_9b25	612	c	24	0.14	10	0.0028216	0.00013373	0.024201	0.00023407	0.012036	0.0001344	c3
5	NG-04\2020-03-06-ELFIL\2020-03-06-ELFIL_9b25	612	b	25	0.14	10	0.0034398	0.00014032	0.021968	0.00019119	0.011858	0.00011751	b6
5	NG-04\2020-03-06-ELFIL\2020-03-06-ELFIL_9b25	612	c	26	0.17	14	0.0032643	0.00011638	0.022759	0.00017721	0.011949	0.00010645	c3
5	NG-04\2020-03-06-ELFIL\2020-03-06-ELFIL_9b25	612	c	27	0.1	5	0.0033761	0.0002052	0.018325	0.00024513	0.012271	0.00017954	c4
5	NG-04\2020-03-06-ELFIL\2020-03-06-ELFIL_9b25	612	d	28	0.3	45	0.0045909	0.000050638	0.039799	0.00019776	0.012729	0.000077734	d1
5	NG-04\2020-03-06-ELFIL\2020-03-06-ELFIL_9b25	612	d	29	0.21	21	0.0043196	0.00007694	0.035966	0.00027004	0.01268	0.00011559	d1
5	NG-04\2020-03-06-ELFIL\2020-03-06-ELFIL_9b25	612	c	30	0.14	9	0.0036433	0.0001687	0.018934	0.00019078	0.011994	0.00013363	c4
5	NG-04\2020-03-06-ELFIL\2020-03-06-ELFIL_9b25	612	c	31	0.13	8	0.0031071	0.00019078	0.012479	0.00014044	0.011969	0.00013609	c5
5	NG-04\2020-03-06-ELFIL\2020-03-06-ELFIL_9b25	612	d	32	0.25	31	0.0040106	0.000071003	0.032988	0.00017836	0.012458	0.000081046	d2
5	NG-04\2020-03-06-ELFIL\2020-03-06-ELFIL_9b25	612	d	33	0.21	22	0.0043822	0.000084083	0.028331	0.0001809	0.012358	0.000093007	d3
5	NG-04\2020-03-06-ELFIL\2020-03-06-ELFIL_9b25	612	d	34	0.39	72	0.0043086	0.000045157	0.027062	0.000093094	0.012474	0.000050149	d3
5	NG-04\2020-03-06-ELFIL\2020-03-06-ELFIL_9b25	612	d	35	0.18	16	0.0041112	0.000089281	0.03442	0.00026675	0.012503	0.00011719	d2
5	NG-04\2020-03-06-ELFIL\2020-03-06-ELFIL_9b25	612	d	36	0.22	23	0.0040143	0.000083723	0.025337	0.00016048	0.012663	0.000092517	d4
5	NG-04\2020-03-06-ELFIL\2020-03-06-ELFIL_9b25	612	d	37	0.31	47	0.0042703	0.00005038	0.034685	0.00015857	0.012552	0.000069436	d4
5	NG-04\2020-03-06-ELFIL\2020-03-06-ELFIL_9b25	612	d	38	0.46	103	0.0039874	0.000040821	0.02974	0.000090291	0.012424	0.000044742	d5
5	NG-04\2020-03-06-ELFIL\2020-03-06-ELFIL_9b25	612	d	39	0.26	34	0.0038618	0.000065936	0.025452	0.00012307	0.012563	0.00007022	d5
5	NG-04\2020-03-06-ELFIL\2020-03-06-ELFIL_9b25	612	f	40	0.35	58	0.0040152	0.00004096	0.050675	0.00023118	0.011659	0.000067695	f1
5	NG-04\2020-03-06-ELFIL\2020-03-06-ELFIL_9b25	612	e	41	0.41	80	0.0021793	0.000029264	0.03304	0.00011467	0.011656	0.000049116	e1
5	NG-04\2020-03-06-ELFIL\2020-03-06-ELFIL_9b25	612	f	42	0.18	15	0.0042847	0.00010069	0.021123	0.00015643	0.011885	0.00009949	f1
5	NG-04\2020-03-06-ELFIL\2020-03-06-ELFIL_9b25	612	e	43	0.46	104	0.0021244	0.00002311	0.043029	0.00014733	0.011668	0.000050029	e2
5	NG-04\2020-03-06-ELFIL\2020-03-06-ELFIL_9b25	612	e	44	0.42	84	0.0021529	0.000032224	0.020871	0.000070221	0.011705	0.000044543	e2
5	NG-04\2020-03-06-ELFIL\2020-03-06-ELFIL_9b25	612	e	45	0.26	34	0.0021637	0.000040947	0.042059	0.00029596	0.012004	0.00010519	e3
5	NG-04\2020-03-06-ELFIL\2020-03-06-ELFIL_9b25	612	f	46	0.25	31	0.003741	0.000063475	0.024213	0.00012154	0.011567	0.000067477	f1
5	NG-04\2020-03-06-ELFIL\2020-03-06-ELFIL_9b25	612	e	47	0.3	43	0.0025137	0.000048357	0.025593	0.00010682	0.012746	0.000061405	e4
5	NG-04\2020-03-06-ELFIL\2020-03-06-ELFIL_9b25	612	f	48	0.26	34	0.003707	0.00005499	0.028726	0.000145	0.011611	0.000069862	f2
5	NG-04\2020-03-06-ELFIL\2020-03-06-ELFIL_9b25	612	f	49	0.21	21	0.0036217	0.000090159	0.016913	0.00010153	0.01169	0.000076277	f2
5	NG-04\2020-03-06-ELFIL\2020-03-06-ELFIL_9b25	612	f	50	0.28	37	0.0036526	0.000050955	0.026874	0.00012237	0.011732	0.000062961	f2
5	NG-04\2020-03-06-ELFIL\2020-03-06-ELFIL_9b25	612	g	51	0.22	24	0.0031098	0.000051068	0.056251	0.00041832	0.011777	0.00011241	g1
5	NG-04\2020-03-06-ELFIL\2020-03-06-ELFIL_9b25	612	g	52	0.26	33	0.0031045	0.000043016	0.094653	0.00080782	0.011806	0.00013405	g1
5	NG-04\2020-03-06-ELFIL\2020-03-06-ELFIL_9b25	612	f	53	0.24	28	0.0043614	0.000083712	0.022353	0.00012441	0.011436	0.000073144	f3
5	NG-04\2020-03-06-ELFIL\2020-03-06-ELFIL_9b25	612	f	54	0.24	29	0.0042571	0.000074161	0.02118	0.00010682	0.011906	0.000067889	f3
5	NG-04\2020-03-06-ELFIL\2020-03-06-ELFIL_9b25	612	f	55	0.25	30	0.004459	0.000079132	0.024786	0.00013425	0.01144	0.000072407	f3
5	NG-04\2020-03-06-ELFIL\2020-03-06-ELFIL_9b25	612	h	56	0.18	15	0.0030138	0.000074403	0.029013	0.00021344	0.012213	0.00010646	h1
5	NG-04\2020-03-06-ELFIL\2020-03-06-ELFIL_9b25	612	f	57	0.19	17	0.004157	0.0001144	0.015931	0.00010822	0.01165	0.00008502	f3
5	NG-04\2020-03-06-ELFIL\2020-03-06-ELFIL_9b25	612	h	58	0.26	32	0.0029768	0.000052301	0.029747	0.00015531	0.012144	0.000075465	h1
5	NG-04\2020-03-06-ELFIL\2020-03-06-ELFIL_9b25	612	g	59	0.31	46	0.0029818	0.000039605	0.096382	0.00066591	0.011964	0.00010999	g2
5	NG-04\2020-03-06-ELFIL\2020-03-06-ELFIL_9b25	612	h	60	0.16	13	0.0029507	0.000084187	0.027282	0.00020219	0.011989	0.00010461	h2
5	NG-04\2020-03-06-ELFIL\2020-03-06-ELFIL_9b25	612	h	61	0.2	20	0.0029946	0.000064486	0.026938	0.00017805	0.012137	0.000094083	h1
5	NG-04\2020-03-06-ELFIL\2020-03-06-ELFIL_9b25	612	h	62	0.2	19	0.002801	0.000075061	0.026064	0.00017392	0.011693	0.000091579	h2
5	NG-04\2020-03-06-ELFIL\2020-03-06-ELFIL_9b25	612	h	63	0.22	23	0.0029298	0.000062524	0.025242	0.00015094	0.011945	0.000083134	h2
5	NG-04\2020-03-06-ELFIL\2020-03-06-ELFIL_9b25	612	g	64	0.24	27	0.0031315	0.000052014	0.066773	0.00050685	0.011708	0.00011569	g3
5	NG-04\2020-03-06-ELFIL\2020-03-06-ELFIL_9b25	612	h	65	0.14	9	0.0027915	0.00010159	0.021316	0.00019145	0.012022	0.000122	h3
5	NG-04\2020-03-06-ELFIL\2020-03-06-ELFIL_9b25	612	h	66	0.24	28	0.0027856	0.00005601	0.023114	0.00013127	0.011997	0.000078109	h3
5	NG-04\2020-03-06-ELFIL\2020-03-06-ELFIL_9b25	612	h	67	0.19	18	0.0028562	0.000072757	0.021812	0.00014031	0.012042	0.000087852	h3
5	NG-04\2020-03-06-ELFIL\2020-03-06-ELFIL_9b25	612	h	68	0.15	11	0.0030423	0.00010562	0.021481	0.00018212	0.011929	0.00011458	h3
5	NG-04\2020-03-06-ELFIL\2020-03-06-ELFIL_9b25	612	h	69	0.14	10	0.00292	0.000097493	0.019879	0.00016484	0.012192	0.00011248	h4
5	NG-04\2020-03-06-ELFIL\2020-03-06-ELFIL_9b25	612	h	70	0.17	14	0.0029075	0.000083779	0.022285	0.00017635	0.011667	0.00010568	h4
10	NG-04\2020-03-09-ELFIL\2020-03-09-ELFIL_4b25	613	a	1	0.42	23	0.0040738	0.000093076	0.016029	0.00010141	0.011595	0.00007899	a1
10	NG-04\2020-03-09-ELFIL\2020-03-09-ELFIL_4b25	613	a	2	0.18	4	0.0028328	0.00019304	0.011649	0.00017596	0.011591	0.00017531	a1
10	NG-04\2020-03-09-ELFIL\2020-03-09-ELFIL_4b25	613	b	3	0.32	13	0.0032825	0.00010319	0.02875	0.00026633	0.012158	0.00013337	b1
10	NG-04\2020-03-09-ELFIL\2020-03-09-ELFIL_4b25	613	a	4	0.29	11	0.0031448	0.00015862	0.014887	0.00018315	0.011483	0.00015005	a1
10	NG-04\2020-03-09-ELFIL\2020-03-09-ELFIL_4b25	613	a	5	0.34	15	0.0050452	0.00010477	0.024879	0.00017403	0.011655	0.000095042	a1
10	NG-04\2020-03-09-ELFIL\2020-03-09-ELFIL_4b25	613	a	6	0.38	19	0.0042325	0.00010697	0.019526	0.00014836	0.011488	0.000097874	a1
10	NG-04\2020-03-09-ELFIL\2020-03-09-ELFIL_4b25	613	b	7	0.23	7	0.0029546	0.00016295	0.018914	0.00024897	0.011836	0.00017269	b1
10	NG-04\2020-03-09-ELFIL\2020-03-09-ELFIL_4b25	613	a	8	0.54	38	0.0053922	0.000061651	0.029698	0.00014113	0.011452	0.000065302	a1
10	NG-04\2020-03-09-ELFIL\2020-03-09-ELFIL_4b25	613	b	9	0.26	9	0.0035065	0.00015503	0.025036	0.00029998	0.011938	0.00016628	b1
10	NG-04\2020-03-09-ELFIL\2020-03-09-ELFIL_4b25	613	a	10	0.29	11	0.0035281	0.00013476	0.018621	0.00019191	0.011332	0.00013014	a1
10	NG-04\2020-03-09-ELFIL\2020-03-09-ELFIL_4b25	613	a	11	0.15	3	0.0034707	0.00024915	0.019381	0.00035554	0.011299	0.00023281	a1
10	NG-04\2020-03-09-ELFIL\2020-03-09-ELFIL_4b25	613	a	12	0.18	4	0.0036267	0.00019894	0.018803	0.0002783	0.01152	0.00018975	a1
10	NG-04\2020-03-09-ELFIL\2020-03-09-ELFIL_4b25	613	b	13	0.36	17	0.0032127	0.00010583	0.024693	0.00021947	0.011886	0.00012262	b1
10	NG-04\2020-03-09-ELFIL\2020-03-09-ELFIL_4b25	613	b	14	0.38	19	0.0031481	0.000099581	0.018053	0.00013426	0.012317	0.000099819	b1
10	NG-04\2020-03-09-ELFIL\2020-03-09-ELFIL_4b25	613	a	15	0.23	7	0.0031533	0.00021104	0.013675	0.00018925	0.011391	0.00016463	a2
10	NG-04\2020-03-09-ELFIL\2020-03-09-ELFIL_4b25	613	a	16	0.23	7	0.003028	0.00014669	0.015605	0.00017851	0.011341	0.00013956	a2
10	NG-04\2020-03-09-ELFIL\2020-03-09-ELFIL_4b25	613	b	17	0.44	25	0.0030696	0.00008558	0.019267	0.00011647	0.012644	0.000083932	b2
10	NG-04\2020-03-09-ELFIL\2020-03-09-ELFIL_4b25	613	a	18	0.37	18	0.0037706	0.000086629	0.030911	0.00022545	0.011469	0.0001009	a2
10	NG-04\2020-03-09-ELFIL\2020-03-09-ELFIL_4b25	613	c	19	0.61	48	0.0030697	0.000053337	0.029073	0.00014211	0.011651	0.000067969	c1
10	NG-04\2020-03-09-ELFIL\2020-03-09-ELFIL_4b25	613	a	20	0.45	26	0.0048635	0.00008996	0.034065	0.00023723	0.011348	0.000096661	a2
10	NG-04\2020-03-09-ELFIL\2020-03-09-ELFIL_4b25	613	a	21	0.22	6	0.003714	0.00012761	0.034739	0.00041171	0.011474	0.00016649	a2
10	NG-04\2020-03-09-ELFIL\2020-03-09-ELFIL_4b25	613	a	22	0.26	9	0.0038528	0.00015506	0.025104	0.00029381	0.011317	0.00015535	a2
10	NG-04\2020-03-09-ELFIL\2020-03-09-ELFIL_4b25	613	a	23	0.26	9	0.0031017	0.00016069	0.018437	0.00021664	0.011547	0.00015036	a2
10	NG-04\2020-03-09-ELFIL\2020-03-09-ELFIL_4b25	613	c	24	0.51	33	0.003446	0.000064359	0.036689	0.00021398	0.011486	0.000082551	c1
10	NG-04\2020-03-09-ELFIL\2020-03-09-ELFIL_4b25	613	b	25	0.48	30	0.0032726	0.000080674	0.046828	0.00033599	0.011986	0.00010833	b2
10	NG-04\2020-03-09-ELFIL\2020-03-09-ELFIL_4b25	613	a	26	0.43	24	0.0046475	0.00008751	0.026206	0.00017283	0.011409	0.00008872	a2
10	NG-04\2020-03-09-ELFIL\2020-03-09-ELFIL_4b25	613	c	27	0.41	22	0.002872	0.000080835	0.024054	0.00017883	0.011725	0.00010097	c1
10	NG-04\2020-03-09-ELFIL\2020-03-09-ELFIL_4b25	613	a	28	0.36	17	0.0043849	0.0001046	0.025441	0.00019094	0.011333	0.000099936	a2
10	NG-04\2020-03-09-ELFIL\2020-03-09-ELFIL_4b25	613	b	29	0.31	12	0.0027306	0.00014865	0.018008	0.00019521	0.012469	0.00014685	b3
10	NG-04\2020-03-09-ELFIL\2020-03-09-ELFIL_4b25	613	a	30	0.26	9	0.0024906	0.00013123	0.010041	0.000108	0.011455	0.00011911	a3
10	NG-04\2020-03-09-ELFIL\2020-03-09-ELFIL_4b25	613	a	31	0.28	10	0.0025171	0.00012269	0.0098178	0.00009903	0.011581	0.00011193	a3
10	NG-04\2020-03-09-ELFIL\2020-03-09-ELFIL_4b25	613	b	32	0.31	12	0.0027921	0.00011533	0.016563	0.00013611	0.012228	0.00010774	b3
10	NG-04\2020-03-09-ELFIL\2020-03-09-ELFIL_4b25	613	c	33	0.42	23	0.0029031	0.000076453	0.030003	0.0002134	0.011618	0.000099091	c2
10	NG-04\2020-03-09-ELFIL\2020-03-09-ELFIL_4b25	613	a	34	0.38	19	0.0039311	0.00008181	0.017772	0.00012685	0.011512	0.000090472	a3
10	NG-04\2020-03-09-ELFIL\2020-03-09-ELFIL_4b25	613	c	35	0.45	26	0.0028386	0.000086331	0.023121	0.00014727	0.011396	0.000083935	c2
10	NG-04\2020-03-09-ELFIL\2020-03-09-ELFIL_4b25	613	b	36	0.2	5	0.0030477	0.00019744	0.026344	0.00050366	0.011782	0.0002645	b3
10	NG-04\2020-03-09-ELFIL\2020-03-09-ELFIL_4b25	613	b	37	0.35	16	0.0028717	0.00010173	0.020604	0.00015777	0.011836	0.00010207	b3
10	NG-04\2020-03-09-ELFIL\2020-03-09-ELFIL_4b25	613	c	38	0.4	21	0.0029474	0.000073754	0.019984	0.00011329	0.01197	0.000075836	c3
10	NG-04\2020-03-09-ELFIL\2020-03-09-ELFIL_4b25	613	b	39	0.35	16	0.0026618	0.00012713	0.014125	0.00011678	0.012389	0.00010571	b4
10	NG-04\2020-03-09-ELFIL\2020-03-09-ELFIL_4b25	613	a	40	0.37	18	0.0040967	0.00013448	0.011617	0.00010296	0.011442	0.00010179	a4
10	NG-04\2020-03-09-ELFIL\2020-03-09-ELFIL_4b25	613	a	41	0.4	21	0.0040196	0.00011573	0.02078	0.00019201	0.011222	0.00011807	a4
10	NG-04\2020-03-09-ELFIL\2020-03-09-ELFIL_4b25	613	a	42	0.12	2	0.0053461	0.00032738	0.021681	0.00050022	0.011326	0.00029925	a4
10	NG-04\2020-03-09-ELFIL\2020-03-09-ELFIL_4b25	613	c	43	0.56	41	0.0030851	0.000048589	0.025357	0.00011041	0.011652	0.000059323	c3
10	NG-04\2020-03-09-ELFIL\2020-03-09-ELFIL_4b25	613	a	44	0.09	1	0.0050037	0.00046189	0.020093	0.00064009	0.011471	0.00041199	a4
10	NG-04\2020-03-09-ELFIL\2020-03-09-ELFIL_4b25	613	a	45	0.49	31	0.0042222	0.000090554	0.015257	0.000091499	0.011408	0.000073155	a4
10	NG-04\2020-03-09-ELFIL\2020-03-09-ELFIL_4b25	613	b	46	0.25	8	0.0027548	0.00015975	0.024749	0.00028198	0.011749	0.00015572	b4
10	NG-04\2020-03-09-ELFIL\2020-03-09-ELFIL_4b25	613	a	47	0.33	14	0.0049012	0.00010793	0.041569	0.00044619	0.011216	0.00015085	a4
10	NG-04\2020-03-09-ELFIL\2020-03-09-ELFIL_4b25	613	a	48	0.09	1	0.0045347	0.00051021	0.017125	0.00056313	0.011614	0.00041669	a4
10	NG-04\2020-03-09-ELFIL\2020-03-09-ELFIL_4b25	613	a	49	0.09	1	0.0060417	0.00047045	0.023928	0.00074658	0.011357	0.00041226	a4
10	NG-04\2020-03-09-ELFIL\2020-03-09-ELFIL_4b25	613	a	50	0.41	22	0.0043658	0.000093613	0.032187	0.0002799	0.011384	0.00012017	a4
10	NG-04\2020-03-09-ELFIL\2020-03-09-ELFIL_4b25	613	a	51	0.54	37	0.0046071	0.00007594	0.019514	0.000099081	0.011285	0.00006445	a4
10	NG-04\2020-03-09-ELFIL\2020-03-09-ELFIL_4b25	613	b	52	0.29	11	0.002775	0.00013485	0.025714	0.00024199	0.011911	0.00013091	b4
10	NG-04\2020-03-09-ELFIL\2020-03-09-ELFIL_4b25	613	a	53	0.45	26	0.0046158	0.00008568	0.029987	0.00022469	0.011287	0.00010181	a4
10	NG-04\2020-03-09-ELFIL\2020-03-09-ELFIL_4b25	613	b	54	0.61	48	0.0032279	0.000057626	0.029468	0.00013356	0.012062	0.000065044	b4
10	NG-04\2020-03-09-ELFIL\2020-03-09-ELFIL_4b25	613	c	55	0.35	16	0.0029583	0.000076961	0.02637	0.00020632	0.011609	0.00010691	c4
10	NG-04\2020-03-09-ELFIL\2020-03-09-ELFIL_4b25	613	a	56	0.53	36	0.0042304	0.000070343	0.019357	0.00011013	0.011627	0.00007389	a5
10	NG-04\2020-03-09-ELFIL\2020-03-09-ELFIL_4b25	613	b	57	0.28	10	0.0028694	0.00014785	0.020483	0.00022795	0.011927	0.00014911	b4
10	NG-04\2020-03-09-ELFIL\2020-03-09-ELFIL_4b25	613	c	58	1.03	137	0.0031036	0.000024257	0.030083	0.000086358	0.011701	0.000040256	c4
10	NG-04\2020-03-09-ELFIL\2020-03-09-ELFIL_4b25	613	a	59	0.55	39	0.0043632	0.000071128	0.032057	0.00021789	0.011289	0.000093192	a5
10	NG-04\2020-03-09-ELFIL\2020-03-09-ELFIL_4b25	613	a	60	0.42	23	0.0044901	0.000083666	0.018171	0.00011555	0.011437	0.000080523	a5
10	NG-04\2020-03-09-ELFIL\2020-03-09-ELFIL_4b25	613	b	61	0.18	4	0.0028301	0.00023911	0.022072	0.00033807	0.012695	0.00021891	b4
10	NG-04\2020-03-09-ELFIL\2020-03-09-ELFIL_4b25	613	a	62	0.37	18	0.0036342	0.00011022	0.016529	0.00013154	0.011272	0.000097766	a5
10	NG-04\2020-03-09-ELFIL\2020-03-09-ELFIL_4b25	613	b	63	0.58	43	0.0033639	0.000056443	0.029835	0.00014387	0.011964	0.000068841	b5
10	NG-04\2020-03-09-ELFIL\2020-03-09-ELFIL_4b25	613	a	64	0.49	31	0.004494	0.00010913	0.017276	0.0001453	0.01158	0.00010651	a6
10	NG-04\2020-03-09-ELFIL\2020-03-09-ELFIL_4b25	613	b	65	0.22	6	0.003197	0.00014375	0.026075	0.00028043	0.011969	0.00015054	b5
10	NG-04\2020-03-09-ELFIL\2020-03-09-ELFIL_4b25	613	a	66	0.46	27	0.0048812	0.000092721	0.022004	0.00015578	0.011361	0.000092293	a6
10	NG-04\2020-03-09-ELFIL\2020-03-09-ELFIL_4b25	613	a	67	0.26	9	0.0037594	0.00018556	0.020374	0.0003508	0.011273	0.00022007	a6
10	NG-04\2020-03-09-ELFIL\2020-03-09-ELFIL_4b25	613	a	68	0.12	2	0.0056076	0.0003061	0.03848	0.0010211	0.011416	0.00037564	a6
10	NG-04\2020-03-09-ELFIL\2020-03-09-ELFIL_4b25	613	b	69	0.22	6	0.002843	0.00016575	0.019343	0.00024734	0.011891	0.0001691	b5
10	NG-04\2020-03-09-ELFIL\2020-03-09-ELFIL_4b25	613	a	70	0.31	12	0.0039926	0.00014499	0.022609	0.0002889	0.011233	0.00016576	a6
10	NG-04\2020-03-09-ELFIL\2020-03-09-ELFIL_4b25	613	a	71	0.49	31	0.004487	0.00008039	0.023033	0.0001496	0.011472	0.000086011	a6
10	NG-04\2020-03-09-ELFIL\2020-03-09-ELFIL_4b25	613	b	72	0.35	16	0.0033151	0.000096942	0.02226	0.00017019	0.011882	0.00010364	b6
10	NG-04\2020-03-09-ELFIL\2020-03-09-ELFIL_4b25	613	a	73	0.29	11	0.0037579	0.00013444	0.01981	0.00020122	0.011528	0.00013156	a6
10	NG-04\2020-03-09-ELFIL\2020-03-09-ELFIL_4b25	613	c	74	0.85	92	0.0037082	0.000030138	0.064018	0.00030366	0.01208	0.000074169	c5
10	NG-04\2020-03-09-ELFIL\2020-03-09-ELFIL_4b25	613	b	75	0.59	44	0.003469	0.000051352	0.029532	0.00014861	0.012077	0.000072314	b6
10	NG-04\2020-03-09-ELFIL\2020-03-09-ELFIL_4b25	613	a	76	0.35	16	0.0034079	0.0001071	0.015716	0.00013353	0.011526	0.00010514	a6
10	NG-04\2020-03-09-ELFIL\2020-03-09-ELFIL_4b25	613	b	77	0.44	25	0.0034771	0.000067609	0.029444	0.00018169	0.01209	0.000088722	b6
4	NG-04\2020-03-13-ELFIL\2020-03-13-ELFIL_b50	611	a	1	0.8	17	0.0025055	0.000040273	0.0099278	0.000030935	0.01159	0.000034699	a1
4	NG-04\2020-03-13-ELFIL\2020-03-13-ELFIL_b50	611	b	2	0.43	5	0.0022694	0.000073887	0.0089103	0.000051547	0.011552	0.000062391	b1
4	NG-04\2020-03-13-ELFIL\2020-03-13-ELFIL_b50	611	a	3	1.31	46	0.0025643	0.000023065	0.012485	0.000024889	0.011649	0.000023618	a1
4	NG-04\2020-03-13-ELFIL\2020-03-13-ELFIL_b50	611	b	4	0.64	11	0.0022178	0.0000472	0.012266	0.000052385	0.011452	0.000049735	b2
4	NG-04\2020-03-13-ELFIL\2020-03-13-ELFIL_b50	611	b	5	0.47	6	0.0022889	0.000064937	0.010388	0.000058041	0.011624	0.000063108	b2
4	NG-04\2020-03-13-ELFIL\2020-03-13-ELFIL_b50	611	a	6	0.8	17	0.0024704	0.00004585	0.0097627	0.000031929	0.011588	0.000036252	a1
4	NG-04\2020-03-13-ELFIL\2020-03-13-ELFIL_b50	611	b	7	0.7	13	0.0022566	0.000041504	0.0089623	0.000030919	0.011581	0.000037333	b3
4	NG-04\2020-03-13-ELFIL\2020-03-13-ELFIL_b50	611	a	8	0.75	15	0.0022924	0.000055741	0.0072074	0.000026044	0.011544	0.000036599	a2
4	NG-04\2020-03-13-ELFIL\2020-03-13-ELFIL_b50	611	b	9	0.67	12	0.0022811	0.000040773	0.010413	0.000035913	0.011649	0.000039038	b3
4	NG-04\2020-03-13-ELFIL\2020-03-13-ELFIL_b50	611	c	10	0.34	3	0.0024051	0.00013258	0.0073552	0.000082323	0.011326	0.00011256	c1
4	NG-04\2020-03-13-ELFIL\2020-03-13-ELFIL_b50	611	c	11	0.43	5	0.0023809	0.000093547	0.008485	0.000073707	0.011385	0.000091434	c1
4	NG-04\2020-03-13-ELFIL\2020-03-13-ELFIL_b50	611	c	12	0.43	5	0.0023605	0.00009004	0.0078309	0.000054026	0.011426	0.000071131	c1
4	NG-04\2020-03-13-ELFIL\2020-03-13-ELFIL_b50	611	a	13	0.58	9	0.0022795	0.00005889	0.0066992	0.000028412	0.011798	0.000042621	a2
4	NG-04\2020-03-13-ELFIL\2020-03-13-ELFIL_b50	611	a	14	0.7	13	0.0025568	0.000045406	0.010018	0.000032382	0.011781	0.000036517	a2
4	NG-04\2020-03-13-ELFIL\2020-03-13-ELFIL_b50	611	c	15	0.39	4	0.00239	0.000095344	0.0071854	0.000053531	0.011443	0.000074926	c1
4	NG-04\2020-03-13-ELFIL\2020-03-13-ELFIL_b50	611	a	16	0.87	20	0.0026222	0.000037161	0.011974	0.000032698	0.011519	0.000031757	a2
4	NG-04\2020-03-13-ELFIL\2020-03-13-ELFIL_b50	611	b	17	0.39	4	0.0022155	0.000097526	0.0096682	0.000071385	0.011313	0.000080207	b4
4	NG-04\2020-03-13-ELFIL\2020-03-13-ELFIL_b50	611	b	18	0.67	12	0.0022408	0.000042778	0.010614	0.000038982	0.011532	0.00004147	b4
4	NG-04\2020-03-13-ELFIL\2020-03-13-ELFIL_b50	611	c	19	0.89	21	0.0027343	0.000036272	0.012366	0.000039104	0.011505	0.000037029	c2
4	NG-04\2020-03-13-ELFIL\2020-03-13-ELFIL_b50	611	a	20	0.47	6	0.0023449	0.000081507	0.0061971	0.000036885	0.011631	0.000057773	a3
4	NG-04\2020-03-13-ELFIL\2020-03-13-ELFIL_b50	611	c	21	0.72	14	0.0026958	0.000049414	0.012712	0.000057312	0.011426	0.000052859	c2
4	NG-04\2020-03-13-ELFIL\2020-03-13-ELFIL_b50	611	a	22	0.47	6	0.0023727	0.000078011	0.0070841	0.000044476	0.011664	0.000063708	a3
4	NG-04\2020-03-13-ELFIL\2020-03-13-ELFIL_b50	611	b	23	0.58	9	0.0022055	0.000052844	0.011079	0.00004848	0.011543	0.000049992	b4
4	NG-04\2020-03-13-ELFIL\2020-03-13-ELFIL_b50	611	b	24	0.39	4	0.0021087	0.000086218	0.0084146	0.000059267	0.011563	0.000074782	b4
4	NG-04\2020-03-13-ELFIL\2020-03-13-ELFIL_b50	611	a	25	0.8	17	0.0025594	0.000036375	0.012309	0.000038003	0.011685	0.00003654	a3
4	NG-04\2020-03-13-ELFIL\2020-03-13-ELFIL_b50	611	c	26	0.67	12	0.0027294	0.000045227	0.011793	0.000043965	0.011462	0.000043033	c2
4	NG-04\2020-03-13-ELFIL\2020-03-13-ELFIL_b50	611	b	27	0.64	11	0.0021102	0.000045775	0.016489	0.000076985	0.011412	0.000057895	b5
4	NG-04\2020-03-13-ELFIL\2020-03-13-ELFIL_b50	611	a	28	0.82	18	0.0026582	0.00003523	0.013401	0.000040928	0.011655	0.000036807	a3
4	NG-04\2020-03-13-ELFIL\2020-03-13-ELFIL_b50	611	b	29	0.47	6	0.0020679	0.000078889	0.0084762	0.000051953	0.011405	0.000064577	b5
4	NG-04\2020-03-13-ELFIL\2020-03-13-ELFIL_b50	611	b	30	0.34	3	0.0021283	0.00011947	0.009873	0.00010044	0.011457	0.00011217	b5
4	NG-04\2020-03-13-ELFIL\2020-03-13-ELFIL_b50	611	c	31	0.89	21	0.0035621	0.000051002	0.0084003	0.000030451	0.011429	0.000038151	c3
4	NG-04\2020-03-13-ELFIL\2020-03-13-ELFIL_b50	611	b	32	0.64	11	0.0021461	0.000045802	0.01126	0.000047213	0.011631	0.000048373	b5
4	NG-04\2020-03-13-ELFIL\2020-03-13-ELFIL_b50	611	c	33	0.7	13	0.0033171	0.000063827	0.0069685	0.000028401	0.011427	0.000040567	c3
4	NG-04\2020-03-13-ELFIL\2020-03-13-ELFIL_b50	611	a	34	0.47	6	0.0022583	0.000082425	0.0077816	0.00004384	0.011591	0.000058564	a3
4	NG-04\2020-03-13-ELFIL\2020-03-13-ELFIL_b50	611	c	35	0.58	9	0.0027238	0.000074954	0.0058825	0.000031211	0.011485	0.000050201	c3
4	NG-04\2020-03-13-ELFIL\2020-03-13-ELFIL_b50	611	a	36	0.58	9	0.0024287	0.00006029	0.0082182	0.000037428	0.011655	0.000048297	a3
4	NG-04\2020-03-13-ELFIL\2020-03-13-ELFIL_b50	611	a	37	0.27	2	0.0024552	0.0001297	0.0064375	0.000069749	0.011794	0.00010748	a3
4	NG-04\2020-03-13-ELFIL\2020-03-13-ELFIL_b50	611	a	38	0.39	4	0.0019598	0.000078874	0.0075303	0.000051395	0.011635	0.00007044	a4
4	NG-04\2020-03-13-ELFIL\2020-03-13-ELFIL_b50	611	b	39	0.51	7	0.0021065	0.000068942	0.010753	0.000068374	0.01155	0.000072125	b6
4	NG-04\2020-03-13-ELFIL\2020-03-13-ELFIL_b50	611	c	40	0.58	9	0.0025897	0.000053875	0.013211	0.000063129	0.011472	0.000056707	c4
4	NG-04\2020-03-13-ELFIL\2020-03-13-ELFIL_b50	611	a	41	0.58	9	0.0020407	0.000041079	0.012358	0.000049461	0.011649	0.000047304	a4
4	NG-04\2020-03-13-ELFIL\2020-03-13-ELFIL_b50	611	c	42	0.58	9	0.0025506	0.000054555	0.01142	0.000049976	0.011465	0.000050124	c4
4	NG-04\2020-03-13-ELFIL\2020-03-13-ELFIL_b50	611	b	43	0.55	8	0.002585	0.000093392	0.0083158	0.000045584	0.011659	0.000058345	b6
4	NG-04\2020-03-13-ELFIL\2020-03-13-ELFIL_b50	611	c	44	0.47	6	0.0024829	0.000084762	0.011295	0.00009039	0.011469	0.000091431	c4
4	NG-04\2020-03-13-ELFIL\2020-03-13-ELFIL_b50	611	a	45	0.55	8	0.0020028	0.000050946	0.0093684	0.000041799	0.011753	0.000049407	a4
4	NG-04\2020-03-13-ELFIL\2020-03-13-ELFIL_b50	611	c	46	0.61	10	0.0024175	0.00005786	0.0089093	0.000038334	0.011538	0.00004636	c4
4	NG-04\2020-03-13-ELFIL\2020-03-13-ELFIL_b50	611	a	47	0.55	8	0.0020203	0.000046077	0.012098	0.000055711	0.011578	0.000053896	a4
4	NG-04\2020-03-13-ELFIL\2020-03-13-ELFIL_b50	611	b	48	0.55	8	0.0021671	0.000075456	0.016911	0.00011494	0.012026	0.000088328	b6
4	NG-04\2020-03-13-ELFIL\2020-03-13-ELFIL_b50	611	a	49	0.47	6	0.0020648	0.00005681	0.010772	0.000056858	0.011548	0.000059888	a4
4	NG-04\2020-03-13-ELFIL\2020-03-13-ELFIL_b50	611	a	50	0.39	4	0.0021285	0.000064989	0.011824	0.000066747	0.011806	0.000066674	a4
4	NG-04\2020-03-13-ELFIL\2020-03-13-ELFIL_b50	611	c	51	1.19	38	0.0026088	0.000021781	0.021406	0.000052522	0.011514	0.00003219	c5
4	NG-04\2020-03-13-ELFIL\2020-03-13-ELFIL_b50	611	a	52	0.93	23	0.0025167	0.000031716	0.010542	0.00002795	0.011651	0.000030114	a5
4	NG-04\2020-03-13-ELFIL\2020-03-13-ELFIL_b50	611	c	53	1.19	38	0.0025172	0.000020934	0.01652	0.000034831	0.011733	0.000026739	c6
4	NG-04\2020-03-13-ELFIL\2020-03-13-ELFIL_b50	611	a	54	1.09	32	0.0025774	0.000026066	0.01311	0.000029588	0.011635	0.000027025	a5
4	NG-04\2020-03-13-ELFIL\2020-03-13-ELFIL_b50	611	a	55	0.87	20	0.002712	0.000037082	0.0083844	0.000024166	0.011707	0.000030842	a5
4	NG-04\2020-03-13-ELFIL\2020-03-13-ELFIL_b50	611	c	56	0.67	12	0.0026264	0.000053406	0.0088204	0.000042729	0.011557	0.000052112	c7
4	NG-04\2020-03-13-ELFIL\2020-03-13-ELFIL_b50	611	c	57	0.39	4	0.0027269	0.000085252	0.0082827	0.000053265	0.011602	0.000068132	c7
4	NG-04\2020-03-13-ELFIL\2020-03-13-ELFIL_b50	611	c	58	0.43	5	0.0026403	0.000073123	0.0087574	0.000049121	0.011708	0.000060777	c7
4	NG-04\2020-03-13-ELFIL\2020-03-13-ELFIL_b50	611	c	59	0.47	6	0.0025118	0.000077105	0.0067729	0.000036119	0.011562	0.000053037	c7
4	NG-04\2020-03-13-ELFIL\2020-03-13-ELFIL_b50	611	a	60	1.08	31	0.0026278	0.000024475	0.013174	0.000028502	0.01166	0.000025978	a6
4	NG-04\2020-03-13-ELFIL\2020-03-13-ELFIL_b50	611	c	61	0.97	25	0.0025463	0.000030094	0.012907	0.000035895	0.011596	0.000033096	c8
4	NG-04\2020-03-13-ELFIL\2020-03-13-ELFIL_b50	611	c	62	0.82	18	0.0026072	0.00003455	0.015854	0.00005265	0.011634	0.000041476	c8
4	NG-04\2020-03-13-ELFIL\2020-03-13-ELFIL_b50	611	d	63	1.08	31	0.0022749	0.000026988	0.016244	0.000039754	0.011833	0.000031138	d1
4	NG-04\2020-03-13-ELFIL\2020-03-13-ELFIL_b50	611	c	64	0.43	5	0.0022007	0.000083236	0.0094992	0.000055882	0.01141	0.000063998	c9
4	NG-04\2020-03-13-ELFIL\2020-03-13-ELFIL_b50	611	c	65	0.8	17	0.0024037	0.000034304	0.015797	0.000058932	0.011526	0.000046217	c9
4	NG-04\2020-03-13-ELFIL\2020-03-13-ELFIL_b50	611	a	66	0.87	20	0.0027374	0.000035413	0.01219	0.000033393	0.011643	0.000032255	a7
4	NG-04\2020-03-13-ELFIL\2020-03-13-ELFIL_b50	611	d	67	0.67	12	0.0021551	0.000055594	0.0116	0.000046775	0.011728	0.000047161	d1
4	NG-04\2020-03-13-ELFIL\2020-03-13-ELFIL_b50	611	c	68	1.01	27	0.0024188	0.000026055	0.014218	0.000036084	0.011554	0.000030792	c9
4	NG-04\2020-03-13-ELFIL\2020-03-13-ELFIL_b50	611	a	69	0.99	26	0.0027128	0.000029973	0.013515	0.000033848	0.011645	0.000030222	a7
4	NG-04\2020-03-13-ELFIL\2020-03-13-ELFIL_b50	611	d	70	0.93	23	0.002175	0.000034961	0.014536	0.00004127	0.011693	0.00003494	d2
4	NG-04\2020-03-13-ELFIL\2020-03-13-ELFIL_b50	611	c	71	0.51	7	0.0022708	0.000058935	0.011353	0.000055467	0.011474	0.000055912	c10
4	NG-04\2020-03-13-ELFIL\2020-03-13-ELFIL_b50	611	a	72	1.01	27	0.0026824	0.00003214	0.012158	0.000030715	0.011664	0.00002977	a7
4	NG-04\2020-03-13-ELFIL\2020-03-13-ELFIL_b50	611	d	73	0.27	2	0.0021927	0.00013914	0.011401	0.00011281	0.011687	0.00011493	d2
4	NG-04\2020-03-13-ELFIL\2020-03-13-ELFIL_b50	611	d	74	0.77	16	0.0021686	0.000044865	0.012221	0.000045539	0.011764	0.000044248	d2
4	NG-04\2020-03-13-ELFIL\2020-03-13-ELFIL_b50	611	c	75	0.97	25	0.0023045	0.000027045	0.015385	0.00004224	0.01146	0.000033669	c10
4	NG-04\2020-03-13-ELFIL\2020-03-13-ELFIL_b50	611	a	76	0.47	6	0.0024527	0.000085238	0.0079502	0.000045257	0.011492	0.000059193	a7
4	NG-04\2020-03-13-ELFIL\2020-03-13-ELFIL_b50	611	c	77	0.58	9	0.0022255	0.000054323	0.010218	0.00004584	0.011442	0.000049869	c11
4	NG-04\2020-03-13-ELFIL\2020-03-13-ELFIL_b50	611	d	78	1.16	36	0.0023999	0.000023207	0.013126	0.000026638	0.011918	0.00002476	d3
4	NG-04\2020-03-13-ELFIL\2020-03-13-ELFIL_b50	611	d	79	0.91	22	0.0023543	0.000031845	0.011788	0.000031107	0.011828	0.000031185	d3
4	NG-04\2020-03-13-ELFIL\2020-03-13-ELFIL_b50	611	a	80	0.87	20	0.0021919	0.000044779	0.0067354	0.000021356	0.011749	0.000031827	a8
4	NG-04\2020-03-13-ELFIL\2020-03-13-ELFIL_b50	611	c	81	0.91	22	0.0023916	0.000031767	0.014378	0.000044124	0.011563	0.00003735	c11
4	NG-04\2020-03-13-ELFIL\2020-03-13-ELFIL_b50	611	a	82	0.99	26	0.0023634	0.000033343	0.0096654	0.000023097	0.01182	0.000026801	a8
4	NG-04\2020-03-13-ELFIL\2020-03-13-ELFIL_b50	611	c	83	0.58	9	0.0023064	0.00005308	0.013144	0.000058853	0.011444	0.000052973	c11
4	NG-04\2020-03-13-ELFIL\2020-03-13-ELFIL_b50	611	a	84	0.84	19	0.0022993	0.000036323	0.0082013	0.000023646	0.01197	0.00003114	a8
4	NG-04\2020-03-13-ELFIL\2020-03-13-ELFIL_b50	611	d	85	0.95	24	0.0022358	0.000039881	0.013719	0.000038973	0.011585	0.000034262	d4
4	NG-04\2020-03-13-ELFIL\2020-03-13-ELFIL_b50	611	a	86	0.72	14	0.0023527	0.000039378	0.012283	0.000040505	0.011664	0.000038954	a8
4	NG-04\2020-03-13-ELFIL\2020-03-13-ELFIL_b50	611	d	87	0.97	25	0.0020806	0.000034455	0.014055	0.00003999	0.011666	0.000034691	d5
4	NG-04\2020-03-13-ELFIL\2020-03-13-ELFIL_b50	611	d	88	0.95	24	0.0020936	0.000037592	0.012043	0.000035835	0.011648	0.000034946	d5
4	NG-04\2020-03-13-ELFIL\2020-03-13-ELFIL_b50	611	a	89	0.64	11	0.0024839	0.00005198	0.0096779	0.000037433	0.011498	0.00004253	a9
4	NG-04\2020-03-13-ELFIL\2020-03-13-ELFIL_b50	611	d	90	0.72	14	0.0021756	0.000046305	0.014985	0.000056974	0.01171	0.000047159	d6
4	NG-04\2020-03-13-ELFIL\2020-03-13-ELFIL_b50	611	d	91	0.84	19	0.0021614	0.000040709	0.015922	0.000051309	0.011635	0.000040288	d6
4	NG-04\2020-03-13-ELFIL\2020-03-13-ELFIL_b50	611	a	92	0.8	17	0.0025537	0.000034464	0.013233	0.000039182	0.011672	0.000035621	a9
9	NG-04\2020-04-29-ELFIL\2020-04-29-ELFIL_1b25	612	a	1	0.94	14	0.0026166	0.00006333	0.014551	0.000097742	0.01174	0.000082945	a1
9	NG-04\2020-04-29-ELFIL\2020-04-29-ELFIL_1b25	612	a	2	1.06	18	0.0027408	0.000056836	0.018834	0.0001175	0.01163	0.000080621	a1
9	NG-04\2020-04-29-ELFIL\2020-04-29-ELFIL_1b25	612	c	3	1.18	22	0.0034422	0.000045608	0.032348	0.0001821	0.012366	0.000083621	c1
9	NG-04\2020-04-29-ELFIL\2020-04-29-ELFIL_1b25	612	d	4	1.25	25	0.0027783	0.000038625	0.023196	0.00010677	0.012352	0.000064894	d1
9	NG-04\2020-04-29-ELFIL\2020-04-29-ELFIL_1b25	612	a	5	0.87	12	0.0022863	0.000065725	0.017483	0.00015915	0.011542	0.00011525	a2
9	NG-04\2020-04-29-ELFIL\2020-04-29-ELFIL_1b25	612	c	6	0.83	11	0.003418	0.000074137	0.023032	0.00017357	0.012358	0.00010614	c1
9	NG-04\2020-04-29-ELFIL\2020-04-29-ELFIL_1b25	612	d	7	1.28	26	0.0026401	0.000039004	0.022769	0.00011306	0.012206	0.000069094	d1
9	NG-04\2020-04-29-ELFIL\2020-04-29-ELFIL_1b25	612	b	8	0.56	5	0.002682	0.0001264	0.020625	0.00024033	0.012588	0.00016334	b1
9	NG-04\2020-04-29-ELFIL\2020-04-29-ELFIL_1b25	612	a	9	1.06	18	0.0026262	0.000052215	0.021965	0.00013875	0.011623	0.000083895	a2
9	NG-04\2020-04-29-ELFIL\2020-04-29-ELFIL_1b25	612	a	10	0.9	13	0.0025813	0.000067003	0.017205	0.0001477	0.011564	0.00010851	a2
9	NG-04\2020-04-29-ELFIL\2020-04-29-ELFIL_1b25	612	d	11	1.09	19	0.0024508	0.000047913	0.017993	0.00010504	0.012194	0.000077677	d1
9	NG-04\2020-04-29-ELFIL\2020-04-29-ELFIL_1b25	612	b	12	0.71	8	0.0026762	0.000079872	0.030037	0.0002672	0.013646	0.00014218	b2
9	NG-04\2020-04-29-ELFIL\2020-04-29-ELFIL_1b25	612	c	13	1	16	0.0040598	0.000057083	0.027561	0.00016111	0.012515	0.000085694	c2
9	NG-04\2020-04-29-ELFIL\2020-04-29-ELFIL_1b25	612	a	14	0.97	15	0.002664	0.000053174	0.022989	0.00015644	0.011595	0.000090894	a3
9	NG-04\2020-04-29-ELFIL\2020-04-29-ELFIL_1b25	612	b	15	0.75	9	0.0026761	0.000071615	0.02747	0.00022994	0.013717	0.00013246	b2
9	NG-04\2020-04-29-ELFIL\2020-04-29-ELFIL_1b25	612	d	16	0.83	11	0.0024682	0.000061818	0.017496	0.00013869	0.012248	0.00010525	d2
9	NG-04\2020-04-29-ELFIL\2020-04-29-ELFIL_1b25	612	c	17	1.33	28	0.0038795	0.000050959	0.020911	0.000098894	0.012361	0.000065486	c2
9	NG-04\2020-04-29-ELFIL\2020-04-29-ELFIL_1b25	612	a	18	1.06	18	0.0028793	0.000053382	0.027138	0.00016785	0.011707	0.000085492	a3
9	NG-04\2020-04-29-ELFIL\2020-04-29-ELFIL_1b25	612	d	19	1.15	21	0.0024724	0.000045985	0.016043	0.000092056	0.012155	0.000074367	d2
9	NG-04\2020-04-29-ELFIL\2020-04-29-ELFIL_1b25	612	a	20	1.03	17	0.0026398	0.000057596	0.024152	0.0001657	0.011485	0.000091648	a4
9	NG-04\2020-04-29-ELFIL\2020-04-29-ELFIL_1b25	612	d	21	0.71	8	0.0025284	0.00008525	0.013689	0.00012301	0.012063	0.00011175	d2
9	NG-04\2020-04-29-ELFIL\2020-04-29-ELFIL_1b25	612	b	22	0.97	15	0.0025757	0.000066018	0.022399	0.00015012	0.013447	0.00010066	b3
9	NG-04\2020-04-29-ELFIL\2020-04-29-ELFIL_1b25	612	d	23	1.03	17	0.002476	0.000062891	0.013493	0.000085018	0.012088	0.000078216	d3
9	NG-04\2020-04-29-ELFIL\2020-04-29-ELFIL_1b25	612	a	24	1.25	25	0.0029241	0.000046268	0.028671	0.00015984	0.011509	0.000076554	a4
9	NG-04\2020-04-29-ELFIL\2020-04-29-ELFIL_1b25	612	c	25	0.87	12	0.0042135	0.00007694	0.02316	0.00016613	0.012493	0.00010205	c3
9	NG-04\2020-04-29-ELFIL\2020-04-29-ELFIL_1b25	612	c	26	1.06	18	0.0043232	0.000068213	0.023869	0.00014596	0.012554	0.000087805	c3
9	NG-04\2020-04-29-ELFIL\2020-04-29-ELFIL_1b25	612	b	27	1.28	26	0.0026841	0.000063319	0.025362	0.00012121	0.01371	0.000074578	b3
9	NG-04\2020-04-29-ELFIL\2020-04-29-ELFIL_1b25	612	d	28	0.9	13	0.0026812	0.000060136	0.017605	0.00012588	0.012219	0.000094883	d3
9	NG-04\2020-04-29-ELFIL\2020-04-29-ELFIL_1b25	612	c	29	1.09	19	0.0038303	0.000073283	0.019204	0.00011263	0.012488	0.000080577	c3
9	NG-04\2020-04-29-ELFIL\2020-04-29-ELFIL_1b25	612	a	30	0.97	15	0.0024482	0.000056702	0.02463	0.00016235	0.011546	0.000088714	a5
9	NG-04\2020-04-29-ELFIL\2020-04-29-ELFIL_1b25	612	a	31	0.9	13	0.0025547	0.000054577	0.034529	0.00026475	0.011599	0.00010866	a5
9	NG-04\2020-04-29-ELFIL\2020-04-29-ELFIL_1b25	612	b	32	0.71	8	0.0028149	0.000071819	0.029761	0.00024127	0.01347	0.00012797	b4
9	NG-04\2020-04-29-ELFIL\2020-04-29-ELFIL_1b25	612	d	33	0.87	12	0.0024626	0.000060952	0.016146	0.00012709	0.012069	0.00010158	d3
9	NG-04\2020-04-29-ELFIL\2020-04-29-ELFIL_1b25	612	b	34	0.71	8	0.0028771	0.000069935	0.032904	0.00028711	0.013585	0.00014084	b4
9	NG-04\2020-04-29-ELFIL\2020-04-29-ELFIL_1b25	612	c	35	1.12	20	0.0037687	0.000065122	0.023564	0.00013439	0.012678	0.000082377	c4
9	NG-04\2020-04-29-ELFIL\2020-04-29-ELFIL_1b25	612	a	36	1.12	20	0.0023419	0.000048089	0.02495	0.0001603	0.011532	0.000086563	a5
9	NG-04\2020-04-29-ELFIL\2020-04-29-ELFIL_1b25	612	d	37	0.97	15	0.0023346	0.000057013	0.013824	0.00009467	0.01214	0.000085775	d4
9	NG-04\2020-04-29-ELFIL\2020-04-29-ELFIL_1b25	612	b	38	0.66	7	0.0026114	0.000094378	0.025523	0.00024276	0.013609	0.00014768	b5
9	NG-04\2020-04-29-ELFIL\2020-04-29-ELFIL_1b25	612	d	39	0.66	7	0.0025876	0.000085244	0.016499	0.00015133	0.012103	0.00011918	d4
9	NG-04\2020-04-29-ELFIL\2020-04-29-ELFIL_1b25	612	c	40	1.3	27	0.0041321	0.000054312	0.029049	0.00014344	0.012624	0.000073506	c4
9	NG-04\2020-04-29-ELFIL\2020-04-29-ELFIL_1b25	612	a	41	1.2	23	0.0024946	0.000045043	0.03093	0.00017727	0.011588	0.000080003	a6
9	NG-04\2020-04-29-ELFIL\2020-04-29-ELFIL_1b25	612	d	42	1	16	0.0025362	0.000051762	0.019784	0.00011787	0.012121	0.000080359	d4
9	NG-04\2020-04-29-ELFIL\2020-04-29-ELFIL_1b25	612	b	43	0.56	5	0.002666	0.00010983	0.027258	0.00029558	0.013612	0.00017028	b5
9	NG-04\2020-04-29-ELFIL\2020-04-29-ELFIL_1b25	612	c	44	0.75	9	0.0033922	0.00011686	0.011997	0.000095827	0.012594	0.000099377	c5
9	NG-04\2020-04-29-ELFIL\2020-04-29-ELFIL_1b25	612	a	45	0.9	13	0.0024787	0.000068255	0.021786	0.00016848	0.011623	0.00010256	a7
9	NG-04\2020-04-29-ELFIL\2020-04-29-ELFIL_1b25	612	d	46	1.12	20	0.0028111	0.000049248	0.018027	0.000093401	0.012174	0.000068874	d5
9	NG-04\2020-04-29-ELFIL\2020-04-29-ELFIL_1b25	612	b	47	1	16	0.0025589	0.000067688	0.021709	0.00012836	0.013971	0.000091054	b6
9	NG-04\2020-04-29-ELFIL\2020-04-29-ELFIL_1b25	612	c	48	1.23	24	0.0042555	0.000059253	0.022618	0.00011271	0.01247	0.000070494	c5
9	NG-04\2020-04-29-ELFIL\2020-04-29-ELFIL_1b25	612	a	49	1.09	19	0.0024341	0.000052253	0.025275	0.00016474	0.011562	0.000088183	a7
9	NG-04\2020-04-29-ELFIL\2020-04-29-ELFIL_1b25	612	b	50	0.71	8	0.0026071	0.000085562	0.024085	0.00020599	0.01396	0.00013422	b6
9	NG-04\2020-04-29-ELFIL\2020-04-29-ELFIL_1b25	612	a	51	0.97	15	0.0023647	0.000056015	0.022935	0.00016321	0.0116	0.000095045	a7
9	NG-04\2020-04-29-ELFIL\2020-04-29-ELFIL_1b25	612	c	52	1.37	30	0.0041282	0.000059351	0.018934	0.000084214	0.012509	0.000061017	c5
9	NG-04\2020-04-29-ELFIL\2020-04-29-ELFIL_1b25	612	d	53	1	16	0.0028525	0.000059099	0.016969	0.00010217	0.01215	0.000078942	d5
9	NG-04\2020-04-29-ELFIL\2020-04-29-ELFIL_1b25	612	a	54	1.23	24	0.0025792	0.000041482	0.022061	0.00011435	0.011801	0.000069757	a8
9	NG-04\2020-04-29-ELFIL\2020-04-29-ELFIL_1b25	612	d	55	1.37	30	0.0025776	0.000042404	0.016176	0.000074336	0.012187	0.000059788	d6
9	NG-04\2020-04-29-ELFIL\2020-04-29-ELFIL_1b25	612	a	56	1.09	19	0.0028044	0.000044762	0.029841	0.00018855	0.011789	0.000089068	a8
9	NG-04\2020-04-29-ELFIL\2020-04-29-ELFIL_1b25	612	c	57	1.51	36	0.0037171	0.000048896	0.017618	0.00007336	0.012336	0.000055681	c6
9	NG-04\2020-04-29-ELFIL\2020-04-29-ELFIL_1b25	612	b	58	1.03	17	0.0026541	0.000076419	0.020523	0.00011402	0.013538	0.000082504	b7
9	NG-04\2020-04-29-ELFIL\2020-04-29-ELFIL_1b25	612	d	59	1.23	24	0.002631	0.000043925	0.01668	0.000079264	0.012136	0.000062022	d6
11	NG-04\2020-04-30-ELFIL\2020-04-30-ELFIL_b25	613	a	1	0.5	32	0.003556	0.000058522	0.017821	0.000085981	0.019481	0.000091896	a1
11	NG-04\2020-04-30-ELFIL\2020-04-30-ELFIL_b25	613	a	2	0.51	34	0.0035973	0.000058547	0.016792	0.000079579	0.018905	0.000086926	a1
11	NG-04\2020-04-30-ELFIL\2020-04-30-ELFIL_b25	613	b	3	0.36	17	0.0033205	0.00007813	0.010736	0.000072903	0.01359	0.000086738	b1
11	NG-04\2020-04-30-ELFIL\2020-04-30-ELFIL_b25	613	b	4	0.49	31	0.0035085	0.000051242	0.013791	0.000064224	0.013508	0.00006323	b1
11	NG-04\2020-04-30-ELFIL\2020-04-30-ELFIL_b25	613	a	5	0.75	72	0.0035111	0.000041322	0.015427	0.000044919	0.018188	0.000050756	a2
11	NG-04\2020-04-30-ELFIL\2020-04-30-ELFIL_b25	613	b	6	0.54	38	0.0033575	0.000049746	0.010914	0.000045949	0.013476	0.000053692	b1
11	NG-04\2020-04-30-ELFIL\2020-04-30-ELFIL_b25	613	b	7	0.48	30	0.0034105	0.000071755	0.0084977	0.00004122	0.013371	0.000057221	b1
11	NG-04\2020-04-30-ELFIL\2020-04-30-ELFIL_b25	613	a	8	0.28	10	0.0032522	0.00010811	0.014667	0.00011647	0.017878	0.00013484	a3
11	NG-04\2020-04-30-ELFIL\2020-04-30-ELFIL_b25	613	b	9	0.47	28	0.0030611	0.000062316	0.0095107	0.000047991	0.013506	0.000061992	b2
11	NG-04\2020-04-30-ELFIL\2020-04-30-ELFIL_b25	613	a	10	0.57	42	0.003334	0.000047043	0.017854	0.000068738	0.018016	0.000069205	a3
11	NG-04\2020-04-30-ELFIL\2020-04-30-ELFIL_b25	613	b	11	0.58	43	0.0032301	0.000050326	0.013111	0.0000511	0.013514	0.000052273	b2
11	NG-04\2020-04-30-ELFIL\2020-04-30-ELFIL_b25	613	b	12	0.25	8	0.0032414	0.00013796	0.012472	0.00011807	0.013156	0.00012289	b2
11	NG-04\2020-04-30-ELFIL\2020-04-30-ELFIL_b25	613	b	13	0.48	30	0.0033496	0.000053694	0.017202	0.000075238	0.01349	0.000062443	b2
11	NG-04\2020-04-30-ELFIL\2020-04-30-ELFIL_b25	613	a	14	0.39	20	0.0034682	0.000093013	0.013817	0.000082743	0.017871	0.0001	a4
11	NG-04\2020-04-30-ELFIL\2020-04-30-ELFIL_b25	613	a	15	0.5	32	0.0032949	0.000079706	0.013704	0.000071686	0.017965	0.000087476	a4
11	NG-04\2020-04-30-ELFIL\2020-04-30-ELFIL_b25	613	b	16	0.62	50	0.0036754	0.000045767	0.013032	0.000052528	0.013447	0.000053779	b3
11	NG-04\2020-04-30-ELFIL\2020-04-30-ELFIL_b25	613	b	17	0.52	35	0.003559	0.000055631	0.011242	0.000052822	0.01334	0.000059963	b3
11	NG-04\2020-04-30-ELFIL\2020-04-30-ELFIL_b25	613	a	18	0.47	28	0.0034899	0.000066285	0.015612	0.000080588	0.01731	0.00008704	a5
11	NG-04\2020-04-30-ELFIL\2020-04-30-ELFIL_b25	613	b	19	0.62	49	0.003573	0.000042751	0.014189	0.000055416	0.013497	0.000053364	b3
11	NG-04\2020-04-30-ELFIL\2020-04-30-ELFIL_b25	613	a	20	0.43	24	0.0034817	0.00007052	0.017346	0.00009728	0.017321	0.000097174	a5
11	NG-04\2020-04-30-ELFIL\2020-04-30-ELFIL_b25	613	b	21	0.45	26	0.0034423	0.000080565	0.0091472	0.000051237	0.013391	0.00006762	b4
11	NG-04\2020-04-30-ELFIL\2020-04-30-ELFIL_b25	613	b	22	0.48	29	0.003565	0.000060968	0.012993	0.000060873	0.013522	0.000062721	b4
11	NG-04\2020-04-30-ELFIL\2020-04-30-ELFIL_b25	613	a	23	0.52	35	0.0036042	0.000064734	0.01861	0.000095431	0.018764	0.000096023	a6
11	NG-04\2020-04-30-ELFIL\2020-04-30-ELFIL_b25	613	b	24	0.74	70	0.0034581	0.000040742	0.011412	0.00003503	0.013632	0.000039959	b4
11	NG-04\2020-04-30-ELFIL\2020-04-30-ELFIL_b25	613	b	25	0.73	69	0.0036517	0.000042207	0.012217	0.000038303	0.01362	0.000041535	b5
11	NG-04\2020-04-30-ELFIL\2020-04-30-ELFIL_b25	613	b	26	0.37	18	0.0034569	0.000088589	0.009826	0.000061618	0.013597	0.000078142	b5
11	NG-04\2020-04-30-ELFIL\2020-04-30-ELFIL_b25	613	a	27	0.6	47	0.0035901	0.000057958	0.015001	0.00006207	0.018952	0.000073754	a7
11	NG-04\2020-04-30-ELFIL\2020-04-30-ELFIL_b25	613	b	28	0.51	34	0.0037736	0.000063045	0.011423	0.000055229	0.013576	0.000062766	b5
11	NG-04\2020-04-30-ELFIL\2020-04-30-ELFIL_b25	613	b	29	0.33	14	0.0033906	0.00010494	0.0078354	0.000059865	0.013544	0.000088674	b5
12	NG-04\2020-05-02-ELFIL\2020-05-02-ELFIL_1b25	613	a	1	0.37	18	0.0039618	0.000095162	0.012853	0.000091929	0.011797	0.00008615	a1
12	NG-04\2020-05-02-ELFIL\2020-05-02-ELFIL_1b25	613	a	2	0.2	5	0.0047807	0.00026839	0.012138	0.00016823	0.011731	0.00016395	a1
12	NG-04\2020-05-02-ELFIL\2020-05-02-ELFIL_1b25	613	b	3	0.56	41	0.0037681	0.000057437	0.016618	0.000080861	0.0124	0.000064544	b1
12	NG-04\2020-05-02-ELFIL\2020-05-02-ELFIL_1b25	613	a	4	0.23	7	0.0051048	0.0002094	0.012333	0.00013839	0.011676	0.00013279	a1
12	NG-04\2020-05-02-ELFIL\2020-05-02-ELFIL_1b25	613	a	5	0.46	27	0.0050739	0.000091553	0.012037	0.000069068	0.011644	0.000067363	a1
12	NG-04\2020-05-02-ELFIL\2020-05-02-ELFIL_1b25	613	b	6	0.31	12	0.0035527	0.00011792	0.010839	0.00010127	0.012566	0.00011302	b1
12	NG-04\2020-05-02-ELFIL\2020-05-02-ELFIL_1b25	613	b	7	0.38	19	0.003311	0.00007914	0.013964	0.00010157	0.012639	0.000094177	b1
12	NG-04\2020-05-02-ELFIL\2020-05-02-ELFIL_1b25	613	b	8	0.4	21	0.0036453	0.000078039	0.016574	0.00011468	0.012382	0.00009163	b1
12	NG-04\2020-05-02-ELFIL\2020-05-02-ELFIL_1b25	613	a	9	0.53	36	0.0045516	0.000070023	0.012956	0.00006146	0.01179	0.000057223	a2
12	NG-04\2020-05-02-ELFIL\2020-05-02-ELFIL_1b25	613	b	10	0.43	24	0.0036233	0.000082854	0.012627	0.000080048	0.012285	0.00007841	b1
12	NG-04\2020-05-02-ELFIL\2020-05-02-ELFIL_1b25	613	b	11	0.34	15	0.0036309	0.00010524	0.012386	0.00010511	0.012293	0.00010452	b1
12	NG-04\2020-05-02-ELFIL\2020-05-02-ELFIL_1b25	613	b	12	0.28	10	0.0036171	0.00014372	0.010551	0.00010981	0.012124	0.00012175	b1
12	NG-04\2020-05-02-ELFIL\2020-05-02-ELFIL_1b25	613	a	13	0.55	39	0.0044878	0.000067422	0.013767	0.000061134	0.011685	0.000053956	a2
12	NG-04\2020-05-02-ELFIL\2020-05-02-ELFIL_1b25	613	b	14	0.33	14	0.0035002	0.00011188	0.013732	0.00012603	0.012467	0.00011714	b2
12	NG-04\2020-05-02-ELFIL\2020-05-02-ELFIL_1b25	613	a	15	0.64	53	0.0046117	0.000057791	0.012942	0.000050585	0.0117	0.000046863	a3
12	NG-04\2020-05-02-ELFIL\2020-05-02-ELFIL_1b25	613	b	16	0.26	9	0.003556	0.00015669	0.009191	0.00010407	0.012374	0.00012942	b2
12	NG-04\2020-05-02-ELFIL\2020-05-02-ELFIL_1b25	613	a	17	0.38	19	0.0039399	0.000093806	0.0099941	0.000067433	0.011751	0.000076034	a3
12	NG-04\2020-05-02-ELFIL\2020-05-02-ELFIL_1b25	613	b	18	0.52	35	0.0036068	0.000059604	0.018529	0.000098993	0.012376	0.00007236	b2
12	NG-04\2020-05-02-ELFIL\2020-05-02-ELFIL_1b25	613	a	19	0.45	26	0.0055226	0.000095758	0.012052	0.000067509	0.011603	0.000065602	a3
12	NG-04\2020-05-02-ELFIL\2020-05-02-ELFIL_1b25	613	b	20	0.32	13	0.003564	0.00010664	0.014007	0.00012136	0.012424	0.0001108	b2
12	NG-04\2020-05-02-ELFIL\2020-05-02-ELFIL_1b25	613	b	21	0.59	45	0.0038566	0.000057401	0.018285	0.000087863	0.012126	0.000063859	b2
12	NG-04\2020-05-02-ELFIL\2020-05-02-ELFIL_1b25	613	a	22	0.85	93	0.0050656	0.000043573	0.014886	0.000044129	0.011647	0.00003656	a4
12	NG-04\2020-05-02-ELFIL\2020-05-02-ELFIL_1b25	613	b	23	0.49	31	0.0040537	0.000071245	0.014442	0.000075704	0.012389	0.000067364	b3
12	NG-04\2020-05-02-ELFIL\2020-05-02-ELFIL_1b25	613	a	24	0.58	43	0.0044324	0.00006865	0.009758	0.000046195	0.011715	0.000052887	a5
12	NG-04\2020-05-02-ELFIL\2020-05-02-ELFIL_1b25	613	a	25	0.18	4	0.0033685	0.00016193	0.014406	0.00024247	0.011741	0.00020737	a5
12	NG-04\2020-05-02-ELFIL\2020-05-02-ELFIL_1b25	613	a	26	0.38	19	0.004102	0.000080357	0.016486	0.0001211	0.011923	0.000094313	a5
12	NG-04\2020-05-02-ELFIL\2020-05-02-ELFIL_1b25	613	a	27	0.38	19	0.0040652	0.000082941	0.012997	0.000087488	0.012028	0.000082505	a5
12	NG-04\2020-05-02-ELFIL\2020-05-02-ELFIL_1b25	613	a	28	0.38	19	0.0032819	0.000066523	0.018888	0.00015584	0.012074	0.00010997	a5
12	NG-04\2020-05-02-ELFIL\2020-05-02-ELFIL_1b25	613	b	29	0.64	53	0.0037879	0.000058939	0.013608	0.000057428	0.012233	0.000052972	b3
12	NG-04\2020-05-02-ELFIL\2020-05-02-ELFIL_1b25	613	c	30	0.2	5	0.0033987	0.00017087	0.011282	0.0001515	0.011954	0.00015821	c1
12	NG-04\2020-05-02-ELFIL\2020-05-02-ELFIL_1b25	613	a	31	0.71	64	0.0045936	0.000052344	0.011876	0.00004436	0.011736	0.000043966	a5
12	NG-04\2020-05-02-ELFIL\2020-05-02-ELFIL_1b25	613	c	32	0.32	13	0.0029973	0.00010981	0.011714	0.00010527	0.011656	0.00010488	c1
12	NG-04\2020-05-02-ELFIL\2020-05-02-ELFIL_1b25	613	c	33	0.39	20	0.0031367	0.00010095	0.0093868	0.00006697	0.011811	0.000079328	c1
12	NG-04\2020-05-02-ELFIL\2020-05-02-ELFIL_1b25	613	c	34	0.22	6	0.0029456	0.0001689	0.0096868	0.00012351	0.011679	0.00014184	c1
12	NG-04\2020-05-02-ELFIL\2020-05-02-ELFIL_1b25	613	c	35	0.2	5	0.0029295	0.00019079	0.008904	0.00012842	0.011691	0.00015685	c1
12	NG-04\2020-05-02-ELFIL\2020-05-02-ELFIL_1b25	613	b	36	0.57	42	0.0036903	0.000066686	0.017489	0.000086566	0.012251	0.000065729	b4
12	NG-04\2020-05-02-ELFIL\2020-05-02-ELFIL_1b25	613	a	37	0.56	41	0.0050911	0.000077756	0.01099	0.000050879	0.011651	0.000053152	a6
12	NG-04\2020-05-02-ELFIL\2020-05-02-ELFIL_1b25	613	c	38	0.22	6	0.0031567	0.00019999	0.0075671	0.00010301	0.011863	0.00014262	c2
12	NG-04\2020-05-02-ELFIL\2020-05-02-ELFIL_1b25	613	c	39	0.35	16	0.0033261	0.000090231	0.013144	0.00010143	0.011851	0.000093774	c2
12	NG-04\2020-05-02-ELFIL\2020-05-02-ELFIL_1b25	613	b	40	0.29	11	0.0029615	0.00016479	0.01348	0.00012777	0.012489	0.0001206	b4
12	NG-04\2020-05-02-ELFIL\2020-05-02-ELFIL_1b25	613	c	41	0.31	12	0.0031755	0.00010625	0.012165	0.00011083	0.011855	0.00010869	c2
12	NG-04\2020-05-02-ELFIL\2020-05-02-ELFIL_1b25	613	a	42	0.36	17	0.0035137	0.000079892	0.01822	0.00013973	0.011738	0.000099218	a6
12	NG-04\2020-05-02-ELFIL\2020-05-02-ELFIL_1b25	613	c	43	0.22	6	0.0030616	0.00016067	0.0088728	0.000115	0.01198	0.0001433	c2
12	NG-04\2020-05-02-ELFIL\2020-05-02-ELFIL_1b25	613	b	44	0.25	8	0.0032094	0.00018797	0.013755	0.00016036	0.01266	0.00015061	b4
12	NG-04\2020-05-02-ELFIL\2020-05-02-ELFIL_1b25	613	a	45	0.58	43	0.0033334	0.000057395	0.010528	0.000051087	0.011778	0.000055536	a6
12	NG-04\2020-05-02-ELFIL\2020-05-02-ELFIL_1b25	613	b	46	0.47	28	0.0031986	0.000083162	0.019564	0.00011858	0.012205	0.000082043	b4
12	NG-04\2020-05-02-ELFIL\2020-05-02-ELFIL_1b25	613	c	47	0.37	18	0.0035948	0.000087425	0.016559	0.00012491	0.011983	0.000097326	c3
12	NG-04\2020-05-02-ELFIL\2020-05-02-ELFIL_1b25	613	c	48	0.48	30	0.0034022	0.000064233	0.02014	0.00012086	0.01196	0.000080341	c3
12	NG-04\2020-05-02-ELFIL\2020-05-02-ELFIL_1b25	613	a	49	0.32	13	0.0035303	0.00010902	0.013622	0.00011928	0.011716	0.00010636	a7
12	NG-04\2020-05-02-ELFIL\2020-05-02-ELFIL_1b25	613	c	50	0.39	20	0.002798	0.000073036	0.012869	0.000096067	0.011909	0.000090594	c3
12	NG-04\2020-05-02-ELFIL\2020-05-02-ELFIL_1b25	613	a	51	0.5	32	0.004473	0.00007347	0.017671	0.000095261	0.01154	0.000068386	a7
12	NG-04\2020-05-02-ELFIL\2020-05-02-ELFIL_1b25	613	b	52	0.46	27	0.0032168	0.000079528	0.016814	0.000096801	0.01235	0.000076311	b5
12	NG-04\2020-05-02-ELFIL\2020-05-02-ELFIL_1b25	613	a	53	0.31	12	0.0045528	0.00017366	0.0072893	0.000074445	0.011592	0.0001041	a7
12	NG-04\2020-05-02-ELFIL\2020-05-02-ELFIL_1b25	613	b	54	0.37	18	0.0035558	0.000094398	0.015764	0.00011186	0.012158	0.000091639	b5
12	NG-04\2020-05-02-ELFIL\2020-05-02-ELFIL_1b25	613	c	55	0.26	9	0.003011	0.00013582	0.0070494	0.000074989	0.011913	0.00010936	c4
12	NG-04\2020-05-02-ELFIL\2020-05-02-ELFIL_1b25	613	a	56	0.42	23	0.0048181	0.00010111	0.011453	0.000069823	0.011507	0.000070071	a7
12	NG-04\2020-05-02-ELFIL\2020-05-02-ELFIL_1b25	613	c	57	0.5	32	0.0033086	0.000071397	0.0084401	0.000045827	0.011792	0.00005851	c4
12	NG-04\2020-05-02-ELFIL\2020-05-02-ELFIL_1b25	613	b	58	0.38	19	0.0036071	0.000095945	0.0097517	0.000061753	0.012177	0.000072747	b5
13	NG-06\2020-04-02-ELFIL\2020-04-02-ELFIL_1b25	2413	b	1	0.29	7	0.0050282	0.00021544	0.021145	0.00025787	0.023991	0.00028331	b1
13	NG-06\2020-04-02-ELFIL\2020-04-02-ELFIL_1b25	2413	d	2	0.45	17	0.0065091	0.00015296	0.043508	0.00027746	0.034696	0.00023316	d1
13	NG-06\2020-04-02-ELFIL\2020-04-02-ELFIL_1b25	2413	n	3	0.48	19	0.0047586	0.000076983	0.040905	0.00024604	0.0321	0.00020419	n1
13	NG-06\2020-04-02-ELFIL\2020-04-02-ELFIL_1b25	2413	o	4	0.29	7	0.0058448	0.00022681	0.018336	0.00018542	0.036794	0.00030441	o1
13	NG-06\2020-04-02-ELFIL\2020-04-02-ELFIL_1b25	2413	c	5	0.62	32	0.0089905	0.000098873	0.031068	0.00013593	0.036589	0.00015353	c1
13	NG-06\2020-04-02-ELFIL\2020-04-02-ELFIL_1b25	2413	s	6	0.41	14	0.0062309	0.0001748	0.027638	0.00022257	0.031159	0.00024341	s1
13	NG-06\2020-04-02-ELFIL\2020-04-02-ELFIL_1b25	2413	o	7	0.4	13	0.0056998	0.00017143	0.021671	0.00016792	0.040754	0.00026397	o1
13	NG-06\2020-04-02-ELFIL\2020-04-02-ELFIL_1b25	2413	b	8	0.25	5	0.0040033	0.00030254	0.022928	0.00036423	0.03022	0.0004464	b2
13	NG-06\2020-04-02-ELFIL\2020-04-02-ELFIL_1b25	2413	a	9	0.33	9	0.0040052	0.00022397	0.016879	0.00020871	0.031603	0.00032687	a1
13	NG-06\2020-04-02-ELFIL\2020-04-02-ELFIL_1b25	2413	c	10	0.54	24	0.0088866	0.00013158	0.029324	0.00016287	0.030123	0.00016619	c1
13	NG-06\2020-04-02-ELFIL\2020-04-02-ELFIL_1b25	2413	o	11	0.45	17	0.0054799	0.0001573	0.023408	0.00017227	0.039928	0.00025331	o1
13	NG-06\2020-04-02-ELFIL\2020-04-02-ELFIL_1b25	2413	d	12	0.41	14	0.0048961	0.00012756	0.048465	0.0002987	0.03632	0.00023903	d1
13	NG-06\2020-04-02-ELFIL\2020-04-02-ELFIL_1b25	2413	s	13	0.79	52	0.0057781	0.000070849	0.021593	0.000074599	0.028099	0.000090582	s1
13	NG-06\2020-04-02-ELFIL\2020-04-02-ELFIL_1b25	2413	a	14	0.38	12	0.0047285	0.00018804	0.02241	0.00021749	0.031631	0.00027995	a1
13	NG-06\2020-04-02-ELFIL\2020-04-02-ELFIL_1b25	2413	g	15	0.47	18	0.0050411	0.00013402	0.02057	0.00013157	0.029602	0.00017169	g1
13	NG-06\2020-04-02-ELFIL\2020-04-02-ELFIL_1b25	2413	n	16	0.37	11	0.0038649	0.0001701	0.020574	0.00016562	0.039112	0.00026223	n2
13	NG-06\2020-04-02-ELFIL\2020-04-02-ELFIL_1b25	2413	o	17	0.19	3	0.0048054	0.00030722	0.024277	0.00040457	0.031795	0.00049359	o1
13	NG-06\2020-04-02-ELFIL\2020-04-02-ELFIL_1b25	2413	b	18	0.27	6	0.0041573	0.00021927	0.035234	0.00043751	0.028839	0.00037527	b2
13	NG-06\2020-04-02-ELFIL\2020-04-02-ELFIL_1b25	2413	a	19	0.47	18	0.0057526	0.00011257	0.04644	0.00032359	0.034037	0.00025445	a1
13	NG-06\2020-04-02-ELFIL\2020-04-02-ELFIL_1b25	2413	p	20	0.49	20	0.0046273	0.00012363	0.035551	0.00023475	0.025956	0.00018409	p1
13	NG-06\2020-04-02-ELFIL\2020-04-02-ELFIL_1b25	2413	d	21	0.62	32	0.0048739	0.000084556	0.037822	0.00016848	0.033956	0.0001552	d2
13	NG-06\2020-04-02-ELFIL\2020-04-02-ELFIL_1b25	2413	a	22	0.37	11	0.0048117	0.00016965	0.020749	0.00019957	0.029672	0.00025927	a1
13	NG-06\2020-04-02-ELFIL\2020-04-02-ELFIL_1b25	2413	o	23	0.82	56	0.0043874	0.000080312	0.019208	0.000083905	0.034479	0.00012772	o1
13	NG-06\2020-04-02-ELFIL\2020-04-02-ELFIL_1b25	2413	n	24	0.45	17	0.0040841	0.00011187	0.021451	0.00013288	0.033239	0.00018271	n3
13	NG-06\2020-04-02-ELFIL\2020-04-02-ELFIL_1b25	2413	a	25	0.27	6	0.0041062	0.00029684	0.024672	0.00032088	0.033725	0.00040373	a2
13	NG-06\2020-04-02-ELFIL\2020-04-02-ELFIL_1b25	2413	b	26	0.53	23	0.0042133	0.00009499	0.030003	0.00019194	0.019919	0.00013956	b3
13	NG-06\2020-04-02-ELFIL\2020-04-02-ELFIL_1b25	2413	p	27	0.4	13	0.0049966	0.00012116	0.051302	0.00039837	0.033738	0.00028725	p2
13	NG-06\2020-04-02-ELFIL\2020-04-02-ELFIL_1b25	2413	m	28	0.53	23	0.0056801	0.000089508	0.06279	0.00032546	0.058746	0.00030936	m3
13	NG-06\2020-04-02-ELFIL\2020-04-02-ELFIL_1b25	2413	o	29	0.33	9	0.0055715	0.00016552	0.034512	0.00034416	0.028516	0.00029738	o2
13	NG-06\2020-04-02-ELFIL\2020-04-02-ELFIL_1b25	2413	m	30	0.37	11	0.0051465	0.00013555	0.043546	0.00030678	0.051681	0.00034858	m3
13	NG-06\2020-04-02-ELFIL\2020-04-02-ELFIL_1b25	2413	c	31	0.54	24	0.0072323	0.00013682	0.022093	0.00013434	0.032794	0.00017921	c2
13	NG-06\2020-04-02-ELFIL\2020-04-02-ELFIL_1b25	2413	d	32	0.51	21	0.0049448	0.00010459	0.044193	0.00024459	0.035485	0.00020665	d2
13	NG-06\2020-04-02-ELFIL\2020-04-02-ELFIL_1b25	2413	h	33	0.27	6	0.0068608	0.0003267	0.015722	0.00020469	0.028933	0.00031678	h1
13	NG-06\2020-04-02-ELFIL\2020-04-02-ELFIL_1b25	2413	c	34	0.45	17	0.0086137	0.00015161	0.032958	0.00021348	0.029665	0.00019706	c3
13	NG-06\2020-04-02-ELFIL\2020-04-02-ELFIL_1b25	2413	c	35	0.45	17	0.008713	0.000144	0.028778	0.00017679	0.028599	0.00017596	c3
13	NG-06\2020-04-02-ELFIL\2020-04-02-ELFIL_1b25	2413	n	36	0.45	17	0.0040192	0.000094413	0.016589	0.00011125	0.030129	0.00017065	n3
13	NG-06\2020-04-02-ELFIL\2020-04-02-ELFIL_1b25	2413	k	37	0.27	6	0.004208	0.00033402	0.0098335	0.00016648	0.027338	0.00033775	k1
13	NG-06\2020-04-02-ELFIL\2020-04-02-ELFIL_1b25	2413	g	38	0.38	12	0.0049841	0.00016552	0.02135	0.0001698	0.028235	0.00020859	g2
13	NG-06\2020-04-02-ELFIL\2020-04-02-ELFIL_1b25	2413	p	39	0.52	22	0.0049216	0.00010515	0.034542	0.00021753	0.0255	0.00017209	p2
13	NG-06\2020-04-02-ELFIL\2020-04-02-ELFIL_1b25	2413	m	40	0.38	12	0.0046124	0.0001743	0.026586	0.00020454	0.038913	0.00027024	m3
13	NG-06\2020-04-02-ELFIL\2020-04-02-ELFIL_1b25	2413	b	41	0.31	8	0.0039392	0.00016951	0.028275	0.000283	0.027574	0.00027769	b3
13	NG-06\2020-04-02-ELFIL\2020-04-02-ELFIL_1b25	2413	c	42	0.55	25	0.0085532	0.00011652	0.047896	0.00028483	0.031429	0.00020505	c2
13	NG-06\2020-04-02-ELFIL\2020-04-02-ELFIL_1b25	2413	h	43	0.38	12	0.0070687	0.00022787	0.018371	0.0001641	0.029222	0.00022974	h1
13	NG-06\2020-04-02-ELFIL\2020-04-02-ELFIL_1b25	2413	h	44	0.44	16	0.0073625	0.00020534	0.022042	0.00019074	0.025438	0.00021221	h1
13	NG-06\2020-04-02-ELFIL\2020-04-02-ELFIL_1b25	2413	c	45	0.38	12	0.007497	0.00018773	0.033696	0.0002814	0.027539	0.00024109	c2
13	NG-06\2020-04-02-ELFIL\2020-04-02-ELFIL_1b25	2413	g	46	0.22	4	0.0043903	0.00030565	0.010751	0.00015413	0.026238	0.0002876	g3
13	NG-06\2020-04-02-ELFIL\2020-04-02-ELFIL_1b25	2413	b	47	0.47	18	0.0051717	0.00010287	0.049942	0.00033344	0.028081	0.0002117	b4
13	NG-06\2020-04-02-ELFIL\2020-04-02-ELFIL_1b25	2413	d	48	0.29	7	0.0050845	0.00017698	0.032702	0.00034103	0.026628	0.00029135	d3
13	NG-06\2020-04-02-ELFIL\2020-04-02-ELFIL_1b25	2413	c	49	0.72	43	0.01059	0.00011539	0.031338	0.00014071	0.027277	0.00012659	c3
13	NG-06\2020-04-02-ELFIL\2020-04-02-ELFIL_1b25	2413	m	50	0.64	34	0.0042169	0.00006771	0.038356	0.00015605	0.03742	0.00015316	m2
13	NG-06\2020-04-02-ELFIL\2020-04-02-ELFIL_1b25	2413	h	51	0.27	6	0.0060143	0.00036063	0.0087557	0.00015298	0.0236	0.00030419	h1
13	NG-06\2020-04-02-ELFIL\2020-04-02-ELFIL_1b25	2413	c	52	0.79	52	0.0085275	0.000077438	0.033302	0.00013853	0.029142	0.00012514	c2
13	NG-06\2020-04-02-ELFIL\2020-04-02-ELFIL_1b25	2413	g	53	0.52	22	0.0051277	0.00012328	0.022713	0.00013951	0.027669	0.00016149	g3
13	NG-06\2020-04-02-ELFIL\2020-04-02-ELFIL_1b25	2413	n	54	0.35	10	0.0030509	0.00013307	0.022358	0.0001833	0.034357	0.00025057	n4
13	NG-06\2020-04-02-ELFIL\2020-04-02-ELFIL_1b25	2413	b	55	0.54	24	0.0050183	0.000089126	0.038716	0.0002095	0.024022	0.00014421	b4
13	NG-06\2020-04-02-ELFIL\2020-04-02-ELFIL_1b25	2413	c	56	0.85	60	0.0075661	0.000059288	0.068472	0.00025396	0.043828	0.00017907	c2
13	NG-06\2020-04-02-ELFIL\2020-04-02-ELFIL_1b25	2413	d	57	0.65	35	0.0054228	0.000073032	0.055609	0.00026726	0.033495	0.00017947	d3
13	NG-06\2020-04-02-ELFIL\2020-04-02-ELFIL_1b25	2413	m	58	0.27	6	0.0031885	0.00011684	0.031004	0.0002877	0.039945	0.00034698	m2
13	NG-06\2020-04-02-ELFIL\2020-04-02-ELFIL_1b25	2413	n	59	0.35	10	0.0046324	0.00014867	0.031071	0.00025867	0.03225	0.00026601	n4
13	NG-06\2020-04-02-ELFIL\2020-04-02-ELFIL_1b25	2413	b	60	0.33	9	0.0043731	0.0001686	0.028653	0.00025072	0.025938	0.00023247	b4
13	NG-06\2020-04-02-ELFIL\2020-04-02-ELFIL_1b25	2413	p	61	0.41	14	0.0045526	0.0001334	0.041123	0.00031592	0.025729	0.00021891	p3
13	NG-06\2020-04-02-ELFIL\2020-04-02-ELFIL_1b25	2413	n	62	0.48	19	0.0047602	0.00010788	0.032275	0.00019384	0.031879	0.00019204	n4
13	NG-06\2020-04-02-ELFIL\2020-04-02-ELFIL_1b25	2413	k	63	0.27	6	0.0086447	0.00031465	0.021289	0.00022391	0.026872	0.00026595	k2
13	NG-06\2020-04-02-ELFIL\2020-04-02-ELFIL_1b25	2413	b	64	0.25	5	0.0049245	0.00024164	0.022603	0.00027546	0.024013	0.00028824	b5
13	NG-06\2020-04-02-ELFIL\2020-04-02-ELFIL_1b25	2413	m	65	0.4	13	0.0034614	0.00014945	0.026851	0.00018876	0.033748	0.00022355	m2
13	NG-06\2020-04-02-ELFIL\2020-04-02-ELFIL_1b25	2413	g	66	0.31	8	0.0051305	0.0001961	0.015248	0.00014462	0.028127	0.00022417	g3
13	NG-06\2020-04-02-ELFIL\2020-04-02-ELFIL_1b25	2413	k	67	0.25	5	0.0066347	0.00036487	0.01531	0.00021376	0.026766	0.00031939	k2
13	NG-06\2020-04-02-ELFIL\2020-04-02-ELFIL_1b25	2413	d	68	0.52	22	0.0050714	0.00009647	0.041816	0.00024653	0.030688	0.00019408	d3
13	NG-06\2020-04-02-ELFIL\2020-04-02-ELFIL_1b25	2413	k	69	0.37	11	0.0074124	0.0002455	0.018285	0.00017889	0.025102	0.0002257	k2
13	NG-06\2020-04-02-ELFIL\2020-04-02-ELFIL_1b25	2413	m	70	0.31	8	0.0047156	0.00018253	0.03925	0.00033359	0.039226	0.00033344	m1
13	NG-06\2020-04-02-ELFIL\2020-04-02-ELFIL_1b25	2413	g	71	0.27	6	0.0042204	0.00021995	0.021417	0.00022929	0.030156	0.00029461	g4
13	NG-06\2020-04-02-ELFIL\2020-04-02-ELFIL_1b25	2413	b	72	0.31	8	0.0054986	0.00016688	0.037971	0.0003663	0.025144	0.00026573	b5
13	NG-06\2020-04-02-ELFIL\2020-04-02-ELFIL_1b25	2413	m	73	0.33	9	0.0046141	0.00017759	0.036569	0.00031958	0.040893	0.00034745	m1
13	NG-06\2020-04-02-ELFIL\2020-04-02-ELFIL_1b25	2413	k	75	0.37	11	0.0083001	0.00022072	0.018266	0.00015075	0.027126	0.0002011	k2
13	NG-06\2020-04-02-ELFIL\2020-04-02-ELFIL_1b25	2413	g	76	0.57	27	0.0052028	0.00009374	0.033275	0.00016896	0.032418	0.00016566	g4
13	NG-06\2020-04-02-ELFIL\2020-04-02-ELFIL_1b25	2413	p	77	0.43	15	0.0059029	0.00013582	0.030492	0.00023185	0.021187	0.00017483	p4
13	NG-06\2020-04-02-ELFIL\2020-04-02-ELFIL_1b25	2413	k	78	0.31	8	0.0088393	0.00029574	0.019498	0.00021235	0.026122	0.00026329	k2
13	NG-06\2020-04-02-ELFIL\2020-04-02-ELFIL_1b25	2413	k	79	0.22	4	0.0067864	0.00040309	0.016663	0.00027114	0.027766	0.00039199	k2
13	NG-06\2020-04-02-ELFIL\2020-04-02-ELFIL_1b25	2413	k	80	0.25	5	0.0065585	0.00038752	0.018234	0.00025603	0.027024	0.00034107	k2
13	NG-06\2020-04-02-ELFIL\2020-04-02-ELFIL_1b25	2413	m	81	0.6	30	0.0050973	0.000097536	0.028283	0.00014571	0.032406	0.00016127	m1
13	NG-06\2020-04-02-ELFIL\2020-04-02-ELFIL_1b25	2413	e	82	0.33	9	0.006746	0.0002341	0.024318	0.00022934	0.02611	0.00024188	e1
13	NG-06\2020-04-02-ELFIL\2020-04-02-ELFIL_1b25	2413	k	83	0.25	5	0.0044293	0.000351	0.015068	0.00022956	0.029445	0.00037	k2
13	NG-06\2020-04-02-ELFIL\2020-04-02-ELFIL_1b25	2413	e	84	0.37	11	0.0076811	0.000186	0.032659	0.00025442	0.030523	0.0002417	e1
13	NG-06\2020-04-02-ELFIL\2020-04-02-ELFIL_1b25	2413	d	85	0.31	8	0.0054962	0.00023813	0.022334	0.00024064	0.026995	0.00027696	d4
13	NG-06\2020-04-02-ELFIL\2020-04-02-ELFIL_1b25	2413	e	87	0.22	4	0.006246	0.00036276	0.021675	0.00029863	0.027419	0.00035528	e1
13	NG-06\2020-04-02-ELFIL\2020-04-02-ELFIL_1b25	2413	d	88	0.31	8	0.0049763	0.00021305	0.02161	0.00021369	0.032307	0.00028649	d4
13	NG-06\2020-04-02-ELFIL\2020-04-02-ELFIL_1b25	2413	p	89	0.55	25	0.0045863	0.000099751	0.027053	0.0001691	0.024998	0.00015927	p5
13	NG-06\2020-04-02-ELFIL\2020-04-02-ELFIL_1b25	2413	e	90	0.29	7	0.0074023	0.00027593	0.022244	0.00023517	0.027347	0.00027403	e1
13	NG-06\2020-04-02-ELFIL\2020-04-02-ELFIL_1b25	2413	g	91	0.56	26	0.0048815	0.0001124	0.026213	0.00016751	0.028707	0.0001793	g5
13	NG-06\2020-04-02-ELFIL\2020-04-02-ELFIL_1b25	2413	d	92	0.19	3	0.0058005	0.00037432	0.02419	0.00038335	0.031039	0.00046083	d4
13	NG-06\2020-04-02-ELFIL\2020-04-02-ELFIL_1b25	2413	k	93	0.19	3	0.0040856	0.00031661	0.020079	0.00032902	0.027998	0.0004198	k2
13	NG-06\2020-04-02-ELFIL\2020-04-02-ELFIL_1b25	2413	d	94	0.33	9	0.0060469	0.00018506	0.033365	0.00028873	0.030251	0.00026802	d4
13	NG-06\2020-04-02-ELFIL\2020-04-02-ELFIL_1b25	2413	n	95	0.41	14	0.0060906	0.00014469	0.022437	0.00015611	0.026212	0.00017525	n5
13	NG-06\2020-04-02-ELFIL\2020-04-02-ELFIL_1b25	2413	f	97	0.44	16	0.007947	0.00017077	0.043008	0.00031054	0.030633	0.00023873	f1
13	NG-06\2020-04-02-ELFIL\2020-04-02-ELFIL_1b25	2413	d	98	0.4	13	0.0055226	0.00015692	0.029362	0.00022559	0.028298	0.00021938	d4
13	NG-06\2020-04-02-ELFIL\2020-04-02-ELFIL_1b25	2413	e	99	0.29	7	0.0068496	0.00029106	0.020786	0.00022258	0.025469	0.00025872	e2
13	NG-06\2020-04-02-ELFIL\2020-04-02-ELFIL_1b25	2413	k	100	0.22	4	0.0046365	0.00032689	0.014979	0.00020304	0.026149	0.00030306	k2
13	NG-06\2020-04-02-ELFIL\2020-04-02-ELFIL_1b25	2413	e	101	0.49	20	0.0085729	0.00014445	0.039611	0.00022297	0.029752	0.00017879	e1
13	NG-06\2020-04-02-ELFIL\2020-04-02-ELFIL_1b25	2413	f	102	0.45	17	0.0072918	0.00015694	0.031575	0.00019894	0.028819	0.00018561	f1
13	NG-06\2020-04-02-ELFIL\2020-04-02-ELFIL_1b25	2413	g	103	0.31	8	0.0048933	0.00022156	0.03158	0.00034722	0.033306	0.00036137	g5
13	NG-06\2020-04-02-ELFIL\2020-04-02-ELFIL_1b25	2413	e	104	0.48	19	0.0093198	0.00015744	0.035158	0.000224	0.021709	0.00015361	e2
13	NG-06\2020-04-02-ELFIL\2020-04-02-ELFIL_1b25	2413	k	105	0.29	7	0.0061355	0.00027619	0.014073	0.00015495	0.024425	0.00023032	k2
13	NG-06\2020-04-02-ELFIL\2020-04-02-ELFIL_1b25	2413	h	106	0.29	7	0.0055417	0.00029875	0.016486	0.00021943	0.026584	0.00031008	h6
13	NG-06\2020-04-02-ELFIL\2020-04-02-ELFIL_1b25	2413	e	107	0.22	4	0.0066248	0.00040682	0.023055	0.00032152	0.025915	0.00035082	e2
13	NG-06\2020-04-02-ELFIL\2020-04-02-ELFIL_1b25	2413	h	108	0.37	11	0.0081894	0.00026105	0.019493	0.00017694	0.026684	0.00022279	h2
13	NG-06\2020-04-02-ELFIL\2020-04-02-ELFIL_1b25	2413	p	109	0.51	21	0.0047514	0.00011596	0.030848	0.00020526	0.022705	0.00016201	p6
13	NG-06\2020-04-02-ELFIL\2020-04-02-ELFIL_1b25	2413	e	110	0.49	20	0.0088592	0.0001463	0.040904	0.00024729	0.02601	0.00017361	e2
13	NG-06\2020-04-02-ELFIL\2020-04-02-ELFIL_1b25	2413	n	111	0.41	14	0.0087196	0.00015	0.056101	0.00039145	0.033549	0.00026132	n6
13	NG-06\2020-04-02-ELFIL\2020-04-02-ELFIL_1b25	2413	f	112	0.58	28	0.0097671	0.00014237	0.029391	0.00015303	0.022398	0.00012415	f2
13	NG-06\2020-04-02-ELFIL\2020-04-02-ELFIL_1b25	2413	k	113	0.31	8	0.0042186	0.00019159	0.016926	0.00015685	0.025342	0.00021043	k2
13	NG-06\2020-04-02-ELFIL\2020-04-02-ELFIL_1b25	2413	e	114	0.31	8	0.0070705	0.00025946	0.028865	0.000279	0.026918	0.00026462	e2
13	NG-06\2020-04-02-ELFIL\2020-04-02-ELFIL_1b25	2413	g	115	0.48	19	0.005672	0.00012138	0.036623	0.00023515	0.026102	0.00018091	g6
13	NG-06\2020-04-02-ELFIL\2020-04-02-ELFIL_1b25	2413	h	116	0.29	7	0.005334	0.00026944	0.015334	0.00016113	0.026241	0.00023724	h6
13	NG-06\2020-04-02-ELFIL\2020-04-02-ELFIL_1b25	2413	h	117	0.35	10	0.0070192	0.00025263	0.020297	0.00019573	0.025296	0.00023034	h2
13	NG-06\2020-04-02-ELFIL\2020-04-02-ELFIL_1b25	2413	e	118	0.41	14	0.0086403	0.00017221	0.042657	0.00029725	0.029921	0.00022575	e2
13	NG-06\2020-04-02-ELFIL\2020-04-02-ELFIL_1b25	2413	t	119	0.31	8	0.0070936	0.00021034	0.036143	0.00029963	0.057787	0.0004217	t1
13	NG-06\2020-04-02-ELFIL\2020-04-02-ELFIL_1b25	2413	f	120	0.51	21	0.010217	0.00015812	0.030437	0.00018793	0.022313	0.00014787	f3
13	NG-06\2020-04-02-ELFIL\2020-04-02-ELFIL_1b25	2413	k	121	0.25	5	0.0050051	0.00027206	0.023556	0.0003356	0.024121	0.00034163	k2
13	NG-06\2020-04-02-ELFIL\2020-04-02-ELFIL_1b25	2413	t	122	0.4	13	0.0072895	0.00016693	0.025073	0.00016642	0.056716	0.00029644	t1
13	NG-06\2020-04-02-ELFIL\2020-04-02-ELFIL_1b25	2413	g	123	0.35	10	0.0047192	0.00015001	0.028282	0.00021458	0.0323	0.00023694	g7
13	NG-06\2020-04-02-ELFIL\2020-04-02-ELFIL_1b25	2413	h	124	0.57	27	0.0058993	0.00012641	0.027371	0.00014317	0.036737	0.00017782	h4
13	NG-06\2020-04-02-ELFIL\2020-04-02-ELFIL_1b25	2413	h	125	0.47	18	0.006731	0.00019277	0.019399	0.00013532	0.024681	0.00016164	h3
13	NG-06\2020-04-02-ELFIL\2020-04-02-ELFIL_1b25	2413	k	126	0.33	9	0.0049636	0.00021605	0.014113	0.00015086	0.029674	0.00025535	k2
13	NG-06\2020-04-02-ELFIL\2020-04-02-ELFIL_1b25	2413	h	127	0.44	16	0.0068382	0.00014803	0.031795	0.00019668	0.038904	0.00022846	h4
13	NG-06\2020-04-02-ELFIL\2020-04-02-ELFIL_1b25	2413	g	128	0.38	12	0.0042752	0.00015102	0.029406	0.00022057	0.033736	0.00024436	g7
13	NG-06\2020-04-02-ELFIL\2020-04-02-ELFIL_1b25	2413	k	129	0.25	5	0.0043299	0.00027838	0.0098125	0.00019141	0.029629	0.00040924	k2
13	NG-06\2020-04-02-ELFIL\2020-04-02-ELFIL_1b25	2413	h	130	0.49	20	0.0059454	0.00017341	0.021435	0.00015378	0.040059	0.0002407	h5
13	NG-06\2020-04-02-ELFIL\2020-04-02-ELFIL_1b25	2413	h	131	0.52	22	0.0051595	0.00014627	0.020108	0.00012445	0.027323	0.00015587	h3
13	NG-06\2020-04-02-ELFIL\2020-04-02-ELFIL_1b25	2413	g	132	0.45	17	0.0041821	0.00012138	0.029335	0.0001912	0.030747	0.00019806	g7
14	NG-06\2020-04-03-ELFIL\2020-04-03-ELFIL_1b50	2413	a	1	0.49	20	0.0046859	0.000092486	0.012657	0.000066932	0.014632	0.000074546	a1
14	NG-06\2020-04-03-ELFIL\2020-04-03-ELFIL_1b50	2413	c	2	0.29	7	0.0056984	0.00026157	0.0076605	0.000080324	0.017677	0.00014439	c1
14	NG-06\2020-04-03-ELFIL\2020-04-03-ELFIL_1b50	2413	a	3	0.51	21	0.0045948	0.0001002	0.012914	0.000062985	0.01533	0.000071524	a2
14	NG-06\2020-04-03-ELFIL\2020-04-03-ELFIL_1b50	2413	d	4	0.69	39	0.0041157	0.000062303	0.013642	0.000054062	0.0129	0.000051826	d1
14	NG-06\2020-04-03-ELFIL\2020-04-03-ELFIL_1b50	2413	c	5	0.38	12	0.0063371	0.00018445	0.0079061	0.000061572	0.025551	0.00013727	c1
14	NG-06\2020-04-03-ELFIL\2020-04-03-ELFIL_1b50	2413	c	6	0.38	12	0.0061641	0.00020105	0.0074977	0.000054004	0.037291	0.00015641	c1
14	NG-06\2020-04-03-ELFIL\2020-04-03-ELFIL_1b50	2413	a	7	0.41	14	0.0045569	0.00012135	0.011516	0.000068674	0.016057	0.000087573	a2
14	NG-06\2020-04-03-ELFIL\2020-04-03-ELFIL_1b50	2413	a	8	0.53	23	0.0054194	0.000092102	0.011626	0.000063664	0.015017	0.00007686	a3
14	NG-06\2020-04-03-ELFIL\2020-04-03-ELFIL_1b50	2413	c	9	0.43	15	0.006629	0.00015797	0.0079307	0.000053466	0.029631	0.00013038	c1
14	NG-06\2020-04-03-ELFIL\2020-04-03-ELFIL_1b50	2413	a	10	0.54	24	0.0055653	0.00008917	0.013315	0.000066073	0.014852	0.000071676	a3
14	NG-06\2020-04-03-ELFIL\2020-04-03-ELFIL_1b50	2413	d	11	0.73	44	0.0041223	0.000055529	0.014829	0.000053437	0.013267	0.000049111	d1
14	NG-06\2020-04-03-ELFIL\2020-04-03-ELFIL_1b50	2413	c	12	0.43	15	0.0062139	0.00015944	0.0080074	0.000050247	0.027403	0.00011608	c1
14	NG-06\2020-04-03-ELFIL\2020-04-03-ELFIL_1b50	2413	c	13	0.31	8	0.0075087	0.00025703	0.0070045	0.000061594	0.02949	0.00016141	c1
14	NG-06\2020-04-03-ELFIL\2020-04-03-ELFIL_1b50	2413	d	14	0.54	24	0.0049085	0.000083486	0.018312	0.000085198	0.013124	0.000065873	d2
14	NG-06\2020-04-03-ELFIL\2020-04-03-ELFIL_1b50	2413	a	15	0.48	19	0.0046806	0.0001073	0.0084037	0.000049425	0.015291	0.000075828	a3
14	NG-06\2020-04-03-ELFIL\2020-04-03-ELFIL_1b50	2413	a	16	0.47	18	0.0054451	0.0001033	0.010364	0.000058877	0.01503	0.000077194	a4
14	NG-06\2020-04-03-ELFIL\2020-04-03-ELFIL_1b50	2413	b	17	0.27	6	0.0054871	0.00029997	0.005166	0.00005645	0.034002	0.00019205	b7
14	NG-06\2020-04-03-ELFIL\2020-04-03-ELFIL_1b50	2413	b	18	0.43	15	0.0053767	0.00016561	0.0077955	0.000053912	0.020318	0.00010488	b7
14	NG-06\2020-04-03-ELFIL\2020-04-03-ELFIL_1b50	2413	a	19	0.47	18	0.0052163	0.000099959	0.01179	0.000064482	0.014546	0.000075308	a4
14	NG-06\2020-04-03-ELFIL\2020-04-03-ELFIL_1b50	2413	b	20	0.37	11	0.0056264	0.0002005	0.0082775	0.000075234	0.019564	0.00013739	b6
14	NG-06\2020-04-03-ELFIL\2020-04-03-ELFIL_1b50	2413	a	21	0.38	12	0.0047481	0.00013408	0.0094755	0.000074684	0.014327	0.00010083	a4
14	NG-06\2020-04-03-ELFIL\2020-04-03-ELFIL_1b50	2413	a	22	0.6	30	0.0046147	0.000076576	0.010169	0.000043748	0.015034	0.000058144	a5
14	NG-06\2020-04-03-ELFIL\2020-04-03-ELFIL_1b50	2413	a	23	0.33	9	0.0045188	0.00016423	0.0079213	0.000079998	0.014397	0.00012263	a5
14	NG-06\2020-04-03-ELFIL\2020-04-03-ELFIL_1b50	2413	b	24	0.37	11	0.0057761	0.00018748	0.010346	0.000078875	0.019291	0.00012307	b6
14	NG-06\2020-04-03-ELFIL\2020-04-03-ELFIL_1b50	2413	a	25	0.41	14	0.0045053	0.0001162	0.0087855	0.000058561	0.014879	0.000085544	a5
14	NG-06\2020-04-03-ELFIL\2020-04-03-ELFIL_1b50	2413	a	26	0.29	7	0.0045304	0.00017681	0.0092018	0.000089899	0.014573	0.00012537	a5
14	NG-06\2020-04-03-ELFIL\2020-04-03-ELFIL_1b50	2413	b	27	0.29	7	0.0047322	0.00023202	0.0063298	0.000068729	0.019096	0.00014666	b5
14	NG-06\2020-04-03-ELFIL\2020-04-03-ELFIL_1b50	2413	d	28	0.73	44	0.0049211	0.000057359	0.020253	0.000071992	0.013168	0.000051493	d3
14	NG-06\2020-04-03-ELFIL\2020-04-03-ELFIL_1b50	2413	a	29	0.29	7	0.0047304	0.00016888	0.0090354	0.000077701	0.015105	0.0001125	a5
14	NG-06\2020-04-03-ELFIL\2020-04-03-ELFIL_1b50	2413	c	30	0.22	4	0.0044872	0.00040138	0.0074572	0.0001642	0.032595	0.00044025	c2
14	NG-06\2020-04-03-ELFIL\2020-04-03-ELFIL_1b50	2413	a	31	0.48	19	0.0046258	0.00010034	0.010509	0.000063009	0.014754	0.000080737	a5
14	NG-06\2020-04-03-ELFIL\2020-04-03-ELFIL_1b50	2413	d	32	0.38	12	0.004318	0.00012351	0.012632	0.000090412	0.012922	0.000091965	d3
14	NG-06\2020-04-03-ELFIL\2020-04-03-ELFIL_1b50	2413	e	33	0.31	8	0.0050985	0.00016521	0.011395	0.00010494	0.016297	0.00013625	e1
14	NG-06\2020-04-03-ELFIL\2020-04-03-ELFIL_1b50	2413	b	34	0.35	10	0.0048456	0.00020549	0.0073624	0.000068641	0.018021	0.00012821	b5
14	NG-06\2020-04-03-ELFIL\2020-04-03-ELFIL_1b50	2413	e	35	0.31	8	0.0042317	0.00017489	0.011375	0.00010718	0.01606	0.0001379	e1
14	NG-06\2020-04-03-ELFIL\2020-04-03-ELFIL_1b50	2413	e	36	0.31	8	0.0040105	0.00018144	0.0075423	0.000068525	0.016444	0.00011866	e1
14	NG-06\2020-04-03-ELFIL\2020-04-03-ELFIL_1b50	2413	d	37	0.48	19	0.0045533	0.000093618	0.0091299	0.000048954	0.013215	0.000064092	d4
14	NG-06\2020-04-03-ELFIL\2020-04-03-ELFIL_1b50	2413	a	38	0.45	17	0.0050907	0.00010405	0.012162	0.000065683	0.014563	0.000075058	a6
14	NG-06\2020-04-03-ELFIL\2020-04-03-ELFIL_1b50	2413	b	39	0.31	8	0.0047129	0.00023983	0.0056623	0.000064622	0.01987	0.00015145	b4
14	NG-06\2020-04-03-ELFIL\2020-04-03-ELFIL_1b50	2413	e	40	0.43	15	0.00491	0.00011008	0.010211	0.000059526	0.016852	0.00008543	e2
14	NG-06\2020-04-03-ELFIL\2020-04-03-ELFIL_1b50	2413	e	41	0.66	36	0.0049967	0.000066042	0.01445	0.000055528	0.016448	0.000061145	e2
14	NG-06\2020-04-03-ELFIL\2020-04-03-ELFIL_1b50	2413	a	42	0.41	14	0.0049965	0.00011568	0.012373	0.000078669	0.01588	0.000094537	a6
14	NG-06\2020-04-03-ELFIL\2020-04-03-ELFIL_1b50	2413	d	43	0.59	29	0.004596	0.000072075	0.012547	0.000057274	0.012971	0.000058717	d4
14	NG-06\2020-04-03-ELFIL\2020-04-03-ELFIL_1b50	2413	b	44	0.29	7	0.004651	0.00025621	0.0058232	0.000063493	0.019105	0.00014275	b4
14	NG-06\2020-04-03-ELFIL\2020-04-03-ELFIL_1b50	2413	a	45	0.47	18	0.0049367	0.000097326	0.015034	0.00008669	0.01447	0.000084226	a7
14	NG-06\2020-04-03-ELFIL\2020-04-03-ELFIL_1b50	2413	d	46	0.33	9	0.0039414	0.00014153	0.0078847	0.000064146	0.013278	0.000093326	d4
14	NG-06\2020-04-03-ELFIL\2020-04-03-ELFIL_1b50	2413	b	47	0.27	6	0.0050314	0.00025863	0.0065266	0.000074024	0.018455	0.00015164	b3
14	NG-06\2020-04-03-ELFIL\2020-04-03-ELFIL_1b50	2413	e	48	0.45	17	0.0048722	0.00010062	0.013298	0.000075989	0.01675	0.000090097	e2
14	NG-06\2020-04-03-ELFIL\2020-04-03-ELFIL_1b50	2413	f	49	0.27	6	0.0037901	0.00018416	0.0071624	0.000079738	0.011679	0.00011345	f1
14	NG-06\2020-04-03-ELFIL\2020-04-03-ELFIL_1b50	2413	f	50	0.41	14	0.0053429	0.00012218	0.0095171	0.00006416	0.011778	0.000075092	f1
14	NG-06\2020-04-03-ELFIL\2020-04-03-ELFIL_1b50	2413	a	51	0.4	13	0.0045225	0.00012536	0.0099524	0.000073192	0.014314	0.000095402	a7
14	NG-06\2020-04-03-ELFIL\2020-04-03-ELFIL_1b50	2413	d	52	0.94	73	0.0043957	0.000044699	0.017261	0.000049705	0.012741	0.000039336	d5
14	NG-06\2020-04-03-ELFIL\2020-04-03-ELFIL_1b50	2413	b	53	0.29	7	0.0052505	0.00027162	0.0057435	0.000063064	0.018086	0.0001382	b3
14	NG-06\2020-04-03-ELFIL\2020-04-03-ELFIL_1b50	2413	a	54	0.52	22	0.0046096	0.000091291	0.01403	0.000077264	0.014713	0.000080064	a8
14	NG-06\2020-04-03-ELFIL\2020-04-03-ELFIL_1b50	2413	b	55	0.31	8	0.0047867	0.00022917	0.0053746	0.00005575	0.017608	0.00012521	b2
14	NG-06\2020-04-03-ELFIL\2020-04-03-ELFIL_1b50	2413	e	56	0.49	20	0.0041222	0.0001155	0.01184	0.000061254	0.016169	0.000076964	e3
14	NG-06\2020-04-03-ELFIL\2020-04-03-ELFIL_1b50	2413	f	57	0.33	9	0.0051522	0.00018782	0.0077495	0.000070014	0.011283	0.000092039	f1
14	NG-06\2020-04-03-ELFIL\2020-04-03-ELFIL_1b50	2413	a	58	0.48	19	0.0046697	0.00010973	0.011669	0.000074761	0.014723	0.000088745	a8
14	NG-06\2020-04-03-ELFIL\2020-04-03-ELFIL_1b50	2413	f	59	0.48	19	0.0055316	0.00010507	0.010448	0.000057489	0.011447	0.000061537	f1
14	NG-06\2020-04-03-ELFIL\2020-04-03-ELFIL_1b50	2413	d	60	0.44	16	0.0044488	0.00010114	0.011911	0.000069773	0.01303	0.000074607	d6
14	NG-06\2020-04-03-ELFIL\2020-04-03-ELFIL_1b50	2413	b	61	0.22	4	0.0043096	0.0003391	0.0050885	0.000078176	0.017579	0.00018141	b1
14	NG-06\2020-04-03-ELFIL\2020-04-03-ELFIL_1b50	2413	b	62	0.25	5	0.0042015	0.00027644	0.0062947	0.000078399	0.016763	0.00015457	b2
14	NG-06\2020-04-03-ELFIL\2020-04-03-ELFIL_1b50	2413	d	63	0.47	18	0.0045479	0.00011297	0.014419	0.000081135	0.012908	0.000074597	d6
14	NG-06\2020-04-03-ELFIL\2020-04-03-ELFIL_1b50	2413	f	64	0.37	11	0.0048222	0.0001508	0.0081591	0.000065788	0.011267	0.000083299	f3
14	NG-06\2020-04-03-ELFIL\2020-04-03-ELFIL_1b50	2413	f	65	0.48	19	0.005219	0.00012673	0.0063541	0.000045756	0.01142	0.000069591	f3
14	NG-06\2020-04-03-ELFIL\2020-04-03-ELFIL_1b50	2413	f	66	0.35	10	0.0040388	0.00019356	0.0049185	0.00005123	0.011391	0.00009225	f2
14	NG-06\2020-04-03-ELFIL\2020-04-03-ELFIL_1b50	2413	d	67	0.55	25	0.0046799	0.000084898	0.014476	0.000068329	0.012956	0.000062813	d6
14	NG-06\2020-04-03-ELFIL\2020-04-03-ELFIL_1b50	2413	f	68	0.4	13	0.0041287	0.00013993	0.0068661	0.000051916	0.011265	0.000074181	f4
14	NG-06\2020-04-03-ELFIL\2020-04-03-ELFIL_1b50	2413	d	69	0.38	12	0.0041561	0.00013153	0.0089924	0.000066234	0.014161	0.000092001	d7
14	NG-06\2020-04-03-ELFIL\2020-04-03-ELFIL_1b50	2413	f	70	0.4	13	0.0044903	0.00013285	0.0080556	0.000058822	0.01141	0.000075837	f4
14	NG-06\2020-04-03-ELFIL\2020-04-03-ELFIL_1b50	2413	e	71	0.31	8	0.004629	0.00016245	0.0090083	0.000085225	0.016302	0.00013028	e4
14	NG-06\2020-04-03-ELFIL\2020-04-03-ELFIL_1b50	2413	f	72	0.33	9	0.004521	0.00016359	0.0079665	0.000064413	0.011569	0.000084521	f4
14	NG-06\2020-04-03-ELFIL\2020-04-03-ELFIL_1b50	2413	f	73	0.38	12	0.004344	0.0001618	0.0078075	0.000064434	0.011423	0.000084997	f5
14	NG-06\2020-04-03-ELFIL\2020-04-03-ELFIL_1b50	2413	e	74	0.38	12	0.0044498	0.00013118	0.009472	0.00007645	0.016079	0.00011186	e4
14	NG-06\2020-04-03-ELFIL\2020-04-03-ELFIL_1b50	2413	f	75	0.41	14	0.0042935	0.00012475	0.009448	0.000065255	0.011343	0.000074707	f5
14	NG-06\2020-04-03-ELFIL\2020-04-03-ELFIL_1b50	2413	e	76	0.41	14	0.0045724	0.00011269	0.010931	0.000078312	0.016245	0.00010447	e4
14	NG-06\2020-04-03-ELFIL\2020-04-03-ELFIL_1b50	2413	f	77	0.35	10	0.004101	0.00016679	0.0076823	0.000066144	0.011224	0.000087163	f6
14	NG-06\2020-04-03-ELFIL\2020-04-03-ELFIL_1b50	2413	e	78	0.33	9	0.0046824	0.00018197	0.0083831	0.000087065	0.015748	0.0001365	e5
14	NG-06\2020-04-03-ELFIL\2020-04-03-ELFIL_1b50	2413	f	79	0.51	21	0.0047489	0.00009343	0.012624	0.000069933	0.011278	0.000064204	f6
14	NG-06\2020-04-03-ELFIL\2020-04-03-ELFIL_1b50	2413	e	80	0.37	11	0.0049889	0.00014082	0.0096879	0.000072257	0.015982	0.00010366	e5
14	NG-06\2020-04-03-ELFIL\2020-04-03-ELFIL_1b50	2413	e	81	0.33	9	0.0039402	0.00018441	0.0062176	0.000060401	0.016458	0.00011862	e5
14	NG-06\2020-04-03-ELFIL\2020-04-03-ELFIL_1b50	2413	e	82	0.35	10	0.0041881	0.00018758	0.0073384	0.000071318	0.015749	0.00012221	e6
14	NG-06\2020-04-03-ELFIL\2020-04-03-ELFIL_1b50	2413	e	83	0.37	11	0.0049299	0.00013836	0.011417	0.000091221	0.015795	0.00011568	e6
14	NG-06\2020-04-03-ELFIL\2020-04-03-ELFIL_1b50	2413	e	84	0.38	12	0.0048596	0.00013904	0.011167	0.000086893	0.01574	0.00011166	e6
14	NG-06\2020-04-03-ELFIL\2020-04-03-ELFIL_1b50	2413	g	85	0.53	23	0.0043761	0.000095916	0.0094108	0.000050814	0.01538	0.000072429	g1
14	NG-06\2020-04-03-ELFIL\2020-04-03-ELFIL_1b50	2413	e	86	0.35	10	0.0045951	0.00014496	0.010305	0.000091142	0.016072	0.00012576	e7
14	NG-06\2020-04-03-ELFIL\2020-04-03-ELFIL_1b50	2413	e	87	0.37	11	0.0047376	0.00013743	0.011287	0.000098679	0.015986	0.00012724	e7
14	NG-06\2020-04-03-ELFIL\2020-04-03-ELFIL_1b50	2413	e	88	0.33	9	0.0047405	0.00015085	0.013544	0.00011771	0.016026	0.00013336	e8
14	NG-06\2020-04-03-ELFIL\2020-04-03-ELFIL_1b50	2413	g	89	0.44	16	0.0042238	0.00012828	0.0084125	0.000059571	0.014284	0.000087167	g2
14	NG-06\2020-04-03-ELFIL\2020-04-03-ELFIL_1b50	2413	g	90	0.48	19	0.0049853	0.00010591	0.010364	0.00006159	0.014197	0.000077549	g2
14	NG-06\2020-04-03-ELFIL\2020-04-03-ELFIL_1b50	2413	h	91	0.25	5	0.0034139	0.00021393	0.0059576	0.000084771	0.012707	0.00014463	h1
14	NG-06\2020-04-03-ELFIL\2020-04-03-ELFIL_1b50	2413	g	92	0.44	16	0.0046376	0.00011318	0.011475	0.000080177	0.013901	0.000092399	g3
14	NG-06\2020-04-03-ELFIL\2020-04-03-ELFIL_1b50	2413	h	93	0.48	19	0.0040337	0.00010183	0.010175	0.000064916	0.012934	0.000077465	h1
14	NG-06\2020-04-03-ELFIL\2020-04-03-ELFIL_1b50	2413	g	94	0.44	16	0.0043823	0.00010871	0.010907	0.000072792	0.013991	0.000087443	g3
14	NG-06\2020-04-03-ELFIL\2020-04-03-ELFIL_1b50	2413	g	95	0.52	22	0.004633	0.000098405	0.008932	0.00005313	0.014218	0.000074352	g4
14	NG-06\2020-04-03-ELFIL\2020-04-03-ELFIL_1b50	2413	h	96	0.85	60	0.0041653	0.000050352	0.01471	0.000047288	0.012789	0.000042516	h2
14	NG-06\2020-04-03-ELFIL\2020-04-03-ELFIL_1b50	2413	g	97	0.38	12	0.0039734	0.00014926	0.0068439	0.000058939	0.013849	0.000097116	g4
14	NG-06\2020-04-03-ELFIL\2020-04-03-ELFIL_1b50	2413	g	98	0.47	18	0.0044664	0.00010155	0.0086731	0.000055001	0.014137	0.000078247	g4
14	NG-06\2020-04-03-ELFIL\2020-04-03-ELFIL_1b50	2413	h	99	0.59	29	0.0043119	0.000074471	0.013769	0.000063677	0.012534	0.000059304	h3
14	NG-06\2020-04-03-ELFIL\2020-04-03-ELFIL_1b50	2413	g	100	0.41	14	0.0045332	0.00011274	0.010028	0.000071248	0.013651	0.000089312	g5
14	NG-06\2020-04-03-ELFIL\2020-04-03-ELFIL_1b50	2413	g	101	0.53	23	0.0044132	0.000079508	0.01186	0.000058271	0.014671	0.00006818	g5
14	NG-06\2020-04-03-ELFIL\2020-04-03-ELFIL_1b50	2413	g	102	0.51	21	0.0046815	0.000088956	0.013447	0.000078869	0.014386	0.000082949	g5
14	NG-06\2020-04-03-ELFIL\2020-04-03-ELFIL_1b50	2413	h	103	0.35	10	0.0040805	0.00012716	0.0090418	0.000068994	0.012897	0.0000894	h3
14	NG-06\2020-04-03-ELFIL\2020-04-03-ELFIL_1b50	2413	g	104	0.27	6	0.0042197	0.00019776	0.010695	0.00014426	0.013704	0.00017315	g5
14	NG-06\2020-04-03-ELFIL\2020-04-03-ELFIL_1b50	2413	g	105	0.43	15	0.0044902	0.00010572	0.010954	0.000083767	0.014003	0.00010037	g6
14	NG-06\2020-04-03-ELFIL\2020-04-03-ELFIL_1b50	2413	h	106	0.47	18	0.00414	0.000093608	0.011153	0.000063507	0.013857	0.000074545	h4
14	NG-06\2020-04-03-ELFIL\2020-04-03-ELFIL_1b50	2413	g	107	0.73	44	0.0047728	0.000058736	0.015	0.0000573	0.014251	0.000055127	g6
14	NG-06\2020-04-03-ELFIL\2020-04-03-ELFIL_1b50	2413	h	108	0.41	14	0.0040418	0.00010563	0.010751	0.000066847	0.013549	0.000079277	h4
15	NG-09\2020-03-23-ELFIL\2020-03-23-ELFIL_4b25	2421	b	1	0.79	13	0.003075	0.000071479	0.017212	0.00010524	0.012589	0.000082684	b1
15	NG-09\2020-03-23-ELFIL\2020-03-23-ELFIL_4b25	2421	a	2	0.76	12	0.0038315	0.00012497	0.0070018	0.000059451	0.015709	0.0001049	a1
15	NG-09\2020-03-23-ELFIL\2020-03-23-ELFIL_4b25	2421	b	3	0.66	9	0.0039913	0.00016028	0.0077764	0.0000585	0.014934	0.000093081	b1
15	NG-09\2020-03-23-ELFIL\2020-03-23-ELFIL_4b25	2421	b	4	0.85	15	0.0029167	0.000087165	0.017872	0.00012926	0.012438	0.000097634	b1
15	NG-09\2020-03-23-ELFIL\2020-03-23-ELFIL_4b25	2421	d	5	0.73	11	0.0023885	0.00010254	0.015714	0.00012674	0.01235	0.00010538	d1
15	NG-09\2020-03-23-ELFIL\2020-03-23-ELFIL_4b25	2421	b	6	0.66	9	0.0026722	0.00013233	0.0084575	0.000070383	0.013682	0.000099602	b1
15	NG-09\2020-03-23-ELFIL\2020-03-23-ELFIL_4b25	2421	d	7	0.44	4	0.0022707	0.00019079	0.016587	0.00025392	0.012078	0.00019881	d1
15	NG-09\2020-03-23-ELFIL\2020-03-23-ELFIL_4b25	2421	b	8	0.62	8	0.0027794	0.00013496	0.013454	0.00012775	0.012851	0.0001234	b2
15	NG-09\2020-03-23-ELFIL\2020-03-23-ELFIL_4b25	2421	d	9	0.49	5	0.0022837	0.0001855	0.015982	0.00022107	0.012359	0.00018148	d1
15	NG-09\2020-03-23-ELFIL\2020-03-23-ELFIL_4b25	2421	d	10	0.44	4	0.0025685	0.00024317	0.021311	0.00045052	0.012038	0.00028745	d1
15	NG-09\2020-03-23-ELFIL\2020-03-23-ELFIL_4b25	2421	a	11	0.73	11	0.0026944	0.000080748	0.0055641	0.000049328	0.01556	0.00010031	a2
15	NG-09\2020-03-23-ELFIL\2020-03-23-ELFIL_4b25	2421	a	12	0.76	12	0.0029456	0.00015729	0.0090369	0.000087677	0.013926	0.00011996	a3
15	NG-09\2020-03-23-ELFIL\2020-03-23-ELFIL_4b25	2421	b	13	0.85	15	0.0032234	0.000092574	0.018015	0.00013056	0.012109	0.000095916	b2
15	NG-09\2020-03-23-ELFIL\2020-03-23-ELFIL_4b25	2421	d	14	0.38	3	0.0021935	0.00020062	0.020674	0.00043073	0.011801	0.0002772	d1
15	NG-09\2020-03-23-ELFIL\2020-03-23-ELFIL_4b25	2421	f	15	0.58	7	0.0039703	0.000164	0.009019	0.00011185	0.011743	0.0001358	f1
15	NG-09\2020-03-23-ELFIL\2020-03-23-ELFIL_4b25	2421	f	16	0.54	6	0.0028787	0.00016646	0.0065264	0.000089618	0.011537	0.00013478	f2
15	NG-09\2020-03-23-ELFIL\2020-03-23-ELFIL_4b25	2421	e	17	0.54	6	0.0047837	0.00019682	0.0096352	0.00012326	0.011962	0.0001446	e1
15	NG-09\2020-03-23-ELFIL\2020-03-23-ELFIL_4b25	2421	b	18	0.62	8	0.0028889	0.00015974	0.013882	0.0001557	0.012074	0.00014003	b2
15	NG-09\2020-03-23-ELFIL\2020-03-23-ELFIL_4b25	2421	d	19	0.88	16	0.003595	0.00012959	0.015726	0.00012171	0.013174	0.00010633	d2
15	NG-09\2020-03-23-ELFIL\2020-03-23-ELFIL_4b25	2421	d	20	0.73	11	0.0031257	0.00018223	0.018504	0.000219	0.012401	0.00016051	d2
15	NG-09\2020-03-23-ELFIL\2020-03-23-ELFIL_4b25	2421	b	21	0.58	7	0.0025415	0.00018571	0.022969	0.00033708	0.012026	0.00020202	b3
15	NG-09\2020-03-23-ELFIL\2020-03-23-ELFIL_4b25	2421	e	22	0.54	6	0.0040618	0.00022877	0.010035	0.00013722	0.011769	0.00015445	e1
15	NG-09\2020-03-23-ELFIL\2020-03-23-ELFIL_4b25	2421	f	23	0.49	5	0.0040593	0.00023105	0.0072061	0.00010068	0.01152	0.00014129	f2
15	NG-09\2020-03-23-ELFIL\2020-03-23-ELFIL_4b25	2421	d	24	0.38	3	0.003045	0.00028199	0.0086731	0.00013932	0.01371	0.00019403	d2
15	NG-09\2020-03-23-ELFIL\2020-03-23-ELFIL_4b25	2421	e	25	0.44	4	0.0036665	0.00019746	0.0075912	0.00011355	0.0123	0.00016085	e2
15	NG-09\2020-03-23-ELFIL\2020-03-23-ELFIL_4b25	2421	d	26	0.22	1	0.0027992	0.00052756	0.0088592	0.0002693	0.012843	0.00035295	d2
15	NG-09\2020-03-23-ELFIL\2020-03-23-ELFIL_4b25	2421	f	27	0.58	7	0.0043278	0.00020387	0.0084191	0.000098522	0.011681	0.00012517	f3
15	NG-09\2020-03-23-ELFIL\2020-03-23-ELFIL_4b25	2421	b	28	0.73	11	0.0025823	0.00010143	0.028911	0.00030434	0.012099	0.00015104	b3
15	NG-09\2020-03-23-ELFIL\2020-03-23-ELFIL_4b25	2421	a	29	0.7	10	0.0043167	0.0001438	0.0086975	0.00008118	0.015471	0.00012264	a4
15	NG-09\2020-03-23-ELFIL\2020-03-23-ELFIL_4b25	2421	d	30	0.49	5	0.002566	0.00016435	0.013801	0.00017628	0.012253	0.00016105	d3
15	NG-09\2020-03-23-ELFIL\2020-03-23-ELFIL_4b25	2421	a	31	0.76	12	0.0037619	0.00012944	0.0076096	0.000063634	0.016683	0.0001106	a5
15	NG-09\2020-03-23-ELFIL\2020-03-23-ELFIL_4b25	2421	b	32	0.73	11	0.0026837	0.0001056	0.028809	0.00029292	0.011975	0.00014455	b4
15	NG-09\2020-03-23-ELFIL\2020-03-23-ELFIL_4b25	2421	d	33	0.44	4	0.0028664	0.00021628	0.018314	0.00033405	0.012398	0.00024682	d3
15	NG-09\2020-03-23-ELFIL\2020-03-23-ELFIL_4b25	2421	f	34	0.44	4	0.0035455	0.00022045	0.013779	0.00026409	0.011661	0.00023256	f4
15	NG-09\2020-03-23-ELFIL\2020-03-23-ELFIL_4b25	2421	e	35	0.49	5	0.0041346	0.00021957	0.0077641	0.000097861	0.01216	0.0001354	e2
15	NG-09\2020-03-23-ELFIL\2020-03-23-ELFIL_4b25	2421	c	36	0.54	6	0.0024708	0.00021182	0.017397	0.0002545	0.012288	0.00019451	c1
15	NG-09\2020-03-23-ELFIL\2020-03-23-ELFIL_4b25	2421	e	37	0.66	9	0.003893	0.00018134	0.0054351	0.000060017	0.012003	0.00010477	e3
15	NG-09\2020-03-23-ELFIL\2020-03-23-ELFIL_4b25	2421	a	38	0.7	10	0.003591	0.00015039	0.011307	0.00011513	0.016367	0.00015076	a5
15	NG-09\2020-03-23-ELFIL\2020-03-23-ELFIL_4b25	2421	f	39	0.62	8	0.0041151	0.00015837	0.012349	0.00014278	0.011645	0.0001366	f4
15	NG-09\2020-03-23-ELFIL\2020-03-23-ELFIL_4b25	2421	c	40	0.73	11	0.0030289	0.00014258	0.01659	0.00017196	0.011781	0.00013199	c2
15	NG-09\2020-03-23-ELFIL\2020-03-23-ELFIL_4b25	2421	f	41	0.49	5	0.0041377	0.00025537	0.004843	0.000064474	0.011447	0.00011765	f5
15	NG-09\2020-03-23-ELFIL\2020-03-23-ELFIL_4b25	2421	c	42	0.38	3	0.00273	0.00029833	0.029159	0.00076633	0.011671	0.00036611	c2
15	NG-09\2020-03-23-ELFIL\2020-03-23-ELFIL_4b25	2421	d	43	0.54	6	0.0024408	0.00016615	0.017272	0.00024915	0.012096	0.00018913	d4
15	NG-09\2020-03-23-ELFIL\2020-03-23-ELFIL_4b25	2421	f	44	0.54	6	0.0034582	0.00021049	0.0056503	0.000080647	0.011539	0.00013367	f5
15	NG-09\2020-03-23-ELFIL\2020-03-23-ELFIL_4b25	2421	d	45	0.54	6	0.0022469	0.00013383	0.0095947	0.00011354	0.012151	0.00013512	d4
15	NG-09\2020-03-23-ELFIL\2020-03-23-ELFIL_4b25	2421	c	46	0.66	9	0.002887	0.00015388	0.013629	0.00015075	0.01173	0.00013448	c2
15	NG-09\2020-03-23-ELFIL\2020-03-23-ELFIL_4b25	2421	e	47	0.38	3	0.0031495	0.00028232	0.0085833	0.0001378	0.012105	0.00017713	e3
15	NG-09\2020-03-23-ELFIL\2020-03-23-ELFIL_4b25	2421	e	48	0.62	8	0.0038238	0.00014962	0.0070537	0.000078202	0.012277	0.00011638	e4
15	NG-09\2020-03-23-ELFIL\2020-03-23-ELFIL_4b25	2421	f	49	0.38	3	0.0033432	0.00025399	0.0060643	0.0001211	0.011794	0.00019428	f6
15	NG-09\2020-03-23-ELFIL\2020-03-23-ELFIL_4b25	2421	d	50	0.91	17	0.002836	0.000090633	0.017197	0.00013383	0.012139	0.00010224	d4
15	NG-09\2020-03-23-ELFIL\2020-03-23-ELFIL_4b25	2421	c	51	0.66	9	0.0030448	0.00012121	0.023256	0.0002521	0.011985	0.00014911	c3
15	NG-09\2020-03-23-ELFIL\2020-03-23-ELFIL_4b25	2421	d	52	0.58	7	0.0027191	0.00014542	0.015043	0.00019172	0.012246	0.00016382	d4
15	NG-09\2020-03-23-ELFIL\2020-03-23-ELFIL_4b25	2421	d	53	0.76	12	0.0027276	0.00010029	0.011869	0.00010622	0.012138	0.00010802	d5
15	NG-09\2020-03-23-ELFIL\2020-03-23-ELFIL_4b25	2421	c	54	0.62	8	0.00285	0.0001695	0.017922	0.00022501	0.011862	0.00016328	c3
15	NG-09\2020-03-23-ELFIL\2020-03-23-ELFIL_4b25	2421	f	55	0.44	4	0.0035686	0.00026147	0.0063199	0.00010082	0.011468	0.00015434	f6
15	NG-09\2020-03-23-ELFIL\2020-03-23-ELFIL_4b25	2421	d	56	0.7	10	0.0027122	0.00015952	0.011449	0.00012176	0.012089	0.00012682	d5
15	NG-09\2020-03-23-ELFIL\2020-03-23-ELFIL_4b25	2421	d	57	0.22	1	0.0024176	0.00051944	0.0070942	0.00024061	0.012114	0.00035341	d5
15	NG-09\2020-03-23-ELFIL\2020-03-23-ELFIL_4b25	2421	f	58	0.66	9	0.0044175	0.00017287	0.0058549	0.0000647	0.011483	0.00010438	f7
15	NG-09\2020-03-23-ELFIL\2020-03-23-ELFIL_4b25	2421	c	59	0.7	10	0.0029164	0.00014989	0.020134	0.00023381	0.011965	0.00015551	c4
15	NG-09\2020-03-23-ELFIL\2020-03-23-ELFIL_4b25	2421	e	60	0.66	9	0.0047126	0.00020324	0.0089952	0.000092244	0.011685	0.0001118	e4
15	NG-09\2020-03-23-ELFIL\2020-03-23-ELFIL_4b25	2421	c	61	0.22	1	0.0028798	0.00043344	0.025223	0.00094885	0.011786	0.00051707	c4
15	NG-09\2020-03-23-ELFIL\2020-03-23-ELFIL_4b25	2421	c	62	0.7	10	0.0027942	0.00013251	0.016173	0.00015985	0.012265	0.00012923	c4
15	NG-09\2020-03-23-ELFIL\2020-03-23-ELFIL_4b25	2421	c	63	0.31	2	0.0023574	0.00026728	0.010929	0.00021291	0.012747	0.00023866	c4
15	NG-09\2020-03-23-ELFIL\2020-03-23-ELFIL_4b25	2421	c	64	0.22	1	0.0028463	0.00041629	0.016854	0.00053834	0.012034	0.00041502	c4
15	NG-09\2020-03-23-ELFIL\2020-03-23-ELFIL_4b25	2421	c	65	0.22	1	0.0027643	0.00042611	0.010835	0.00031132	0.013042	0.00035709	c4
15	NG-09\2020-03-23-ELFIL\2020-03-23-ELFIL_4b25	2421	d	66	0.58	7	0.0026636	0.00011953	0.016008	0.00016203	0.012023	0.00013	d5
15	NG-09\2020-03-23-ELFIL\2020-03-23-ELFIL_4b25	2421	c	67	0.44	4	0.0025083	0.00025695	0.010057	0.00018127	0.012468	0.00021244	c4
15	NG-09\2020-03-23-ELFIL\2020-03-23-ELFIL_4b25	2421	d	68	0.49	5	0.0025469	0.00022945	0.0083919	0.00010974	0.012175	0.00014391	d5
15	NG-09\2020-03-23-ELFIL\2020-03-23-ELFIL_4b25	2421	c	69	0.73	11	0.0029454	0.00011803	0.011242	0.000091641	0.012147	0.000097094	c5
15	NG-09\2020-03-23-ELFIL\2020-03-23-ELFIL_4b25	2421	c	70	0.54	6	0.0029087	0.00019872	0.010911	0.00014409	0.011602	0.00015085	c5
15	NG-09\2020-03-23-ELFIL\2020-03-23-ELFIL_4b25	2421	c	71	0.76	12	0.0033018	0.00010672	0.014253	0.00011343	0.011924	0.000098999	c5
15	NG-09\2020-03-23-ELFIL\2020-03-23-ELFIL_4b25	2421	d	72	0.58	7	0.0024179	0.00011653	0.012744	0.00012514	0.012164	0.00012081	d6
15	NG-09\2020-03-23-ELFIL\2020-03-23-ELFIL_4b25	2421	c	73	0.58	7	0.0042073	0.00020687	0.0066575	0.000072022	0.011809	0.00010857	c5
15	NG-09\2020-03-23-ELFIL\2020-03-23-ELFIL_4b25	2421	c	74	0.38	3	0.0035799	0.00032807	0.0078088	0.0001385	0.011526	0.00018382	c5
15	NG-09\2020-03-23-ELFIL\2020-03-23-ELFIL_4b25	2421	d	75	0.85	15	0.0023566	0.000079143	0.013782	0.000097586	0.012531	0.000090799	d6
15	NG-09\2020-03-23-ELFIL\2020-03-23-ELFIL_4b25	2421	d	76	0.76	12	0.0034737	0.0001514	0.0045868	0.00003911	0.011997	0.000076182	d6
16	NG-09\2020-03-23-ELFIL\2020-03-23-ELFIL_5	2421	a	1	0.31	12	0.0052299	0.00058213	0.0063975	0.00020743	0.01149	0.00031535	a1
16	NG-09\2020-03-23-ELFIL\2020-03-23-ELFIL_5	2421	a	2	0.45	26	0.0050431	0.00040118	0.0047168	0.00011325	0.011538	0.0002113	a2
16	NG-09\2020-03-23-ELFIL\2020-03-23-ELFIL_5	2421	a	3	0.33	14	0.00544	0.00046223	0.0055281	0.00015145	0.011799	0.00025849	a2
16	NG-09\2020-03-23-ELFIL\2020-03-23-ELFIL_5	2421	a	4	0.35	16	0.0065803	0.00048148	0.0064777	0.00016098	0.0114	0.00024137	a3
16	NG-09\2020-03-23-ELFIL\2020-03-23-ELFIL_5	2421	a	5	0.25	8	0.0065464	0.00055663	0.0064828	0.00019596	0.012149	0.00030664	a3
16	NG-09\2020-03-23-ELFIL\2020-03-23-ELFIL_5	2421	a	6	0.38	19	0.0065639	0.00042378	0.0099199	0.00020021	0.011528	0.00022382	a4
16	NG-09\2020-03-23-ELFIL\2020-03-23-ELFIL_5	2421	a	7	0.29	11	0.006735	0.00065865	0.0090231	0.00024668	0.011295	0.00029112	a4
16	NG-09\2020-03-23-ELFIL\2020-03-23-ELFIL_5	2421	a	8	0.33	14	0.0062366	0.00047674	0.010041	0.00024834	0.011774	0.00027946	a5
16	NG-09\2020-03-23-ELFIL\2020-03-23-ELFIL_5	2421	a	9	0.26	9	0.0049819	0.00062067	0.0089465	0.00026354	0.011745	0.00032187	a6
16	NG-09\2020-03-23-ELFIL\2020-03-23-ELFIL_5	2421	a	10	0.22	6	0.004468	0.00078171	0.0071679	0.00026566	0.011985	0.00038459	a7
16	NG-09\2020-03-23-ELFIL\2020-03-23-ELFIL_5	2421	a	11	0.26	9	0.0052437	0.00068646	0.006943	0.00021945	0.011281	0.00031145	a8
16	NG-09\2020-03-23-ELFIL\2020-03-23-ELFIL_5	2421	a	12	0.38	19	0.0069579	0.00036505	0.0091625	0.00017605	0.011767	0.00021163	a8
17	NG-09\2020-03-24-ELFIL\2020-03-24-ELFIL_1b25	2421	a	1	0.65	9	0.0031975	0.00023127	0.0098468	0.00014081	0.011227	0.00015523	a1
17	NG-09\2020-03-24-ELFIL\2020-03-24-ELFIL_1b25	2421	a	2	0.69	10	0.004485	0.00024215	0.014287	0.00019888	0.011291	0.00016606	a2
17	NG-09\2020-03-24-ELFIL\2020-03-24-ELFIL_1b25	2421	a	3	0.61	8	0.0053296	0.0002451	0.014901	0.00019166	0.011577	0.00015791	a3
17	NG-09\2020-03-24-ELFIL\2020-03-24-ELFIL_1b25	2421	a	4	0.61	8	0.0033644	0.00027353	0.0093427	0.00014471	0.011305	0.00016662	a3
17	NG-09\2020-03-24-ELFIL\2020-03-24-ELFIL_1b25	2421	b	5	0.87	16	0.006708	0.00019798	0.0087821	0.00008629	0.011904	0.00010783	b1
17	NG-09\2020-03-24-ELFIL\2020-03-24-ELFIL_1b25	2421	a	6	0.78	13	0.003272	0.00022093	0.018498	0.00028743	0.011411	0.00019706	a4
17	NG-09\2020-03-24-ELFIL\2020-03-24-ELFIL_1b25	2421	b	7	0.78	13	0.006837	0.00020154	0.0090887	0.000096736	0.012519	0.00012228	b2
17	NG-09\2020-03-24-ELFIL\2020-03-24-ELFIL_1b25	2421	b	8	0.87	16	0.0063976	0.00019291	0.0096877	0.000096928	0.01225	0.00011523	b3
17	NG-09\2020-03-24-ELFIL\2020-03-24-ELFIL_1b25	2421	b	9	0.78	13	0.0059377	0.00018345	0.012076	0.00013401	0.012251	0.00013546	b2
17	NG-09\2020-03-24-ELFIL\2020-03-24-ELFIL_1b25	2421	a	10	0.65	9	0.003374	0.00023341	0.027901	0.00052156	0.011497	0.00025547	a5
17	NG-09\2020-03-24-ELFIL\2020-03-24-ELFIL_1b25	2421	b	11	0.57	7	0.004487	0.00018426	0.01033	0.00013838	0.012377	0.00015819	b4
17	NG-09\2020-03-24-ELFIL\2020-03-24-ELFIL_1b25	2421	b	12	0.87	16	0.0068823	0.00016605	0.017577	0.00015526	0.012123	0.00011643	b5
17	NG-09\2020-03-24-ELFIL\2020-03-24-ELFIL_1b25	2421	a	13	0.84	15	0.0044217	0.00019589	0.020978	0.000279	0.011384	0.00017225	a6
18	NG-09\2020-03-24-ELFIL\2020-03-24-ELFIL_2b20	2422	b	1	0.32	6	0.0044074	0.00030755	0.0063803	0.00012351	0.0122	0.0001959	b1
18	NG-09\2020-03-24-ELFIL\2020-03-24-ELFIL_2b20	2422	b	2	0.23	3	0.0023918	0.00032139	0.004008	0.00015419	0.0122	0.00033057	b2
18	NG-09\2020-03-24-ELFIL\2020-03-24-ELFIL_2b20	2422	b	3	0.3	5	0.0030563	0.00024448	0.0037482	0.000091363	0.012294	0.00020519	b2
18	NG-09\2020-03-24-ELFIL\2020-03-24-ELFIL_2b20	2422	c	4	0.35	7	0.0036956	0.00021193	0.016076	0.00026294	0.01894	0.00029695	c1
18	NG-09\2020-03-24-ELFIL\2020-03-24-ELFIL_2b20	2422	b	5	0.32	6	0.0037194	0.00026002	0.0066213	0.00011317	0.015272	0.00020332	b3
18	NG-09\2020-03-24-ELFIL\2020-03-24-ELFIL_2b20	2422	c	6	0.26	4	0.0029675	0.00026263	0.010534	0.00022662	0.017893	0.00033178	c2
18	NG-09\2020-03-24-ELFIL\2020-03-24-ELFIL_2b20	2422	b	7	0.3	5	0.0036619	0.00026765	0.0056233	0.00012458	0.012419	0.00021748	b3
18	NG-09\2020-03-24-ELFIL\2020-03-24-ELFIL_2b20	2422	c	8	0.3	5	0.0029054	0.00020698	0.011265	0.00018514	0.019556	0.00027515	c2
18	NG-09\2020-03-24-ELFIL\2020-03-24-ELFIL_2b20	2422	d	9	0.48	13	0.0035479	0.00018112	0.0039462	0.000057124	0.01251	0.00012562	d1
18	NG-09\2020-03-24-ELFIL\2020-03-24-ELFIL_2b20	2422	d	10	0.37	8	0.0038814	0.0002389	0.0055438	0.000090601	0.012991	0.00016443	d1
18	NG-09\2020-03-24-ELFIL\2020-03-24-ELFIL_2b20	2422	d	11	0.46	12	0.0035094	0.00018473	0.0041406	0.000057991	0.012516	0.00012379	d2
18	NG-09\2020-03-24-ELFIL\2020-03-24-ELFIL_2b20	2422	d	12	0.46	12	0.0030294	0.00016702	0.0051829	0.000073357	0.012178	0.00013335	d3
18	NG-09\2020-03-24-ELFIL\2020-03-24-ELFIL_2b20	2422	d	13	0.49	14	0.0032135	0.0001677	0.003776	0.000054961	0.011784	0.00011968	d4
18	NG-09\2020-03-24-ELFIL\2020-03-24-ELFIL_2b20	2422	d	14	0.49	14	0.0038703	0.00018067	0.0064579	0.000085138	0.011766	0.0001307	d4
18	NG-09\2020-03-24-ELFIL\2020-03-24-ELFIL_2b20	2422	d	15	0.42	10	0.0030437	0.00019929	0.0039382	0.00006331	0.011869	0.00013489	d5
27	NG-17\2020-03-26-ELFIL\2020-03-26-ELFIL_b100	623	a	1	0.35	5	0.0029734	0.000056159	0.014621	0.000072741	0.011554	0.000060738	a1
27	NG-17\2020-03-26-ELFIL\2020-03-26-ELFIL_b100	623	a	2	0.69	19	0.0029847	0.000029141	0.015935	0.000041654	0.011538	0.00003247	a1
27	NG-17\2020-03-26-ELFIL\2020-03-26-ELFIL_b100	623	b	3	0.53	11	0.0033051	0.000045123	0.01187	0.000038531	0.011458	0.000037519	b1
27	NG-17\2020-03-26-ELFIL\2020-03-26-ELFIL_b100	623	a	4	0.65	17	0.0026075	0.000029397	0.016361	0.00004604	0.011556	0.000035189	a2
27	NG-17\2020-03-26-ELFIL\2020-03-26-ELFIL_b100	623	a	5	0.39	6	0.0024991	0.000054036	0.013209	0.000064139	0.011505	0.000057746	a2
27	NG-17\2020-03-26-ELFIL\2020-03-26-ELFIL_b100	623	b	6	0.81	26	0.0038565	0.000032388	0.013337	0.000028462	0.011474	0.000025385	b1
27	NG-17\2020-03-26-ELFIL\2020-03-26-ELFIL_b100	623	a	7	0.69	19	0.0028792	0.000031072	0.013361	0.000035188	0.011538	0.000031472	a3
27	NG-17\2020-03-26-ELFIL\2020-03-26-ELFIL_b100	623	a	8	0.48	9	0.0028805	0.000043789	0.015331	0.000057384	0.011434	0.000045788	a3
27	NG-17\2020-03-26-ELFIL\2020-03-26-ELFIL_b100	623	b	9	0.65	17	0.0035584	0.000041016	0.012775	0.000035273	0.01146	0.000032483	b1
27	NG-17\2020-03-26-ELFIL\2020-03-26-ELFIL_b100	623	a	10	0.35	5	0.0025633	0.000048671	0.019243	0.00009793	0.011585	0.000065825	a4
27	NG-17\2020-03-26-ELFIL\2020-03-26-ELFIL_b100	623	b	11	0.71	20	0.0037317	0.000036288	0.014952	0.000037081	0.011674	0.000030671	b1
27	NG-17\2020-03-26-ELFIL\2020-03-26-ELFIL_b100	623	b	12	0.73	21	0.0027997	0.00003455	0.0097648	0.000022478	0.012352	0.000026729	b2
27	NG-17\2020-03-26-ELFIL\2020-03-26-ELFIL_b100	623	e	13	0.61	15	0.0022216	0.000043826	0.0097196	0.000041519	0.013332	0.000052325	e1
27	NG-17\2020-03-26-ELFIL\2020-03-26-ELFIL_b100	623	d	14	0.98	38	0.0036094	0.000020076	0.0165	0.000023001	0.020878	0.000027363	d1
27	NG-17\2020-03-26-ELFIL\2020-03-26-ELFIL_b100	623	d	15	0.67	18	0.0035625	0.000029091	0.019913	0.000043214	0.02094	0.000044875	d1
27	NG-17\2020-03-26-ELFIL\2020-03-26-ELFIL_b100	623	e	16	0.45	8	0.0022905	0.00005926	0.011487	0.000066769	0.014161	0.000077933	e2
27	NG-17\2020-03-26-ELFIL\2020-03-26-ELFIL_b100	623	d	17	0.39	6	0.0033278	0.000055446	0.015296	0.000060225	0.021226	0.000076557	d1
27	NG-17\2020-03-26-ELFIL\2020-03-26-ELFIL_b100	623	d	18	0.35	5	0.0033808	0.000071908	0.012758	0.000055748	0.021472	0.000081117	d2
27	NG-17\2020-03-26-ELFIL\2020-03-26-ELFIL_b100	623	d	19	0.81	26	0.0038002	0.000028038	0.019852	0.000034474	0.021737	0.000036891	d2
27	NG-17\2020-03-26-ELFIL\2020-03-26-ELFIL_b100	623	d	20	0.22	2	0.003432	0.00011349	0.013518	0.00009402	0.021607	0.00013201	d2
27	NG-17\2020-03-26-ELFIL\2020-03-26-ELFIL_b100	623	d	21	0.78	24	0.0033838	0.000033756	0.012441	0.000022666	0.020763	0.000032788	d3
27	NG-17\2020-03-26-ELFIL\2020-03-26-ELFIL_b100	623	d	22	0.74	22	0.003824	0.000030971	0.016021	0.000028255	0.020064	0.000033363	d4
27	NG-17\2020-03-26-ELFIL\2020-03-26-ELFIL_b100	623	d	23	0.55	12	0.0033199	0.000048736	0.0085449	0.000021711	0.016521	0.000034707	d5
27	NG-17\2020-03-26-ELFIL\2020-03-26-ELFIL_b100	623	f	24	0.69	19	0.0035578	0.000034087	0.01601	0.000028043	0.023387	0.000036972	f1
27	NG-17\2020-03-26-ELFIL\2020-03-26-ELFIL_b100	623	e	25	0.48	9	0.0023467	0.00004996	0.01741	0.000085581	0.015664	0.00007899	e3
27	NG-17\2020-03-26-ELFIL\2020-03-26-ELFIL_b100	623	e	26	0.5	10	0.0023104	0.000048998	0.016796	0.000084567	0.014318	0.000074882	e4
27	NG-17\2020-03-26-ELFIL\2020-03-26-ELFIL_b100	623	f	27	0.87	30	0.0033964	0.000026752	0.013527	0.000019488	0.023247	0.000028771	f2
27	NG-17\2020-03-26-ELFIL\2020-03-26-ELFIL_b100	623	c	28	0.5	10	0.0034984	0.000048838	0.018044	0.000050575	0.021326	0.000057254	c1
27	NG-17\2020-03-26-ELFIL\2020-03-26-ELFIL_b100	623	e	29	0.67	18	0.0021986	0.00004609	0.011062	0.000051284	0.014071	0.000061231	e4
27	NG-17\2020-03-26-ELFIL\2020-03-26-ELFIL_b100	623	b	30	0.73	21	0.0030541	0.000035897	0.011899	0.000032847	0.011753	0.000032542	b3
27	NG-17\2020-03-26-ELFIL\2020-03-26-ELFIL_b100	623	c	31	0.39	6	0.0032066	0.000068052	0.013273	0.000050997	0.020882	0.000070816	c1
27	NG-17\2020-03-26-ELFIL\2020-03-26-ELFIL_b100	623	b	32	0.67	18	0.0034877	0.000035687	0.014066	0.000040326	0.011643	0.000034907	b3
27	NG-17\2020-03-26-ELFIL\2020-03-26-ELFIL_b100	623	f	33	1.02	41	0.0034758	0.000024144	0.012364	0.00001428	0.023437	0.000022538	f3
27	NG-17\2020-03-26-ELFIL\2020-03-26-ELFIL_b100	623	c	34	0.73	21	0.0035043	0.000036629	0.011949	0.000025748	0.021413	0.000039112	c2
27	NG-17\2020-03-26-ELFIL\2020-03-26-ELFIL_b100	623	c	35	0.45	8	0.0032691	0.000052444	0.013405	0.00004468	0.021561	0.000063007	c2
27	NG-17\2020-03-26-ELFIL\2020-03-26-ELFIL_b100	623	b	36	0.45	8	0.0036919	0.000055718	0.014502	0.000055294	0.011638	0.000046727	b3
27	NG-17\2020-03-26-ELFIL\2020-03-26-ELFIL_b100	623	f	37	0.53	11	0.0034236	0.000034136	0.014307	0.000030037	0.023509	0.000042995	f3
27	NG-17\2020-03-26-ELFIL\2020-03-26-ELFIL_b100	623	c	38	0.57	13	0.0039179	0.0000438	0.017732	0.000042156	0.021944	0.000049351	c3
27	NG-17\2020-03-26-ELFIL\2020-03-26-ELFIL_b100	623	b	39	0.55	12	0.0030541	0.000041745	0.014682	0.00004924	0.011735	0.000041482	b4
27	NG-17\2020-03-26-ELFIL\2020-03-26-ELFIL_b100	623	b	40	0.65	17	0.0025225	0.000038866	0.010334	0.00003438	0.011705	0.000037717	b4
27	NG-17\2020-03-26-ELFIL\2020-03-26-ELFIL_b100	623	b	41	0.63	16	0.0031404	0.000039517	0.015117	0.000043427	0.011681	0.000035629	b4
27	NG-17\2020-03-26-ELFIL\2020-03-26-ELFIL_b100	623	c	42	0.48	9	0.0034954	0.000054901	0.011722	0.000035358	0.021119	0.000053905	c4
19	NG-17\2020-03-29-ELFIL\2020-03-29-ELFIL_1b25	621	h	1	0.26	4	0.0033363	0.00020257	0.0070615	0.000098886	0.011819	0.00014325	h1
19	NG-17\2020-03-29-ELFIL\2020-03-29-ELFIL_1b25	621	h	2	0.35	7	0.0030633	0.00016472	0.0075005	0.000079548	0.012366	0.00011405	h2
19	NG-17\2020-03-29-ELFIL\2020-03-29-ELFIL_1b25	621	g	3	0.48	13	0.0021932	0.000092719	0.011175	0.000080269	0.014308	0.000096291	g1
19	NG-17\2020-03-29-ELFIL\2020-03-29-ELFIL_1b25	621	a	4	0.32	6	0.0031492	0.00021038	0.0046373	0.000065649	0.011776	0.00012548	a1
19	NG-17\2020-03-29-ELFIL\2020-03-29-ELFIL_1b25	621	g	5	0.42	10	0.0021262	0.000077445	0.011035	0.000090769	0.014158	0.00010905	g1
19	NG-17\2020-03-29-ELFIL\2020-03-29-ELFIL_1b25	621	g	6	0.44	11	0.0022873	0.00010052	0.012252	0.000095137	0.014723	0.000109	g2
19	NG-17\2020-03-29-ELFIL\2020-03-29-ELFIL_1b25	621	k	7	0.32	6	0.0029002	0.00016647	0.012928	0.00013869	0.012189	0.00013266	k1
19	NG-17\2020-03-29-ELFIL\2020-03-29-ELFIL_1b25	621	k	8	0.3	5	0.0030137	0.00016901	0.013007	0.00016342	0.011897	0.00015275	k2
19	NG-17\2020-03-29-ELFIL\2020-03-29-ELFIL_1b25	621	a	9	0.35	7	0.0030545	0.00019458	0.0062602	0.000076136	0.011753	0.00011928	a1
19	NG-17\2020-03-29-ELFIL\2020-03-29-ELFIL_1b25	621	h	10	0.26	4	0.0028814	0.00021467	0.0066512	0.00010011	0.011687	0.00014993	h2
19	NG-17\2020-03-29-ELFIL\2020-03-29-ELFIL_1b25	621	a	11	0.26	4	0.0030121	0.00024367	0.0056187	0.000090767	0.011785	0.00015315	a2
19	NG-17\2020-03-29-ELFIL\2020-03-29-ELFIL_1b25	621	h	12	0.51	15	0.0042883	0.00013184	0.0063315	0.000052965	0.01185	0.000082803	h3
19	NG-17\2020-03-29-ELFIL\2020-03-29-ELFIL_1b25	621	k	13	0.3	5	0.0031302	0.00018187	0.011732	0.00014361	0.012052	0.00014654	k2
19	NG-17\2020-03-29-ELFIL\2020-03-29-ELFIL_1b25	621	k	14	0.35	7	0.0030563	0.00016251	0.0047728	0.000060246	0.012044	0.00011469	k3
19	NG-17\2020-03-29-ELFIL\2020-03-29-ELFIL_1b25	621	e	15	0.66	25	0.0024278	0.000060439	0.014917	0.000071965	0.012133	0.000061456	e1
19	NG-17\2020-03-29-ELFIL\2020-03-29-ELFIL_1b25	621	c	16	0.23	3	0.0032235	0.00035251	0.007228	0.00015	0.011515	0.00021001	c1
19	NG-17\2020-03-29-ELFIL\2020-03-29-ELFIL_1b25	621	h	17	0.35	7	0.0027032	0.00017158	0.0063656	0.000075665	0.01172	0.00011699	h3
19	NG-17\2020-03-29-ELFIL\2020-03-29-ELFIL_1b25	621	a	18	0.32	6	0.004166	0.0002185	0.0072592	0.000090018	0.011753	0.00012745	a2
19	NG-17\2020-03-29-ELFIL\2020-03-29-ELFIL_1b25	621	c	19	0.32	6	0.0033905	0.00031769	0.0073319	0.00015064	0.011393	0.00020728	c2
19	NG-17\2020-03-29-ELFIL\2020-03-29-ELFIL_1b25	621	a	20	0.32	6	0.0027264	0.00019989	0.0070812	0.000085543	0.011696	0.00012279	a3
19	NG-17\2020-03-29-ELFIL\2020-03-29-ELFIL_1b25	621	k	21	0.4	9	0.0030236	0.00016084	0.0081115	0.000092284	0.011915	0.00012207	k3
19	NG-17\2020-03-29-ELFIL\2020-03-29-ELFIL_1b25	621	h	22	0.49	14	0.0036492	0.00014813	0.0054471	0.000045858	0.011703	0.000078611	h3
19	NG-17\2020-03-29-ELFIL\2020-03-29-ELFIL_1b25	621	b	23	0.23	3	0.0028751	0.00025299	0.0088214	0.00015665	0.011566	0.00019114	b1
19	NG-17\2020-03-29-ELFIL\2020-03-29-ELFIL_1b25	621	k	24	0.32	6	0.0022806	0.000081199	0.0052008	0.000060434	0.012354	0.00011064	k4
19	NG-17\2020-03-29-ELFIL\2020-03-29-ELFIL_1b25	621	h	25	0.32	6	0.0036022	0.00023865	0.0043735	0.000069461	0.011805	0.00013805	h4
19	NG-17\2020-03-29-ELFIL\2020-03-29-ELFIL_1b25	621	b	26	0.26	4	0.0033952	0.00026962	0.00746	0.0001249	0.011712	0.0001731	b2
19	NG-17\2020-03-29-ELFIL\2020-03-29-ELFIL_1b25	621	c	27	0.26	4	0.003014	0.00029318	0.0062208	0.00011336	0.011637	0.00017716	c2
19	NG-17\2020-03-29-ELFIL\2020-03-29-ELFIL_1b25	621	e	28	0.67	26	0.002439	0.000068321	0.012903	0.000065728	0.012267	0.000063269	e2
19	NG-17\2020-03-29-ELFIL\2020-03-29-ELFIL_1b25	621	a	29	0.26	4	0.0026522	0.00024993	0.0063307	0.000099328	0.011671	0.00015371	a3
19	NG-17\2020-03-29-ELFIL\2020-03-29-ELFIL_1b25	621	k	30	0.3	5	0.00318	0.0001889	0.010108	0.00011904	0.011967	0.00013491	k4
19	NG-17\2020-03-29-ELFIL\2020-03-29-ELFIL_1b25	621	a	31	0.26	4	0.0026816	0.00023254	0.0082881	0.00012331	0.011629	0.00015792	a4
19	NG-17\2020-03-29-ELFIL\2020-03-29-ELFIL_1b25	621	k	32	0.53	16	0.0031818	0.00010013	0.010602	0.000073744	0.01197	0.000080712	k5
19	NG-17\2020-03-29-ELFIL\2020-03-29-ELFIL_1b25	621	h	33	0.3	5	0.0029325	0.00022143	0.0053914	0.000084655	0.011762	0.00014659	h4
19	NG-17\2020-03-29-ELFIL\2020-03-29-ELFIL_1b25	621	b	34	0.26	4	0.0027888	0.00026516	0.0085305	0.00014547	0.011586	0.00018203	b2
19	NG-17\2020-03-29-ELFIL\2020-03-29-ELFIL_1b25	621	h	35	0.3	5	0.0040329	0.00024605	0.0062596	0.000086254	0.011844	0.00013584	h4
19	NG-17\2020-03-29-ELFIL\2020-03-29-ELFIL_1b25	621	f	36	0.49	14	0.0029285	0.00010808	0.024398	0.00019761	0.011718	0.00011021	f1
19	NG-17\2020-03-29-ELFIL\2020-03-29-ELFIL_1b25	621	e	37	0.55	17	0.0023441	0.000086797	0.011756	0.000076853	0.012291	0.000079457	e3
19	NG-17\2020-03-29-ELFIL\2020-03-29-ELFIL_1b25	621	c	38	0.26	4	0.0032161	0.00028167	0.0063898	0.0001125	0.011632	0.0001726	c3
19	NG-17\2020-03-29-ELFIL\2020-03-29-ELFIL_1b25	621	e	39	0.4	9	0.0024251	0.00011359	0.011677	0.000098013	0.012208	0.00010133	e3
19	NG-17\2020-03-29-ELFIL\2020-03-29-ELFIL_1b25	621	h	40	0.3	5	0.0032659	0.00020049	0.0054079	0.000071583	0.011797	0.00012395	h5
19	NG-17\2020-03-29-ELFIL\2020-03-29-ELFIL_1b25	621	f	41	0.4	9	0.0026051	0.00011643	0.013182	0.00010695	0.011936	0.000099201	f1
19	NG-17\2020-03-29-ELFIL\2020-03-29-ELFIL_1b25	621	c	42	0.3	5	0.0029388	0.00023354	0.0057911	0.000093199	0.011791	0.00015417	c4
19	NG-17\2020-03-29-ELFIL\2020-03-29-ELFIL_1b25	621	f	43	0.44	11	0.0026631	0.00011679	0.013912	0.00010482	0.012118	0.000094377	f1
19	NG-17\2020-03-29-ELFIL\2020-03-29-ELFIL_1b25	621	e	44	0.48	13	0.002555	0.000092757	0.012317	0.000079234	0.012306	0.000079181	e3
19	NG-17\2020-03-29-ELFIL\2020-03-29-ELFIL_1b25	621	f	45	0.44	11	0.0023196	0.00010353	0.0083867	0.000062575	0.012999	0.000085955	f2
19	NG-17\2020-03-29-ELFIL\2020-03-29-ELFIL_1b25	621	h	46	0.32	6	0.0034874	0.00021045	0.0059998	0.000079825	0.011731	0.00012852	h5
19	NG-17\2020-03-29-ELFIL\2020-03-29-ELFIL_1b25	621	h	47	0.32	6	0.0035438	0.00022432	0.0053161	0.000071066	0.011824	0.00012464	h6
19	NG-17\2020-03-29-ELFIL\2020-03-29-ELFIL_1b25	621	f	48	0.56	18	0.0022466	0.000077333	0.011867	0.00006557	0.011965	0.000065977	f3
19	NG-17\2020-03-29-ELFIL\2020-03-29-ELFIL_1b25	621	f	49	0.65	24	0.0021516	0.000066102	0.013554	0.000063928	0.01192	0.000057986	f3
19	NG-17\2020-03-29-ELFIL\2020-03-29-ELFIL_1b25	621	d	50	0.32	6	0.0024902	0.00015122	0.007629	0.000073603	0.012208	0.00010337	d1
19	NG-17\2020-03-29-ELFIL\2020-03-29-ELFIL_1b25	621	h	51	0.26	4	0.0024751	0.00022812	0.0043313	0.000067243	0.011739	0.00013399	h6
19	NG-17\2020-03-29-ELFIL\2020-03-29-ELFIL_1b25	621	e	52	0.74	31	0.0023846	0.000060212	0.0087772	0.000037293	0.012343	0.000047836	e4
19	NG-17\2020-03-29-ELFIL\2020-03-29-ELFIL_1b25	621	d	53	0.7	28	0.0022851	0.000061655	0.016017	0.000079823	0.011845	0.000063268	d2
19	NG-17\2020-03-29-ELFIL\2020-03-29-ELFIL_1b25	621	c	54	0.35	7	0.0031334	0.00022456	0.0092496	0.00012513	0.011428	0.00014627	c5
19	NG-17\2020-03-29-ELFIL\2020-03-29-ELFIL_1b25	621	b	55	0.32	6	0.0030491	0.00018547	0.0060394	0.000076426	0.011841	0.00012328	b3
19	NG-17\2020-03-29-ELFIL\2020-03-29-ELFIL_1b25	621	d	56	0.65	24	0.002347	0.000053768	0.014049	0.000070416	0.011962	0.000062298	d2
19	NG-17\2020-03-29-ELFIL\2020-03-29-ELFIL_1b25	621	e	57	0.55	17	0.0024518	0.000078542	0.015164	0.000092972	0.012303	0.000079237	e4
19	NG-17\2020-03-29-ELFIL\2020-03-29-ELFIL_1b25	621	d	58	0.79	36	0.0024696	0.000063578	0.014956	0.000071531	0.011829	0.000059765	d3
19	NG-17\2020-03-29-ELFIL\2020-03-29-ELFIL_1b25	621	c	59	0.23	3	0.0025642	0.00028427	0.0061052	0.00011676	0.011712	0.00018559	c5
19	NG-17\2020-03-29-ELFIL\2020-03-29-ELFIL_1b25	621	c	60	0.23	3	0.0031737	0.00028348	0.0076378	0.00013835	0.011778	0.00018936	c6
20	NG-17\2020-03-30-ELFIL\2020-03-30-ELFIL_2	621	a	1	0.75	26	0.0024196	0.00012885	0.015498	0.00014732	0.012121	0.00012202	a1
20	NG-17\2020-03-30-ELFIL\2020-03-30-ELFIL_2	621	b	2	0.46	10	0.003683	0.00025798	0.010853	0.00018672	0.011844	0.0001993	b1
20	NG-17\2020-03-30-ELFIL\2020-03-30-ELFIL_2	621	b	3	0.64	19	0.0036299	0.00018548	0.010471	0.00012848	0.011984	0.00014204	b1
20	NG-17\2020-03-30-ELFIL\2020-03-30-ELFIL_2	621	e	4	0.94	41	0.002857	0.00011995	0.030292	0.00027868	0.01218	0.00013365	e1
20	NG-17\2020-03-30-ELFIL\2020-03-30-ELFIL_2	621	b	5	0.51	12	0.0047079	0.00021944	0.0065957	0.000090631	0.012511	0.00014298	b2
20	NG-17\2020-03-30-ELFIL\2020-03-30-ELFIL_2	621	b	6	0.51	12	0.0051008	0.00031015	0.0079596	0.00010849	0.012252	0.0001483	b2
20	NG-17\2020-03-30-ELFIL\2020-03-30-ELFIL_2	621	a	7	0.75	26	0.0025786	0.00012452	0.011817	0.00010527	0.012263	0.00010823	a2
20	NG-17\2020-03-30-ELFIL\2020-03-30-ELFIL_2	621	a	8	0.78	28	0.0024321	0.000096862	0.016044	0.00013047	0.012412	0.00010714	a3
20	NG-17\2020-03-30-ELFIL\2020-03-30-ELFIL_2	621	b	9	0.51	12	0.0052448	0.00030896	0.011683	0.00016659	0.011894	0.00016884	b3
20	NG-17\2020-03-30-ELFIL\2020-03-30-ELFIL_2	621	a	10	0.92	39	0.0023003	0.000076645	0.017305	0.00013066	0.012312	0.00010044	a3
20	NG-17\2020-03-30-ELFIL\2020-03-30-ELFIL_2	621	b	11	0.66	20	0.0053385	0.00025529	0.0071274	0.00008002	0.012064	0.00011682	b3
20	NG-17\2020-03-30-ELFIL\2020-03-30-ELFIL_2	621	d	12	1.1	56	0.0020835	0.00010476	0.031521	0.00030594	0.011618	0.00013614	d1
20	NG-17\2020-03-30-ELFIL\2020-03-30-ELFIL_2	621	b	13	0.7	23	0.0062608	0.00025827	0.0055783	0.000067063	0.012144	0.00011597	b4
20	NG-17\2020-03-30-ELFIL\2020-03-30-ELFIL_2	621	c	14	0.44	9	0.0026284	0.00021173	0.011903	0.00017968	0.011869	0.00017929	c1
20	NG-17\2020-03-30-ELFIL\2020-03-30-ELFIL_2	621	b	15	0.72	24	0.0070527	0.00026954	0.0063355	0.000065957	0.011953	0.00010367	b4
20	NG-17\2020-03-30-ELFIL\2020-03-30-ELFIL_2	621	d	16	0.67	21	0.0022593	0.0001898	0.035366	0.00051812	0.011808	0.00021151	d2
20	NG-17\2020-03-30-ELFIL\2020-03-30-ELFIL_2	621	f	17	0.72	24	0.0026214	0.00015157	0.023982	0.00030156	0.012237	0.0001769	f1
20	NG-17\2020-03-30-ELFIL\2020-03-30-ELFIL_2	621	c	18	0.64	19	0.0025572	0.00014933	0.01583	0.00015849	0.012104	0.00012896	c2
20	NG-17\2020-03-30-ELFIL\2020-03-30-ELFIL_2	621	d	19	0.78	28	0.0024906	0.00018954	0.034989	0.00051897	0.01183	0.0002142	d3
20	NG-17\2020-03-30-ELFIL\2020-03-30-ELFIL_2	621	f	20	0.61	17	0.0024793	0.00015502	0.028608	0.00041624	0.012193	0.00020983	f2
20	NG-17\2020-03-30-ELFIL\2020-03-30-ELFIL_2	621	d	21	0.66	20	0.0021318	0.00018182	0.031434	0.00047051	0.011517	0.00020828	d4
20	NG-17\2020-03-30-ELFIL\2020-03-30-ELFIL_2	621	c	22	0.76	27	0.0024683	0.00010118	0.016881	0.0001418	0.011945	0.00010853	c3
20	NG-17\2020-03-30-ELFIL\2020-03-30-ELFIL_2	621	d	23	0.88	36	0.0027694	0.00013225	0.040618	0.00042996	0.011607	0.00015299	d5
20	NG-17\2020-03-30-ELFIL\2020-03-30-ELFIL_2	621	b	24	0.49	11	0.0037703	0.00018359	0.0063035	0.00009026	0.012355	0.00014556	b5
20	NG-17\2020-03-30-ELFIL\2020-03-30-ELFIL_2	621	d	25	0.59	16	0.0021036	0.00021956	0.034103	0.00063785	0.011476	0.0002622	d6
20	NG-17\2020-03-30-ELFIL\2020-03-30-ELFIL_2	621	d	26	0.67	21	0.0023196	0.00015771	0.030316	0.00037196	0.01167	0.00017184	d6
21	NG-17\2020-03-30-ELFIL\2020-03-30-ELFIL_3	621	c	1	0.49	11	0.0032254	0.00019303	0.007711	0.00012508	0.012257	0.00017485	c1
21	NG-17\2020-03-30-ELFIL\2020-03-30-ELFIL_3	621	c	2	0.42	8	0.0039243	0.00023281	0.011675	0.0002014	0.011998	0.00020556	c2
21	NG-17\2020-03-30-ELFIL\2020-03-30-ELFIL_3	621	c	3	0.29	4	0.0029681	0.00031579	0.014757	0.00032667	0.012108	0.00028085	c3
21	NG-17\2020-03-30-ELFIL\2020-03-30-ELFIL_3	621	c	4	0.29	4	0.0027989	0.00040086	0.0054438	0.00013255	0.011877	0.00022954	c4
21	NG-17\2020-03-30-ELFIL\2020-03-30-ELFIL_3	621	d	5	0.69	22	0.0043482	0.00020905	0.015701	0.00018206	0.011459	0.00014282	d1
21	NG-17\2020-03-30-ELFIL\2020-03-30-ELFIL_3	621	c	6	0.29	4	0.0034985	0.00040374	0.0068765	0.00016592	0.011827	0.0002449	c5
21	NG-17\2020-03-30-ELFIL\2020-03-30-ELFIL_3	621	d	7	1	46	0.0035477	0.00014593	0.016059	0.00013418	0.012056	0.00010762	d2
21	NG-17\2020-03-30-ELFIL\2020-03-30-ELFIL_3	621	c	8	0.49	11	0.0030715	0.00023469	0.010535	0.00015636	0.01196	0.00017183	c5
21	NG-17\2020-03-30-ELFIL\2020-03-30-ELFIL_3	621	d	9	0.94	41	0.004189	0.00016638	0.020142	0.00016932	0.011662	0.00011025	d3
21	NG-17\2020-03-30-ELFIL\2020-03-30-ELFIL_3	621	c	10	0.39	7	0.0029598	0.00021751	0.0084126	0.00015474	0.012292	0.00020394	c6
21	NG-17\2020-03-30-ELFIL\2020-03-30-ELFIL_3	621	c	11	0.42	8	0.0031401	0.0002331	0.0083026	0.00012632	0.012343	0.00016853	c6
21	NG-17\2020-03-30-ELFIL\2020-03-30-ELFIL_3	621	d	12	0.82	31	0.0038263	0.00020898	0.018688	0.00020206	0.012111	0.00014416	d4
22	NG-17\2020-03-30-ELFIL\2020-03-30-ELFIL_4b5	621	a	1	0.65	35	0.0023354	0.000082656	0.01118	0.000066161	0.012103	0.000070201	a1
22	NG-17\2020-03-30-ELFIL\2020-03-30-ELFIL_4b5	621	a	2	0.4	13	0.0022206	0.00014277	0.010329	0.000097565	0.011953	0.00010873	a1
22	NG-17\2020-03-30-ELFIL\2020-03-30-ELFIL_4b5	621	a	3	0.38	12	0.0020715	0.00011129	0.0099859	0.000097302	0.012126	0.00011232	a2
22	NG-17\2020-03-30-ELFIL\2020-03-30-ELFIL_4b5	621	a	4	0.86	61	0.0021961	0.000042401	0.011703	0.000046405	0.012336	0.000048271	a2
22	NG-17\2020-03-30-ELFIL\2020-03-30-ELFIL_4b5	621	a	5	0.68	38	0.0021999	0.0000628	0.010781	0.000049962	0.012277	0.000055029	a3
22	NG-17\2020-03-30-ELFIL\2020-03-30-ELFIL_4b5	621	a	6	0.38	12	0.0021616	0.0001233	0.012644	0.00010648	0.012233	0.00010387	a3
22	NG-17\2020-03-30-ELFIL\2020-03-30-ELFIL_4b5	621	b	7	0.9	66	0.0022996	0.000046709	0.00865	0.000030899	0.012032	0.000039328	b1
22	NG-17\2020-03-30-ELFIL\2020-03-30-ELFIL_4b5	621	d	8	0.33	9	0.0022235	0.00015294	0.0065241	0.000076512	0.011977	0.00011807	d1
22	NG-17\2020-03-30-ELFIL\2020-03-30-ELFIL_4b5	621	e	9	0.48	19	0.0024192	0.00010329	0.012609	0.000105	0.014283	0.00011521	e1
22	NG-17\2020-03-30-ELFIL\2020-03-30-ELFIL_4b5	621	b	10	0.64	34	0.0022658	0.000062178	0.0096512	0.000049463	0.012146	0.0000586	b2
22	NG-17\2020-03-30-ELFIL\2020-03-30-ELFIL_4b5	621	e	11	0.48	19	0.0022869	0.000085078	0.015812	0.00013125	0.014534	0.00012313	e1
22	NG-17\2020-03-30-ELFIL\2020-03-30-ELFIL_4b5	621	e	12	0.43	15	0.0022792	0.00011258	0.0091918	0.000093361	0.015353	0.00013509	e2
22	NG-17\2020-03-30-ELFIL\2020-03-30-ELFIL_4b5	621	f	13	0.47	18	0.0024451	0.000092442	0.013108	0.00010768	0.012234	0.00010221	f1
22	NG-17\2020-03-30-ELFIL\2020-03-30-ELFIL_4b5	621	a	14	0.56	26	0.0022473	0.000080625	0.015693	0.000091732	0.012157	0.000075408	a4
22	NG-17\2020-03-30-ELFIL\2020-03-30-ELFIL_4b5	621	f	15	0.43	15	0.0029691	0.00013108	0.010012	0.000093072	0.012145	0.00010736	f2
22	NG-17\2020-03-30-ELFIL\2020-03-30-ELFIL_4b5	621	b	16	0.53	23	0.002378	0.000085829	0.011214	0.000071463	0.012071	0.000075505	b3
22	NG-17\2020-03-30-ELFIL\2020-03-30-ELFIL_4b5	621	f	17	0.48	19	0.0026984	0.000097276	0.0083562	0.000063633	0.012291	0.000084258	f2
22	NG-17\2020-03-30-ELFIL\2020-03-30-ELFIL_4b5	621	e	18	0.48	19	0.002185	0.000078293	0.011627	0.00010265	0.015127	0.00012458	e3
22	NG-17\2020-03-30-ELFIL\2020-03-30-ELFIL_4b5	621	b	19	0.61	31	0.0022518	0.000064211	0.0087	0.000046093	0.012356	0.000059541	b4
22	NG-17\2020-03-30-ELFIL\2020-03-30-ELFIL_4b5	621	e	20	0.47	18	0.0022668	0.000073854	0.012647	0.00011332	0.015009	0.00012865	e3
22	NG-17\2020-03-30-ELFIL\2020-03-30-ELFIL_4b5	621	f	21	0.43	15	0.0022979	0.00010686	0.0079822	0.000089048	0.012209	0.00012119	f3
22	NG-17\2020-03-30-ELFIL\2020-03-30-ELFIL_4b5	621	f	22	0.41	14	0.0026169	0.00015194	0.0082839	0.000099026	0.012093	0.00013043	f4
22	NG-17\2020-03-30-ELFIL\2020-03-30-ELFIL_4b5	621	f	23	0.53	23	0.0027253	0.00010771	0.010454	0.000084215	0.012005	0.000093328	f4
23	NG-17\2020-03-31-ELFIL\2020-03-31-ELFIL_1	622	a	1	0.53	16	0.0032284	0.0003144	0.011773	0.00017868	0.019413	0.00025631	a1
23	NG-17\2020-03-31-ELFIL\2020-03-31-ELFIL_1	622	a	2	0.56	18	0.0044164	0.00028992	0.011886	0.00016638	0.019455	0.00023746	a1
23	NG-17\2020-03-31-ELFIL\2020-03-31-ELFIL_1	622	a	3	0.37	8	0.00397	0.00051301	0.014051	0.00031937	0.021098	0.00042923	a2
23	NG-17\2020-03-31-ELFIL\2020-03-31-ELFIL_1	622	b	4	0.46	12	0.0023816	0.0002281	0.026722	0.00051496	0.012229	0.00027573	b1
23	NG-17\2020-03-31-ELFIL\2020-03-31-ELFIL_1	622	c	5	0.53	16	0.0029487	0.0002549	0.017202	0.00029747	0.012561	0.00023343	c1
23	NG-17\2020-03-31-ELFIL\2020-03-31-ELFIL_1	622	x	6	0.35	7	0.0028042	0.00042384	0.016523	0.00045546	0.011648	0.00034758	x2
23	NG-17\2020-03-31-ELFIL\2020-03-31-ELFIL_1	622	b	7	0.71	29	0.0022224	0.00016942	0.025882	0.00032561	0.011763	0.00017335	b2
23	NG-17\2020-03-31-ELFIL\2020-03-31-ELFIL_1	622	c	8	0.55	17	0.0034742	0.00024128	0.021785	0.00036146	0.012792	0.00023805	c1
23	NG-17\2020-03-31-ELFIL\2020-03-31-ELFIL_1	622	c	9	0.46	12	0.0033125	0.00024973	0.026318	0.00050922	0.012496	0.00028124	c1
23	NG-17\2020-03-31-ELFIL\2020-03-31-ELFIL_1	622	b	10	0.66	25	0.0024133	0.00017984	0.027816	0.00038082	0.011897	0.00019255	b3
23	NG-17\2020-03-31-ELFIL\2020-03-31-ELFIL_1	622	x	11	0.44	11	0.0027497	0.00036782	0.017111	0.00035828	0.012549	0.0002821	x3
23	NG-17\2020-03-31-ELFIL\2020-03-31-ELFIL_1	622	g	12	0.56	18	0.0031034	0.00028191	0.01537	0.00024323	0.018067	0.00027423	g1
23	NG-17\2020-03-31-ELFIL\2020-03-31-ELFIL_1	622	c	13	0.56	18	0.0037597	0.00023782	0.018919	0.00031115	0.01256	0.00022633	c1
23	NG-17\2020-03-31-ELFIL\2020-03-31-ELFIL_1	622	x	14	0.46	12	0.0032068	0.00031127	0.011855	0.00024144	0.012946	0.00025783	x1
23	NG-17\2020-03-31-ELFIL\2020-03-31-ELFIL_1	622	x	15	0.46	12	0.0030249	0.00025232	0.014425	0.00024482	0.013411	0.00023169	x4
23	NG-17\2020-03-31-ELFIL\2020-03-31-ELFIL_1	622	g	16	0.37	8	0.0033341	0.00034339	0.020145	0.00045305	0.018186	0.00041922	g1
23	NG-17\2020-03-31-ELFIL\2020-03-31-ELFIL_1	622	c	17	0.53	16	0.0032571	0.0002442	0.021462	0.00036616	0.012729	0.00024314	c2
23	NG-17\2020-03-31-ELFIL\2020-03-31-ELFIL_1	622	x	18	0.78	35	0.003162	0.00021494	0.012873	0.00015188	0.012985	0.00015286	x1
23	NG-17\2020-03-31-ELFIL\2020-03-31-ELFIL_1	622	d	19	0.37	8	0.0047698	0.00075471	0.0077545	0.0002991	0.014279	0.00046258	d1
23	NG-17\2020-03-31-ELFIL\2020-03-31-ELFIL_1	622	c	20	0.53	16	0.0030927	0.00026359	0.018214	0.00029926	0.012617	0.00022521	c3
23	NG-17\2020-03-31-ELFIL\2020-03-31-ELFIL_1	622	c	21	0.51	15	0.0030109	0.00032885	0.017744	0.00031363	0.012614	0.00024093	c2
23	NG-17\2020-03-31-ELFIL\2020-03-31-ELFIL_1	622	d	22	0.55	17	0.0056322	0.00038317	0.021082	0.00036787	0.01438	0.00027343	d1
23	NG-17\2020-03-31-ELFIL\2020-03-31-ELFIL_1	622	d	23	0.37	8	0.00605	0.00061204	0.016495	0.00045396	0.014857	0.00041936	d2
23	NG-17\2020-03-31-ELFIL\2020-03-31-ELFIL_1	622	a	24	0.44	11	0.0034179	0.00032152	0.019043	0.00031739	0.020776	0.00033872	x5
23	NG-17\2020-03-31-ELFIL\2020-03-31-ELFIL_1	622	e	25	0.46	12	0.0039334	0.00039792	0.016712	0.00035573	0.013962	0.00031014	e1
23	NG-17\2020-03-31-ELFIL\2020-03-31-ELFIL_1	622	d	26	0.32	6	0.0052956	0.00062534	0.01873	0.00051495	0.0141	0.00041386	d3
23	NG-17\2020-03-31-ELFIL\2020-03-31-ELFIL_1	622	d	27	0.49	14	0.006595	0.00059006	0.014234	0.00029137	0.014891	0.00030138	d4
23	NG-17\2020-03-31-ELFIL\2020-03-31-ELFIL_1	622	h	28	0.4	9	0.0053199	0.00063639	0.011107	0.00028155	0.017629	0.00039329	h8
23	NG-17\2020-03-31-ELFIL\2020-03-31-ELFIL_1	622	d	29	0.4	9	0.0031253	0.00052763	0.006919	0.00022378	0.014392	0.00037557	d4
23	NG-17\2020-03-31-ELFIL\2020-03-31-ELFIL_1	622	m	30	0.53	16	0.0024292	0.00025631	0.017694	0.00030155	0.013246	0.00024131	m1
23	NG-17\2020-03-31-ELFIL\2020-03-31-ELFIL_1	622	k	31	0.61	21	0.0034926	0.0002855	0.017149	0.0002419	0.019033	0.00026145	k1
23	NG-17\2020-03-31-ELFIL\2020-03-31-ELFIL_1	622	m	32	0.66	25	0.0027593	0.00020889	0.018601	0.0002444	0.013085	0.00018619	m1
23	NG-17\2020-03-31-ELFIL\2020-03-31-ELFIL_1	622	d	33	0.4	9	0.0042039	0.00060777	0.0056755	0.00014743	0.015212	0.00029182	d5
23	NG-17\2020-03-31-ELFIL\2020-03-31-ELFIL_1	622	m	34	0.67	26	0.0030397	0.0001824	0.016539	0.00021904	0.013502	0.00018758	m2
23	NG-17\2020-03-31-ELFIL\2020-03-31-ELFIL_1	622	e	35	0.67	26	0.0037515	0.00025118	0.013438	0.00021107	0.014575	0.00022427	e2
23	NG-17\2020-03-31-ELFIL\2020-03-31-ELFIL_1	622	k	36	0.79	36	0.0034573	0.00022526	0.016347	0.00017652	0.018504	0.00019359	k1
23	NG-17\2020-03-31-ELFIL\2020-03-31-ELFIL_1	622	k	37	0.62	22	0.0042999	0.0002716	0.01969	0.00028033	0.018169	0.00026378	k2
23	NG-17\2020-03-31-ELFIL\2020-03-31-ELFIL_1	622	h	38	0.53	16	0.0068201	0.00045399	0.012699	0.00022655	0.01485	0.00025443	h7
23	NG-17\2020-03-31-ELFIL\2020-03-31-ELFIL_1	622	h	39	0.51	15	0.004384	0.00037669	0.015656	0.00025953	0.01644	0.0002692	h1
23	NG-17\2020-03-31-ELFIL\2020-03-31-ELFIL_1	622	h	40	0.48	13	0.0034295	0.00043952	0.010849	0.00022147	0.015038	0.00028124	h2
23	NG-17\2020-03-31-ELFIL\2020-03-31-ELFIL_1	622	n	41	0.55	17	0.0037748	0.00029314	0.017355	0.00024157	0.015451	0.00022116	n1
23	NG-17\2020-03-31-ELFIL\2020-03-31-ELFIL_1	622	e	42	0.48	13	0.0027022	0.00019383	0.016415	0.00028934	0.014606	0.0002648	e3
23	NG-17\2020-03-31-ELFIL\2020-03-31-ELFIL_1	622	k	43	0.13	1	0.0039063	0.0012087	0.016312	0.00105	0.017566	0.0011098	k4
23	NG-17\2020-03-31-ELFIL\2020-03-31-ELFIL_1	622	n	44	0.71	29	0.0035006	0.00023175	0.01435	0.00016176	0.014208	0.00016055	n1
23	NG-17\2020-03-31-ELFIL\2020-03-31-ELFIL_1	622	k	45	0.51	15	0.0045323	0.00028056	0.026776	0.00040676	0.01843	0.00030446	k4
23	NG-17\2020-03-31-ELFIL\2020-03-31-ELFIL_1	622	n	46	0.35	7	0.0036617	0.0004223	0.019438	0.00040749	0.01385	0.00031359	n1
23	NG-17\2020-03-31-ELFIL\2020-03-31-ELFIL_1	622	p	47	0.37	8	0.0045423	0.00040183	0.0095207	0.00023631	0.015146	0.00033058	p1
23	NG-17\2020-03-31-ELFIL\2020-03-31-ELFIL_1	622	k	48	0.56	18	0.0040523	0.0002421	0.021243	0.00028344	0.017816	0.00024783	k3
23	NG-17\2020-03-31-ELFIL\2020-03-31-ELFIL_1	622	n	49	0.46	12	0.0033178	0.00034229	0.018581	0.00032928	0.013663	0.0002598	n2
23	NG-17\2020-03-31-ELFIL\2020-03-31-ELFIL_1	622	k	50	0.55	17	0.0046953	0.00027154	0.027308	0.00037043	0.018197	0.00027018	k5
23	NG-17\2020-03-31-ELFIL\2020-03-31-ELFIL_1	622	h	51	0.42	10	0.0055286	0.00046566	0.019059	0.00043247	0.015903	0.00037665	h3
23	NG-17\2020-03-31-ELFIL\2020-03-31-ELFIL_1	622	k	52	0.32	6	0.0028172	0.00054178	0.011222	0.00035484	0.018706	0.0005128	k6
23	NG-17\2020-03-31-ELFIL\2020-03-31-ELFIL_1	622	n	53	0.4	9	0.0038683	0.00026215	0.026559	0.00054095	0.01362	0.00031861	n2
23	NG-17\2020-03-31-ELFIL\2020-03-31-ELFIL_1	622	k	54	0.42	10	0.004677	0.00043569	0.017396	0.00038137	0.018287	0.00039592	k7
23	NG-17\2020-03-31-ELFIL\2020-03-31-ELFIL_1	622	h	55	0.48	13	0.005687	0.00045184	0.018904	0.00036043	0.016249	0.00032121	h6
23	NG-17\2020-03-31-ELFIL\2020-03-31-ELFIL_1	622	n	56	0.48	13	0.0033262	0.00033311	0.018968	0.00034768	0.013205	0.00026267	n3
23	NG-17\2020-03-31-ELFIL\2020-03-31-ELFIL_1	622	h	57	0.4	9	0.0050432	0.00052878	0.013766	0.00031877	0.01584	0.00035381	h4
23	NG-17\2020-03-31-ELFIL\2020-03-31-ELFIL_1	622	h	58	0.49	14	0.0047086	0.00049289	0.01434	0.00031647	0.015994	0.00034329	h6
23	NG-17\2020-03-31-ELFIL\2020-03-31-ELFIL_1	622	h	59	0.35	7	0.0054262	0.0005038	0.020242	0.00050973	0.015192	0.0004087	h5
23	NG-17\2020-03-31-ELFIL\2020-03-31-ELFIL_1	622	n	60	0.69	27	0.0031679	0.00019381	0.016871	0.0002263	0.013186	0.00018733	n5
23	NG-17\2020-03-31-ELFIL\2020-03-31-ELFIL_1	622	n	61	0.42	10	0.0032384	0.00035552	0.020071	0.00041446	0.013473	0.00030415	n4
23	NG-17\2020-03-31-ELFIL\2020-03-31-ELFIL_1	622	p	63	0.32	6	0.0029589	0.00049539	0.007845	0.00028687	0.014987	0.00045485	p1
23	NG-17\2020-03-31-ELFIL\2020-03-31-ELFIL_1	622	p	64	0.32	6	0.0040928	0.00054297	0.015458	0.000438	0.015212	0.00043273	p2
23	NG-17\2020-03-31-ELFIL\2020-03-31-ELFIL_1	622	p	65	0.3	5	0.0042751	0.00066804	0.013497	0.00041935	0.015936	0.00047433	p3
23	NG-17\2020-03-31-ELFIL\2020-03-31-ELFIL_1	622	p	67	0.44	11	0.0043019	0.00041634	0.014737	0.00029992	0.014358	0.00029409	p5
23	NG-17\2020-03-31-ELFIL\2020-03-31-ELFIL_1	622	p	68	0.55	17	0.0053029	0.00034925	0.016553	0.00024595	0.016053	0.00024034	p4
23	NG-17\2020-03-31-ELFIL\2020-03-31-ELFIL_1	622	p	69	0.44	11	0.0040191	0.00036449	0.016232	0.00032021	0.015054	0.00030247	p6
23	NG-17\2020-03-31-ELFIL\2020-03-31-ELFIL_1	622	p	70	0.4	9	0.0039023	0.00041143	0.017411	0.00037883	0.015024	0.00033863	p6
23	NG-17\2020-03-31-ELFIL\2020-03-31-ELFIL_1	622	p	71	0.44	11	0.0059406	0.00038108	0.020882	0.00035514	0.016923	0.00030236	p4
23	NG-17\2020-03-31-ELFIL\2020-03-31-ELFIL_1	622	p	72	0.37	8	0.0047761	0.00043098	0.020774	0.00042698	0.015878	0.00034727	p7
23	NG-17\2020-03-31-ELFIL\2020-03-31-ELFIL_1	622	p	74	0.55	17	0.0034742	0.00036752	0.012267	0.00020774	0.015661	0.0002487	p7
23	NG-17\2020-03-31-ELFIL\2020-03-31-ELFIL_1	622	p	75	0.35	7	0.0040514	0.00061319	0.013369	0.00035566	0.015468	0.00039636	p8
24	NG-17\2020-03-31-ELFIL\2020-03-31-ELFIL_2b20	622	a	1	0.35	7	0.0025348	0.00022391	0.0097583	0.00013341	0.012126	0.00015661	a1
24	NG-17\2020-03-31-ELFIL\2020-03-31-ELFIL_2b20	622	c	2	0.42	10	0.0045496	0.00022841	0.011452	0.00011332	0.014601	0.00013552	c1
24	NG-17\2020-03-31-ELFIL\2020-03-31-ELFIL_2b20	622	a	3	0.35	7	0.0030992	0.00022084	0.011928	0.00015534	0.012252	0.0001585	a2
24	NG-17\2020-03-31-ELFIL\2020-03-31-ELFIL_2b20	622	c	4	0.58	19	0.0062208	0.00018037	0.010095	0.000072151	0.016163	0.00010139	c1
24	NG-17\2020-03-31-ELFIL\2020-03-31-ELFIL_2b20	622	d	5	0.63	23	0.0023981	0.00011141	0.011178	0.000077797	0.01222	0.000083146	d1
24	NG-17\2020-03-31-ELFIL\2020-03-31-ELFIL_2b20	622	e	6	0.37	8	0.0051022	0.00043992	0.0056145	0.00014862	0.012455	0.00026021	e1
24	NG-17\2020-03-31-ELFIL\2020-03-31-ELFIL_2b20	622	f	7	0.56	18	0.0024922	0.00013699	0.010583	0.000091379	0.011538	0.000097466	f1
24	NG-17\2020-03-31-ELFIL\2020-03-31-ELFIL_2b20	622	c	8	0.37	8	0.004525	0.00029432	0.0081747	0.000095832	0.015626	0.00015202	c2
24	NG-17\2020-03-31-ELFIL\2020-03-31-ELFIL_2b20	622	c	9	0.4	9	0.0040898	0.00024415	0.011358	0.00013742	0.012437	0.00014704	c2
24	NG-17\2020-03-31-ELFIL\2020-03-31-ELFIL_2b20	622	a	10	0.4	9	0.0029365	0.0001815	0.012742	0.00014647	0.012112	0.00014097	a2
24	NG-17\2020-03-31-ELFIL\2020-03-31-ELFIL_2b20	622	k	11	0.44	11	0.0045072	0.00020703	0.01094	0.00010277	0.013346	0.00011904	k1
24	NG-17\2020-03-31-ELFIL\2020-03-31-ELFIL_2b20	622	d	12	0.69	27	0.0026047	0.000087921	0.013291	0.000080248	0.011979	0.000074167	d2
24	NG-17\2020-03-31-ELFIL\2020-03-31-ELFIL_2b20	622	k	13	0.42	10	0.0039717	0.0002224	0.0076766	0.000078268	0.012838	0.00011332	k2
24	NG-17\2020-03-31-ELFIL\2020-03-31-ELFIL_2b20	622	e	14	0.49	14	0.005336	0.00020561	0.0057735	0.000055153	0.01306	0.000097812	e1
24	NG-17\2020-03-31-ELFIL\2020-03-31-ELFIL_2b20	622	f	15	0.4	9	0.0024381	0.00017349	0.0098945	0.00010171	0.011599	0.00011443	f2
24	NG-17\2020-03-31-ELFIL\2020-03-31-ELFIL_2b20	622	a	16	0.26	4	0.0032273	0.00032036	0.011934	0.00020218	0.012186	0.00020537	a3
24	NG-17\2020-03-31-ELFIL\2020-03-31-ELFIL_2b20	622	e	17	0.46	12	0.0037582	0.00017244	0.008851	0.000081448	0.013174	0.00010875	e2
24	NG-17\2020-03-31-ELFIL\2020-03-31-ELFIL_2b20	622	f	18	0.48	13	0.0026665	0.00013725	0.012935	0.0001249	0.011502	0.00011425	f2
24	NG-17\2020-03-31-ELFIL\2020-03-31-ELFIL_2b20	622	k	19	0.42	10	0.0042671	0.00020955	0.012242	0.0001222	0.014689	0.00013985	k3
24	NG-17\2020-03-31-ELFIL\2020-03-31-ELFIL_2b20	622	a	20	0.32	6	0.0035334	0.00026728	0.011244	0.00015295	0.012238	0.00016293	a4
24	NG-17\2020-03-31-ELFIL\2020-03-31-ELFIL_2b20	622	c	21	0.4	9	0.0048457	0.00024786	0.0098908	0.00010303	0.017203	0.0001533	c3
24	NG-17\2020-03-31-ELFIL\2020-03-31-ELFIL_2b20	622	d	22	0.62	22	0.0024291	0.000088315	0.012834	0.00008446	0.01189	0.000079718	d3
24	NG-17\2020-03-31-ELFIL\2020-03-31-ELFIL_2b20	622	c	23	0.35	7	0.0048266	0.0002581	0.013981	0.00017145	0.016874	0.00019706	c3
24	NG-17\2020-03-31-ELFIL\2020-03-31-ELFIL_2b20	622	k	24	0.4	9	0.0040981	0.00019943	0.013154	0.00013727	0.014808	0.00014992	k3
24	NG-17\2020-03-31-ELFIL\2020-03-31-ELFIL_2b20	622	a	25	0.3	5	0.0029692	0.00018724	0.026418	0.0003639	0.012169	0.00019593	a5
24	NG-17\2020-03-31-ELFIL\2020-03-31-ELFIL_2b20	622	e	26	0.35	7	0.0039634	0.00023859	0.0096246	0.0001111	0.012664	0.00013591	e2
24	NG-17\2020-03-31-ELFIL\2020-03-31-ELFIL_2b20	622	k	27	0.42	10	0.0041589	0.0001961	0.012176	0.00012381	0.015716	0.00014939	k4
24	NG-17\2020-03-31-ELFIL\2020-03-31-ELFIL_2b20	622	e	28	0.35	7	0.0039835	0.00023046	0.0098226	0.00011334	0.013151	0.00014039	e3
24	NG-17\2020-03-31-ELFIL\2020-03-31-ELFIL_2b20	622	k	29	0.3	5	0.0039884	0.00035896	0.0075161	0.00017833	0.012825	0.0002618	k4
24	NG-17\2020-03-31-ELFIL\2020-03-31-ELFIL_2b20	622	b	30	0.61	21	0.0027756	0.00011771	0.012856	0.000081446	0.018486	0.00010617	b1
24	NG-17\2020-03-31-ELFIL\2020-03-31-ELFIL_2b20	622	b	31	0.59	20	0.0029159	0.00010173	0.0098403	0.000058538	0.01804	0.000090287	b2
24	NG-17\2020-03-31-ELFIL\2020-03-31-ELFIL_2b20	622	g	32	0.42	10	0.0044285	0.00022473	0.0094042	0.00010356	0.01174	0.00012197	g1
24	NG-17\2020-03-31-ELFIL\2020-03-31-ELFIL_2b20	622	c	33	0.35	7	0.0046446	0.00021372	0.0097085	0.00010042	0.017063	0.00015048	c4
24	NG-17\2020-03-31-ELFIL\2020-03-31-ELFIL_2b20	622	k	34	0.3	5	0.0036242	0.00024785	0.01326	0.00018273	0.015448	0.00020466	k5
24	NG-17\2020-03-31-ELFIL\2020-03-31-ELFIL_2b20	622	m	35	0.37	8	0.0049111	0.00029488	0.0097962	0.00012445	0.01215	0.00014589	m1
24	NG-17\2020-03-31-ELFIL\2020-03-31-ELFIL_2b20	622	m	36	0.35	7	0.0051055	0.00041435	0.0077061	0.00015722	0.011891	0.00021528	m1
24	NG-17\2020-03-31-ELFIL\2020-03-31-ELFIL_2b20	622	w	37	0.75	32	0.0025624	0.000092821	0.011896	0.000068319	0.013409	0.000074684	w1
24	NG-17\2020-03-31-ELFIL\2020-03-31-ELFIL_2b20	622	m	38	0.35	7	0.0030551	0.00025351	0.013136	0.00017799	0.012387	0.00017027	m2
24	NG-17\2020-03-31-ELFIL\2020-03-31-ELFIL_2b20	622	k	39	0.42	10	0.0034073	0.00012007	0.011481	0.00010838	0.014311	0.00012752	k5
24	NG-17\2020-03-31-ELFIL\2020-03-31-ELFIL_2b20	622	c	40	0.4	9	0.0048995	0.00023213	0.010001	0.00010009	0.015727	0.0001389	c4
24	NG-17\2020-03-31-ELFIL\2020-03-31-ELFIL_2b20	622	n	41	0.48	13	0.0056129	0.00023375	0.0083408	0.000081181	0.013887	0.0001172	n1
24	NG-17\2020-03-31-ELFIL\2020-03-31-ELFIL_2b20	622	n	42	0.32	6	0.0051095	0.00032313	0.0089198	0.00012469	0.013861	0.0001716	n2
24	NG-17\2020-03-31-ELFIL\2020-03-31-ELFIL_2b20	622	k	43	0.58	19	0.0034125	0.00010837	0.013912	0.00010235	0.013466	0.000099872	k5
24	NG-17\2020-03-31-ELFIL\2020-03-31-ELFIL_2b20	622	g	44	0.4	9	0.004156	0.00021478	0.0080841	0.000091797	0.011977	0.00012217	g2
24	NG-17\2020-03-31-ELFIL\2020-03-31-ELFIL_2b20	622	e	45	0.37	8	0.0043107	0.00024974	0.009308	0.00010113	0.013115	0.00012991	e4
24	NG-17\2020-03-31-ELFIL\2020-03-31-ELFIL_2b20	622	g	46	0.37	8	0.0045338	0.00020902	0.010039	0.00011355	0.011913	0.0001289	g2
24	NG-17\2020-03-31-ELFIL\2020-03-31-ELFIL_2b20	622	c	47	0.4	9	0.0049292	0.00022519	0.0097523	0.000099183	0.016389	0.00014413	c5
24	NG-17\2020-03-31-ELFIL\2020-03-31-ELFIL_2b20	622	w	48	0.53	16	0.0026652	0.00013484	0.013231	0.00010602	0.013034	0.00010482	w1
24	NG-17\2020-03-31-ELFIL\2020-03-31-ELFIL_2b20	622	d	49	0.86	42	0.0025648	0.000068213	0.015787	0.000073446	0.012021	0.000059568	d4
24	NG-17\2020-03-31-ELFIL\2020-03-31-ELFIL_2b20	622	n	50	0.32	6	0.0050007	0.00033787	0.0082614	0.00011492	0.013951	0.00016752	n2
24	NG-17\2020-03-31-ELFIL\2020-03-31-ELFIL_2b20	622	n	51	0.37	8	0.0056226	0.00027599	0.0079218	0.000091426	0.013846	0.00013646	n5
24	NG-17\2020-03-31-ELFIL\2020-03-31-ELFIL_2b20	622	n	52	0.35	7	0.0057505	0.00026553	0.0085628	0.00010074	0.014253	0.00014542	n3
24	NG-17\2020-03-31-ELFIL\2020-03-31-ELFIL_2b20	622	n	53	0.42	10	0.0062686	0.00022809	0.0093334	0.000088327	0.013258	0.00011412	n6
24	NG-17\2020-03-31-ELFIL\2020-03-31-ELFIL_2b20	622	n	54	0.32	6	0.0043688	0.00031494	0.0060444	0.000082652	0.016201	0.00016362	n3
24	NG-17\2020-03-31-ELFIL\2020-03-31-ELFIL_2b20	622	x	55	0.37	8	0.0031185	0.00017536	0.017894	0.00019755	0.012302	0.00014777	x1
24	NG-17\2020-03-31-ELFIL\2020-03-31-ELFIL_2b20	622	w	56	0.42	10	0.0046468	0.00023376	0.0063314	0.000069578	0.012085	0.00011023	w2
24	NG-17\2020-03-31-ELFIL\2020-03-31-ELFIL_2b20	622	e	57	0.3	5	0.0049277	0.00034103	0.013205	0.00018773	0.012933	0.00018481	e4
24	NG-17\2020-03-31-ELFIL\2020-03-31-ELFIL_2b20	622	h	58	0.53	16	0.0061441	0.00025012	0.011214	0.00014433	0.014862	0.00017749	h1
24	NG-17\2020-03-31-ELFIL\2020-03-31-ELFIL_2b20	622	c	59	0.35	7	0.0049206	0.00028551	0.01178	0.00013495	0.015551	0.00016549	c6
24	NG-17\2020-03-31-ELFIL\2020-03-31-ELFIL_2b20	622	n	60	0.37	8	0.0049889	0.00025025	0.01153	0.00017161	0.013912	0.0001972	n4
24	NG-17\2020-03-31-ELFIL\2020-03-31-ELFIL_2b20	622	h	61	0.55	17	0.0065896	0.00022659	0.011628	0.0001198	0.014858	0.0001435	h2
24	NG-17\2020-03-31-ELFIL\2020-03-31-ELFIL_2b20	622	i	62	0.4	9	0.0045843	0.00025147	0.0071586	0.000086355	0.014102	0.00013976	i1
24	NG-17\2020-03-31-ELFIL\2020-03-31-ELFIL_2b20	622	p	63	0.35	7	0.0074064	0.00035701	0.013539	0.00034984	0.012355	0.00032641	p1
24	NG-17\2020-03-31-ELFIL\2020-03-31-ELFIL_2b20	622	l	64	0.96	53	0.003257	0.000084022	0.0087122	0.000037404	0.012847	0.000049617	l1
24	NG-17\2020-03-31-ELFIL\2020-03-31-ELFIL_2b20	622	i	65	0.23	3	0.0033109	0.00039613	0.0066379	0.00013344	0.013124	0.00021647	i2
24	NG-17\2020-03-31-ELFIL\2020-03-31-ELFIL_2b20	622	c	66	0.26	4	0.0049871	0.00024726	0.02291	0.00032355	0.015244	0.00023574	c6
24	NG-17\2020-03-31-ELFIL\2020-03-31-ELFIL_2b20	622	p	67	0.35	7	0.0062988	0.00027908	0.0086438	0.0001453	0.012459	0.00018966	p2
24	NG-17\2020-03-31-ELFIL\2020-03-31-ELFIL_2b20	622	c	68	0.23	3	0.0044916	0.00034344	0.011344	0.00017156	0.014526	0.00020583	c7
24	NG-17\2020-03-31-ELFIL\2020-03-31-ELFIL_2b20	622	h	69	0.4	9	0.0044808	0.00026589	0.0050123	0.000069026	0.014828	0.00014542	h3
24	NG-17\2020-03-31-ELFIL\2020-03-31-ELFIL_2b20	622	z	70	0.3	5	0.0047283	0.00031822	0.0094745	0.00013893	0.0123	0.00016833	z1
24	NG-17\2020-03-31-ELFIL\2020-03-31-ELFIL_2b20	622	c	71	0.35	7	0.0047314	0.00027358	0.007838	0.000090572	0.015892	0.00014946	c7
24	NG-17\2020-03-31-ELFIL\2020-03-31-ELFIL_2b20	622	o	72	0.46	12	0.0057531	0.00020341	0.010807	0.000097341	0.013945	0.00011742	o1
24	NG-17\2020-03-31-ELFIL\2020-03-31-ELFIL_2b20	622	c	73	0.23	3	0.0033435	0.00036345	0.0064273	0.00011495	0.015473	0.00021236	c8
24	NG-17\2020-03-31-ELFIL\2020-03-31-ELFIL_2b20	622	p	74	0.3	5	0.0053847	0.00047603	0.0061642	0.00014697	0.012394	0.0002411	p3
24	NG-17\2020-03-31-ELFIL\2020-03-31-ELFIL_2b20	622	d	75	0.71	29	0.0025399	0.000087255	0.018709	0.000107	0.012121	0.000076321	d5
24	NG-17\2020-03-31-ELFIL\2020-03-31-ELFIL_2b20	622	c	76	0.3	5	0.005388	0.00034403	0.010051	0.00013604	0.015682	0.00018776	c8
24	NG-17\2020-03-31-ELFIL\2020-03-31-ELFIL_2b20	622	d	77	0.84	40	0.0024438	0.000084689	0.016858	0.000092494	0.012036	0.000071299	d5
24	NG-17\2020-03-31-ELFIL\2020-03-31-ELFIL_2b20	622	z	78	0.26	4	0.0041984	0.00036427	0.0065731	0.00011608	0.012361	0.00018207	z2
24	NG-17\2020-03-31-ELFIL\2020-03-31-ELFIL_2b20	622	c	79	0.35	7	0.0051958	0.00030125	0.0086022	0.00010349	0.015874	0.0001603	c8
24	NG-17\2020-03-31-ELFIL\2020-03-31-ELFIL_2b20	622	q	80	0.26	4	0.0046996	0.00037022	0.0081962	0.00012688	0.012403	0.00017139	q1
24	NG-17\2020-03-31-ELFIL\2020-03-31-ELFIL_2b20	622	z	81	0.32	6	0.0045149	0.00032774	0.0050884	0.000077883	0.012122	0.00014285	z3
24	NG-17\2020-03-31-ELFIL\2020-03-31-ELFIL_2b20	622	q	82	0.37	8	0.0043853	0.00022322	0.012643	0.00013595	0.012636	0.0001359	q2
24	NG-17\2020-03-31-ELFIL\2020-03-31-ELFIL_2b20	622	x	83	0.3	5	0.0042163	0.00032728	0.0072562	0.00012029	0.012569	0.00017842	z4
24	NG-17\2020-03-31-ELFIL\2020-03-31-ELFIL_2b20	622	z	84	0.46	12	0.0030094	0.00015698	0.01058	0.000089209	0.012593	0.00010149	x1
24	NG-17\2020-03-31-ELFIL\2020-03-31-ELFIL_2b20	622	o	85	0.48	13	0.0022261	0.0001314	0.0082493	0.000068816	0.014489	0.00010306	o2
24	NG-17\2020-03-31-ELFIL\2020-03-31-ELFIL_2b20	622	q	86	0.32	6	0.0043503	0.00027371	0.0077125	0.000093063	0.012735	0.00013357	q2
24	NG-17\2020-03-31-ELFIL\2020-03-31-ELFIL_2b20	622	y	87	0.3	5	0.0050321	0.00037196	0.010648	0.00016889	0.012625	0.00019161	y1
24	NG-17\2020-03-31-ELFIL\2020-03-31-ELFIL_2b20	622	q	88	0.26	4	0.0047494	0.00034031	0.0079172	0.0001212	0.012727	0.00017075	q3
24	NG-17\2020-03-31-ELFIL\2020-03-31-ELFIL_2b20	622	x	89	0.35	7	0.0030034	0.00015382	0.015525	0.00016123	0.012471	0.00013635	x2
24	NG-17\2020-03-31-ELFIL\2020-03-31-ELFIL_2b20	622	o	90	0.4	9	0.0027207	0.00016845	0.012659	0.0001163	0.0148	0.0001306	o3
24	NG-17\2020-03-31-ELFIL\2020-03-31-ELFIL_2b20	622	y	91	0.3	5	0.0047568	0.00040211	0.0071442	0.00011983	0.012631	0.00018026	y1
24	NG-17\2020-03-31-ELFIL\2020-03-31-ELFIL_2b20	622	y	92	0.32	6	0.005002	0.00032079	0.005695	0.000085262	0.012627	0.00014923	y2
24	NG-17\2020-03-31-ELFIL\2020-03-31-ELFIL_2b20	622	o	93	0.35	7	0.0042521	0.00025271	0.0093336	0.00010706	0.014644	0.00014834	o3
24	NG-17\2020-03-31-ELFIL\2020-03-31-ELFIL_2b20	622	o	94	0.3	5	0.0053238	0.00031994	0.0085822	0.00012229	0.014329	0.00017688	o4
25	NG-17\2020-04-01-ELFIL\2020-04-01-ELFIL_1b25	622	c	1	0.32	6	0.0041315	0.00034085	0.011274	0.00024295	0.015049	0.00030031	c1
25	NG-17\2020-04-01-ELFIL\2020-04-01-ELFIL_1b25	622	b	2	0.35	7	0.0036365	0.00043867	0.012641	0.0003534	0.015495	0.0004108	b4
25	NG-17\2020-04-01-ELFIL\2020-04-01-ELFIL_1b25	622	c	3	0.53	16	0.0043879	0.0002187	0.013005	0.00014717	0.015249	0.00016562	c1
25	NG-17\2020-04-01-ELFIL\2020-04-01-ELFIL_1b25	622	b	4	0.4	9	0.0041826	0.00038691	0.010797	0.00024098	0.015482	0.00031346	b5
25	NG-17\2020-04-01-ELFIL\2020-04-01-ELFIL_1b25	622	b	5	0.35	7	0.0046314	0.00038679	0.01514	0.000348	0.018541	0.00040428	b3
25	NG-17\2020-04-01-ELFIL\2020-04-01-ELFIL_1b25	622	b	6	0.3	5	0.0034516	0.00049426	0.010052	0.00027373	0.012902	0.00032895	b2
25	NG-17\2020-04-01-ELFIL\2020-04-01-ELFIL_1b25	622	b	7	0.4	9	0.0035024	0.00033814	0.013425	0.00028481	0.014916	0.00030806	b1
25	NG-17\2020-04-01-ELFIL\2020-04-01-ELFIL_1b25	622	x	8	0.49	14	0.0051475	0.0002264	0.018196	0.00019636	0.012011	0.00014219	x1
25	NG-17\2020-04-01-ELFIL\2020-04-01-ELFIL_1b25	622	b	9	0.44	11	0.0050705	0.00032676	0.0098002	0.0001377	0.01683	0.00020311	b5
25	NG-17\2020-04-01-ELFIL\2020-04-01-ELFIL_1b25	622	m	10	0.48	13	0.0038033	0.00024502	0.010668	0.00014563	0.013636	0.00017448	m1
25	NG-17\2020-04-01-ELFIL\2020-04-01-ELFIL_1b25	622	b	11	0.48	13	0.0044017	0.00024462	0.0082699	0.000090976	0.017664	0.00015544	b6
25	NG-17\2020-04-01-ELFIL\2020-04-01-ELFIL_1b25	622	m	12	0.4	9	0.0040538	0.00028907	0.010505	0.00015174	0.013192	0.00017949	m2
25	NG-17\2020-04-01-ELFIL\2020-04-01-ELFIL_1b25	622	c	13	0.53	16	0.0050196	0.0001945	0.010327	0.000098481	0.015122	0.00013001	c2
25	NG-17\2020-04-01-ELFIL\2020-04-01-ELFIL_1b25	622	b	14	0.32	6	0.0038153	0.0003855	0.0048987	0.000097052	0.014592	0.00020534	b6
25	NG-17\2020-04-01-ELFIL\2020-04-01-ELFIL_1b25	622	b	15	0.26	4	0.0044503	0.00040678	0.0081029	0.0001636	0.017402	0.00028052	b7
25	NG-17\2020-04-01-ELFIL\2020-04-01-ELFIL_1b25	622	k	16	0.51	15	0.006328	0.0002226	0.014259	0.00014012	0.012269	0.00012498	k1
25	NG-17\2020-04-01-ELFIL\2020-04-01-ELFIL_1b25	622	a	17	0.48	13	0.0058184	0.00024786	0.012334	0.0001356	0.012566	0.00013751	a1
25	NG-17\2020-04-01-ELFIL\2020-04-01-ELFIL_1b25	622	b	18	0.49	14	0.0037834	0.00018834	0.012269	0.00011427	0.015334	0.00013472	b7
25	NG-17\2020-04-01-ELFIL\2020-04-01-ELFIL_1b25	622	l	19	0.23	3	0.0045083	0.00053708	0.0098576	0.00023983	0.011804	0.00027406	l3
25	NG-17\2020-04-01-ELFIL\2020-04-01-ELFIL_1b25	622	a	20	0.44	11	0.0059746	0.00029019	0.0076449	0.000098288	0.012587	0.00014079	a2
25	NG-17\2020-04-01-ELFIL\2020-04-01-ELFIL_1b25	622	q	21	0.3	5	0.0046452	0.00036512	0.012709	0.00022339	0.01527	0.00025592	q1
25	NG-17\2020-04-01-ELFIL\2020-04-01-ELFIL_1b25	622	b	22	0.51	15	0.0039319	0.00017059	0.017587	0.00017063	0.015732	0.00015679	b7
25	NG-17\2020-04-01-ELFIL\2020-04-01-ELFIL_1b25	622	l	23	0.35	7	0.0041324	0.00031673	0.014224	0.00026516	0.011777	0.00022959	l3
25	NG-17\2020-04-01-ELFIL\2020-04-01-ELFIL_1b25	622	q	24	0.44	11	0.0045037	0.00023361	0.011278	0.00013179	0.015337	0.0001651	q2
25	NG-17\2020-04-01-ELFIL\2020-04-01-ELFIL_1b25	622	k	25	0.44	11	0.0065861	0.00026298	0.015998	0.00017296	0.012066	0.00013923	k1
25	NG-17\2020-04-01-ELFIL\2020-04-01-ELFIL_1b25	622	b	26	0.48	13	0.0035172	0.0002437	0.0079834	0.000092537	0.016542	0.00015493	b15
25	NG-17\2020-04-01-ELFIL\2020-04-01-ELFIL_1b25	622	l	27	0.49	14	0.0065291	0.00025353	0.015495	0.00017841	0.011788	0.0001446	l2
25	NG-17\2020-04-01-ELFIL\2020-04-01-ELFIL_1b25	622	k	28	0.35	7	0.0053064	0.00036693	0.011387	0.00018235	0.012261	0.0001927	k2
25	NG-17\2020-04-01-ELFIL\2020-04-01-ELFIL_1b25	622	q	29	0.42	10	0.004481	0.00024648	0.012339	0.00014661	0.014436	0.00016472	q2
25	NG-17\2020-04-01-ELFIL\2020-04-01-ELFIL_1b25	622	a	30	0.49	14	0.0062745	0.00027262	0.0087602	0.0001015	0.012091	0.00012847	a2
25	NG-17\2020-04-01-ELFIL\2020-04-01-ELFIL_1b25	622	q	31	0.48	13	0.003795	0.0002284	0.0098348	0.00010541	0.014995	0.00014315	q3
25	NG-17\2020-04-01-ELFIL\2020-04-01-ELFIL_1b25	622	f	32	0.26	4	0.0032694	0.00038381	0.0091542	0.00018645	0.015405	0.00027117	f1
25	NG-17\2020-04-01-ELFIL\2020-04-01-ELFIL_1b25	622	k	33	0.46	12	0.0058775	0.00030754	0.010987	0.00014138	0.011899	0.00015005	k3
25	NG-17\2020-04-01-ELFIL\2020-04-01-ELFIL_1b25	622	l	34	0.53	16	0.003556	0.0002397	0.0085651	0.00011974	0.011598	0.00014951	l1
25	NG-17\2020-04-01-ELFIL\2020-04-01-ELFIL_1b25	622	l	35	0.51	15	0.0061411	0.00026248	0.012785	0.00014648	0.011622	0.00013627	l2
25	NG-17\2020-04-01-ELFIL\2020-04-01-ELFIL_1b25	622	a	36	0.58	19	0.0074033	0.00029315	0.0090346	0.000092713	0.012139	0.00011513	a3
25	NG-17\2020-04-01-ELFIL\2020-04-01-ELFIL_1b25	622	k	37	0.35	7	0.0048066	0.00038653	0.0080307	0.00014226	0.012083	0.00019139	k3
25	NG-17\2020-04-01-ELFIL\2020-04-01-ELFIL_1b25	622	b	38	0.32	6	0.0041029	0.00032412	0.0088276	0.00012829	0.016906	0.00020379	b8
25	NG-17\2020-04-01-ELFIL\2020-04-01-ELFIL_1b25	622	b	39	0.32	6	0.0047738	0.00032819	0.0099974	0.00014832	0.017239	0.00021939	b9
25	NG-17\2020-04-01-ELFIL\2020-04-01-ELFIL_1b25	622	o	40	0.26	4	0.0028366	0.00044914	0.0053543	0.0001368	0.01374	0.0002633	o1
25	NG-17\2020-04-01-ELFIL\2020-04-01-ELFIL_1b25	622	a	41	0.65	24	0.0077851	0.00020894	0.0096823	0.000076104	0.013831	0.000098721	a3
25	NG-17\2020-04-01-ELFIL\2020-04-01-ELFIL_1b25	622	q	42	0.26	4	0.0037009	0.00043161	0.0099797	0.00022288	0.014704	0.00029551	q3
25	NG-17\2020-04-01-ELFIL\2020-04-01-ELFIL_1b25	622	a	43	0.46	12	0.0059272	0.00028111	0.0080191	0.00010066	0.011996	0.00013487	a4
25	NG-17\2020-04-01-ELFIL\2020-04-01-ELFIL_1b25	622	o	44	0.37	8	0.0031119	0.00032974	0.0050636	0.000095277	0.013934	0.00019174	o2
25	NG-17\2020-04-01-ELFIL\2020-04-01-ELFIL_1b25	622	d	45	0.44	11	0.0047173	0.0003105	0.0080703	0.00011184	0.016016	0.00018193	d1
25	NG-17\2020-04-01-ELFIL\2020-04-01-ELFIL_1b25	622	f	46	0.3	5	0.0030155	0.00035011	0.0067822	0.00015642	0.01463	0.00026891	f2
25	NG-17\2020-04-01-ELFIL\2020-04-01-ELFIL_1b25	622	d	47	0.4	9	0.0045952	0.0002275	0.012245	0.00015476	0.017612	0.00020175	d2
25	NG-17\2020-04-01-ELFIL\2020-04-01-ELFIL_1b25	622	o	48	0.23	3	0.0038465	0.00056342	0.00638	0.00018146	0.014103	0.00031702	o3
25	NG-17\2020-04-01-ELFIL\2020-04-01-ELFIL_1b25	622	f	49	0.37	8	0.0040798	0.0002675	0.011424	0.00015138	0.015385	0.00018831	f3
25	NG-17\2020-04-01-ELFIL\2020-04-01-ELFIL_1b25	622	o	50	0.37	8	0.0045047	0.00029637	0.0075747	0.00012906	0.015046	0.00021005	o4
25	NG-17\2020-04-01-ELFIL\2020-04-01-ELFIL_1b25	622	p	51	0.32	6	0.0044932	0.0004145	0.0085748	0.00015558	0.01172	0.00019557	p1
25	NG-17\2020-04-01-ELFIL\2020-04-01-ELFIL_1b25	622	p	52	0.51	15	0.0054034	0.00028942	0.010248	0.00014072	0.011487	0.00015319	p2
25	NG-17\2020-04-01-ELFIL\2020-04-01-ELFIL_1b25	622	b	53	0.35	7	0.0042124	0.00032331	0.011056	0.000204	0.017787	0.00028766	b9
25	NG-17\2020-04-01-ELFIL\2020-04-01-ELFIL_1b25	622	d	54	0.35	7	0.0042775	0.00027275	0.013168	0.00022536	0.017058	0.00027265	d2
25	NG-17\2020-04-01-ELFIL\2020-04-01-ELFIL_1b25	622	i	55	0.46	12	0.0047461	0.00021201	0.012523	0.00014663	0.011703	0.00013932	i1
25	NG-17\2020-04-01-ELFIL\2020-04-01-ELFIL_1b25	622	b	56	0.32	6	0.0036774	0.00034597	0.0075339	0.00013286	0.017876	0.00024321	b10
25	NG-17\2020-04-01-ELFIL\2020-04-01-ELFIL_1b25	622	d	57	0.4	9	0.0039027	0.00028773	0.01276	0.00016999	0.016786	0.00020796	d3
25	NG-17\2020-04-01-ELFIL\2020-04-01-ELFIL_1b25	622	e	58	0.42	10	0.0040039	0.00032747	0.0097619	0.0001695	0.014756	0.00022882	e1
25	NG-17\2020-04-01-ELFIL\2020-04-01-ELFIL_1b25	622	e	59	0.53	16	0.006547	0.00026335	0.011538	0.00011793	0.015715	0.00014789	e2
25	NG-17\2020-04-01-ELFIL\2020-04-01-ELFIL_1b25	622	d	60	0.51	15	0.003841	0.00023997	0.016197	0.00021667	0.015831	0.00021298	d3
25	NG-17\2020-04-01-ELFIL\2020-04-01-ELFIL_1b25	622	d	61	0.37	8	0.003975	0.0003524	0.012458	0.00020052	0.016262	0.00024392	d4
25	NG-17\2020-04-01-ELFIL\2020-04-01-ELFIL_1b25	622	o	62	0.42	10	0.0057135	0.00032582	0.013625	0.00023522	0.015042	0.00025324	o5
25	NG-17\2020-04-01-ELFIL\2020-04-01-ELFIL_1b25	622	e	63	0.35	7	0.0059016	0.00039728	0.011585	0.00018075	0.015269	0.0002214	e2
25	NG-17\2020-04-01-ELFIL\2020-04-01-ELFIL_1b25	622	e	64	0.32	6	0.0049915	0.00035996	0.0081706	0.00013906	0.015552	0.00021995	e3
25	NG-17\2020-04-01-ELFIL\2020-04-01-ELFIL_1b25	622	d	65	0.3	5	0.0043203	0.00036729	0.011925	0.00018298	0.016744	0.00023449	d4
25	NG-17\2020-04-01-ELFIL\2020-04-01-ELFIL_1b25	622	d	66	0.37	8	0.0053291	0.00023468	0.013865	0.00018871	0.017967	0.00022837	d5
25	NG-17\2020-04-01-ELFIL\2020-04-01-ELFIL_1b25	622	o	67	0.44	11	0.0039164	0.0002434	0.0087446	0.00012231	0.0136	0.00016842	o6
25	NG-17\2020-04-01-ELFIL\2020-04-01-ELFIL_1b25	622	e	68	0.35	7	0.0044318	0.00037939	0.010502	0.00015825	0.015954	0.00021439	e3
25	NG-17\2020-04-01-ELFIL\2020-04-01-ELFIL_1b25	622	o	69	0.4	9	0.0038129	0.00027994	0.0072777	0.00010665	0.015109	0.00017877	o7
25	NG-17\2020-04-01-ELFIL\2020-04-01-ELFIL_1b25	622	b	70	0.3	5	0.0046542	0.00042635	0.0067898	0.00013893	0.018244	0.00027553	b11
25	NG-17\2020-04-01-ELFIL\2020-04-01-ELFIL_1b25	622	g	71	0.26	4	0.0041856	0.00034874	0.012245	0.00021861	0.015503	0.00026013	g1
25	NG-17\2020-04-01-ELFIL\2020-04-01-ELFIL_1b25	622	n	72	0.4	9	0.004011	0.00024397	0.0093001	0.00011936	0.015382	0.00017154	n1
25	NG-17\2020-04-01-ELFIL\2020-04-01-ELFIL_1b25	622	n	73	0.26	4	0.0043178	0.00041379	0.0063097	0.00011833	0.016378	0.00022949	n2
25	NG-17\2020-04-01-ELFIL\2020-04-01-ELFIL_1b25	622	b	74	0.32	6	0.0035523	0.0004176	0.0064503	0.00012057	0.01677	0.00023409	b12
25	NG-17\2020-04-01-ELFIL\2020-04-01-ELFIL_1b25	622	n	75	0.55	17	0.0036505	0.00016533	0.0087684	0.000079869	0.014851	0.00011667	n3
25	NG-17\2020-04-01-ELFIL\2020-04-01-ELFIL_1b25	622	i	76	0.59	20	0.0044462	0.00013333	0.019084	0.00015023	0.0117	0.00010249	i2
25	NG-17\2020-04-01-ELFIL\2020-04-01-ELFIL_1b25	622	h	77	0.35	7	0.0042234	0.00034488	0.0057356	0.00010376	0.015047	0.00020258	h1
25	NG-17\2020-04-01-ELFIL\2020-04-01-ELFIL_1b25	622	i	78	0.58	19	0.0037983	0.00016277	0.012062	0.00010523	0.01167	0.00010264	i2
25	NG-17\2020-04-01-ELFIL\2020-04-01-ELFIL_1b25	622	g	79	0.32	6	0.003341	0.00037263	0.0083265	0.00014179	0.015078	0.00021682	g2
25	NG-17\2020-04-01-ELFIL\2020-04-01-ELFIL_1b25	622	g	80	0.4	9	0.003903	0.00026741	0.0085969	0.0001162	0.014324	0.00016784	g3
25	NG-17\2020-04-01-ELFIL\2020-04-01-ELFIL_1b25	622	i	81	0.26	4	0.0037657	0.00038277	0.01184	0.00023238	0.011586	0.00022862	i2
25	NG-17\2020-04-01-ELFIL\2020-04-01-ELFIL_1b25	622	b	82	0.3	5	0.0046861	0.00031985	0.012649	0.00018364	0.018149	0.000239	b13
25	NG-17\2020-04-01-ELFIL\2020-04-01-ELFIL_1b25	622	h	83	0.26	4	0.0029276	0.00045783	0.010544	0.00034313	0.013723	0.0004165	h2
25	NG-17\2020-04-01-ELFIL\2020-04-01-ELFIL_1b25	622	h	84	0.23	3	0.0032658	0.00049072	0.011572	0.00037519	0.013232	0.0004145	h3
25	NG-17\2020-04-01-ELFIL\2020-04-01-ELFIL_1b25	622	g	85	0.32	6	0.0039222	0.00030298	0.015143	0.00024246	0.013088	0.00021699	g4
25	NG-17\2020-04-01-ELFIL\2020-04-01-ELFIL_1b25	622	b	86	0.37	8	0.004065	0.00024051	0.010573	0.00013349	0.017734	0.00019375	b14
25	NG-17\2020-04-01-ELFIL\2020-04-01-ELFIL_1b25	622	h	87	0.23	3	0.0035322	0.00045835	0.0094838	0.00023738	0.013839	0.00031258	h3
26	NG-17\2020-04-01-ELFIL\2020-04-01-ELFIL_2b25	622	a	1	0.41	14	0.0048437	0.00017097	0.014129	0.00010622	0.011953	0.00009351	a1
26	NG-17\2020-04-01-ELFIL\2020-04-01-ELFIL_2b25	622	b	2	0.72	43	0.0042591	0.000097415	0.013032	0.000057267	0.011782	0.000053052	b1
26	NG-17\2020-04-01-ELFIL\2020-04-01-ELFIL_2b25	622	c	3	0.31	8	0.0033259	0.00028762	0.0062606	0.00010708	0.012127	0.00017132	c1
26	NG-17\2020-04-01-ELFIL\2020-04-01-ELFIL_2b25	622	e	4	0.47	18	0.0032872	0.00012838	0.012966	0.000095547	0.012351	0.000092108	e1
26	NG-17\2020-04-01-ELFIL\2020-04-01-ELFIL_2b25	622	f	5	0.56	26	0.0023825	0.000092553	0.01239	0.000068383	0.012327	0.000068119	f1
26	NG-17\2020-04-01-ELFIL\2020-04-01-ELFIL_2b25	622	c	6	0.33	9	0.0036352	0.00027534	0.0069591	0.00010941	0.012251	0.00016408	c2
26	NG-17\2020-04-01-ELFIL\2020-04-01-ELFIL_2b25	622	g	7	0.27	6	0.0040287	0.00028977	0.011041	0.00013028	0.01418	0.00015662	g1
26	NG-17\2020-04-01-ELFIL\2020-04-01-ELFIL_2b25	622	d	8	0.64	34	0.0025057	0.000074754	0.013597	0.000064799	0.012357	0.000060272	d1
26	NG-17\2020-04-01-ELFIL\2020-04-01-ELFIL_2b25	622	p	9	0.22	4	0.0044604	0.00039246	0.0090406	0.0001565	0.014205	0.00021704	p1
26	NG-17\2020-04-01-ELFIL\2020-04-01-ELFIL_2b25	622	c	10	0.25	5	0.0041116	0.00035803	0.0066381	0.00010708	0.013538	0.00017736	c2
26	NG-17\2020-04-01-ELFIL\2020-04-01-ELFIL_2b25	622	f	11	0.41	14	0.0025877	0.00012267	0.014581	0.00010777	0.012218	0.000094178	f2
26	NG-17\2020-04-01-ELFIL\2020-04-01-ELFIL_2b25	622	c	12	0.27	6	0.0054648	0.00034125	0.0087544	0.00011789	0.012978	0.00015696	c3
26	NG-17\2020-04-01-ELFIL\2020-04-01-ELFIL_2b25	622	k	13	0.44	16	0.0027278	0.00011365	0.014005	0.000094684	0.012504	0.000086881	k1
26	NG-17\2020-04-01-ELFIL\2020-04-01-ELFIL_2b25	622	e	14	0.53	23	0.002951	0.00010691	0.010588	0.000065529	0.01231	0.000073287	e1
26	NG-17\2020-04-01-ELFIL\2020-04-01-ELFIL_2b25	622	a	15	0.47	18	0.0033411	0.00011918	0.011747	0.000068516	0.013468	0.00007584	a2
26	NG-17\2020-04-01-ELFIL\2020-04-01-ELFIL_2b25	622	g	16	0.31	8	0.0035855	0.00024273	0.011437	0.00012041	0.013757	0.00013805	g1
26	NG-17\2020-04-01-ELFIL\2020-04-01-ELFIL_2b25	622	k	17	0.44	16	0.0025942	0.00011082	0.015266	0.00010496	0.01258	0.000090544	k2
26	NG-17\2020-04-01-ELFIL\2020-04-01-ELFIL_2b25	622	c	18	0.25	5	0.0046099	0.00034774	0.0092145	0.00013046	0.012928	0.00016708	c3
26	NG-17\2020-04-01-ELFIL\2020-04-01-ELFIL_2b25	622	g	19	0.27	6	0.0037535	0.00030272	0.01094	0.00014097	0.013743	0.00016681	g2
26	NG-17\2020-04-01-ELFIL\2020-04-01-ELFIL_2b25	622	d	20	0.48	19	0.0026909	0.00012053	0.01076	0.000075662	0.012309	0.000083616	d2
26	NG-17\2020-04-01-ELFIL\2020-04-01-ELFIL_2b25	622	c	21	0.27	6	0.0045896	0.00030278	0.0084408	0.0001051	0.013516	0.00014768	c4
26	NG-17\2020-04-01-ELFIL\2020-04-01-ELFIL_2b25	622	a	22	0.55	25	0.003627	0.00010598	0.0098996	0.000052732	0.012479	0.000062544	a3
26	NG-17\2020-04-01-ELFIL\2020-04-01-ELFIL_2b25	622	p	23	0.22	4	0.0037613	0.00040627	0.0067745	0.00014556	0.013865	0.00024166	p2
26	NG-17\2020-04-01-ELFIL\2020-04-01-ELFIL_2b25	622	e	24	0.78	50	0.0023108	0.00007787	0.0095858	0.000045629	0.012307	0.000054842	e2
26	NG-17\2020-04-01-ELFIL\2020-04-01-ELFIL_2b25	622	f	25	0.45	17	0.0029873	0.00010522	0.012764	0.00009019	0.012465	0.000088593	f3
26	NG-17\2020-04-01-ELFIL\2020-04-01-ELFIL_2b25	622	k	26	0.88	63	0.0023794	0.000061115	0.012599	0.000046078	0.012406	0.000045546	k2
26	NG-17\2020-04-01-ELFIL\2020-04-01-ELFIL_2b25	622	b	27	0.69	39	0.0036252	0.00010234	0.0085457	0.00004208	0.012231	0.000054656	b2
26	NG-17\2020-04-01-ELFIL\2020-04-01-ELFIL_2b25	622	c	28	0.22	4	0.0051366	0.00035767	0.0094024	0.00013727	0.012485	0.00016902	c4
26	NG-17\2020-04-01-ELFIL\2020-04-01-ELFIL_2b25	622	c	29	0.25	5	0.0045495	0.00032308	0.0053663	0.00007677	0.012968	0.00014213	c5
26	NG-17\2020-04-01-ELFIL\2020-04-01-ELFIL_2b25	622	h	30	0.27	6	0.0038285	0.00028293	0.009098	0.00013284	0.01349	0.0001769	h1
26	NG-17\2020-04-01-ELFIL\2020-04-01-ELFIL_2b25	622	m	31	0.37	11	0.0039811	0.00018291	0.0090268	0.000075078	0.015516	0.0001108	m1
26	NG-17\2020-04-01-ELFIL\2020-04-01-ELFIL_2b25	622	g	32	0.31	8	0.0045262	0.0002836	0.010541	0.000124	0.012909	0.00014404	g3
26	NG-17\2020-04-01-ELFIL\2020-04-01-ELFIL_2b25	622	m	33	0.25	5	0.0040737	0.00027204	0.013593	0.00015227	0.0147	0.00016144	m2
26	NG-17\2020-04-01-ELFIL\2020-04-01-ELFIL_2b25	622	e	34	0.54	24	0.0023197	0.00010111	0.010874	0.000069112	0.01218	0.000075198	e2
26	NG-17\2020-04-01-ELFIL\2020-04-01-ELFIL_2b25	622	n	35	0.66	36	0.0022134	0.000068632	0.016069	0.000076187	0.012353	0.000062254	n1
26	NG-17\2020-04-01-ELFIL\2020-04-01-ELFIL_2b25	622	m	36	0.35	10	0.0038319	0.00020631	0.012489	0.00010774	0.014157	0.00011827	m2
26	NG-17\2020-04-01-ELFIL\2020-04-01-ELFIL_2b25	622	b	37	0.61	31	0.0037271	0.00011964	0.0096291	0.000054295	0.011879	0.000063401	b3
26	NG-17\2020-04-01-ELFIL\2020-04-01-ELFIL_2b25	622	n	38	0.55	25	0.0022504	0.000073715	0.017285	0.000096933	0.012314	0.000074592	n1
26	NG-17\2020-04-01-ELFIL\2020-04-01-ELFIL_2b25	622	m	39	0.33	9	0.0039393	0.00022599	0.013773	0.00012887	0.014163	0.00013159	m3
26	NG-17\2020-04-01-ELFIL\2020-04-01-ELFIL_2b25	622	f	40	0.57	27	0.0027946	0.000087223	0.014671	0.000079306	0.012391	0.000069725	f4
26	NG-17\2020-04-01-ELFIL\2020-04-01-ELFIL_2b25	622	h	41	0.29	7	0.0047856	0.00031653	0.011662	0.00017307	0.01225	0.00017956	h2
26	NG-17\2020-04-01-ELFIL\2020-04-01-ELFIL_2b25	622	n	42	0.52	22	0.0021431	0.000091757	0.011542	0.000070807	0.012533	0.000075297	n2
26	NG-17\2020-04-01-ELFIL\2020-04-01-ELFIL_2b25	622	m	43	0.27	6	0.0039219	0.00028636	0.012707	0.00014565	0.014239	0.00015853	m3
26	NG-17\2020-04-01-ELFIL\2020-04-01-ELFIL_2b25	622	d	44	0.48	19	0.0029388	0.000097892	0.017255	0.00011247	0.012197	0.000086013	d3
26	NG-17\2020-04-01-ELFIL\2020-04-01-ELFIL_2b25	622	h	45	0.43	15	0.0048464	0.00021986	0.008323	0.000083825	0.012332	0.00011156	h2
26	NG-17\2020-04-01-ELFIL\2020-04-01-ELFIL_2b25	622	m	46	0.25	5	0.0038195	0.00033572	0.010723	0.00014237	0.014124	0.00017431	m4
26	NG-17\2020-04-01-ELFIL\2020-04-01-ELFIL_2b25	622	p	47	0.29	7	0.004453	0.00026934	0.010285	0.00013613	0.014321	0.00017341	p8
26	NG-17\2020-04-01-ELFIL\2020-04-01-ELFIL_2b25	622	p	48	0.31	8	0.0051273	0.00026173	0.01124	0.00011856	0.014335	0.00014182	p9
26	NG-17\2020-04-01-ELFIL\2020-04-01-ELFIL_2b25	622	p	49	0.29	7	0.0042044	0.00027401	0.0096709	0.00012106	0.014683	0.00016393	j1
26	NG-17\2020-04-01-ELFIL\2020-04-01-ELFIL_2b25	622	f	50	0.59	29	0.0027969	0.000081955	0.0099951	0.000052936	0.013126	0.000064671	f4
26	NG-17\2020-04-01-ELFIL\2020-04-01-ELFIL_2b25	622	n	51	0.45	17	0.0023563	0.000096318	0.017373	0.0001294	0.012277	0.000098936	n3
26	NG-17\2020-04-01-ELFIL\2020-04-01-ELFIL_2b25	622	m	52	0.33	9	0.0031893	0.00022465	0.0077433	0.000083439	0.013957	0.00012718	m4
26	NG-17\2020-04-01-ELFIL\2020-04-01-ELFIL_2b25	622	b	53	0.33	9	0.0042234	0.00022211	0.013177	0.00013873	0.011759	0.00012725	b4
26	NG-17\2020-04-01-ELFIL\2020-04-01-ELFIL_2b25	622	j	54	0.31	8	0.0044824	0.00027081	0.0081248	0.000091491	0.014975	0.00014159	j2
26	NG-17\2020-04-01-ELFIL\2020-04-01-ELFIL_2b25	622	p	55	0.4	13	0.0043681	0.00019656	0.0075842	0.00006246	0.014523	0.000099187	p3
26	NG-17\2020-04-01-ELFIL\2020-04-01-ELFIL_2b25	622	e	56	0.53	23	0.0027852	0.00010475	0.011042	0.000068818	0.012292	0.000074543	e3
26	NG-17\2020-04-01-ELFIL\2020-04-01-ELFIL_2b25	622	m	57	0.22	4	0.0034114	0.00037164	0.0080653	0.00013608	0.014343	0.00020553	m4
26	NG-17\2020-04-01-ELFIL\2020-04-01-ELFIL_2b25	622	n	60	0.67	37	0.0022782	0.00006881	0.016476	0.000077587	0.012169	0.000061436	n4
26	NG-17\2020-04-01-ELFIL\2020-04-01-ELFIL_2b25	622	b	61	0.67	37	0.0034025	0.00010533	0.010168	0.000055074	0.011985	0.000062215	b4
26	NG-17\2020-04-01-ELFIL\2020-04-01-ELFIL_2b25	622	p	63	0.31	8	0.0050132	0.00026778	0.011806	0.00012434	0.014308	0.00014334	p9
26	NG-17\2020-04-01-ELFIL\2020-04-01-ELFIL_2b25	622	p	65	0.29	7	0.0037709	0.00027108	0.00766	0.000092976	0.014065	0.00014351	p10
26	NG-17\2020-04-01-ELFIL\2020-04-01-ELFIL_2b25	622	n	67	0.67	37	0.0022335	0.000066526	0.017236	0.000077466	0.012242	0.000059468	n4
26	NG-17\2020-04-01-ELFIL\2020-04-01-ELFIL_2b25	622	p	68	0.33	9	0.0038974	0.00025171	0.0090487	0.00010651	0.014198	0.00014757	p10
26	NG-17\2020-04-01-ELFIL\2020-04-01-ELFIL_2b25	622	p	71	0.27	6	0.0038739	0.00032689	0.0071443	0.00011396	0.014286	0.0001863	p11
26	NG-17\2020-04-01-ELFIL\2020-04-01-ELFIL_2b25	622	p	73	0.41	14	0.0045066	0.00015381	0.0080957	0.000057192	0.014049	0.000084946	p4
26	NG-17\2020-04-01-ELFIL\2020-04-01-ELFIL_2b25	622	p	76	0.33	9	0.0047921	0.00025679	0.0084926	0.000087969	0.014193	0.00012732	p11
26	NG-17\2020-04-01-ELFIL\2020-04-01-ELFIL_2b25	622	n	78	0.59	29	0.002229	0.000089744	0.01432	0.000083976	0.012096	0.00007384	n6
26	NG-17\2020-04-01-ELFIL\2020-04-01-ELFIL_2b25	622	p	81	0.43	15	0.0043871	0.00014725	0.0093852	0.000064189	0.013674	0.000084432	p4
26	NG-17\2020-04-01-ELFIL\2020-04-01-ELFIL_2b25	622	p	83	0.29	7	0.0045861	0.00028986	0.0073035	0.00008457	0.014163	0.00013544	p7
26	NG-17\2020-04-01-ELFIL\2020-04-01-ELFIL_2b25	622	x	89	0.54	24	0.0027805	0.00009292	0.017876	0.00010822	0.012078	0.000079838	x1
26	NG-17\2020-04-01-ELFIL\2020-04-01-ELFIL_2b25	622	p	91	0.29	7	0.0042372	0.00031808	0.007262	0.000093757	0.01364	0.00014695	p6
26	NG-17\2020-04-01-ELFIL\2020-04-01-ELFIL_2b25	622	x	92	0.66	36	0.0025221	0.0000912	0.010837	0.000059569	0.012108	0.000064697	x2
26	NG-17\2020-04-01-ELFIL\2020-04-01-ELFIL_2b25	622	f	94	0.58	28	0.0025094	0.000095532	0.014359	0.00009381	0.012223	0.000082979	f5
26	NG-17\2020-04-01-ELFIL\2020-04-01-ELFIL_2b25	622	i	95	0.31	8	0.0049225	0.00025983	0.0078416	0.000078756	0.012733	0.00011174	i1
26	NG-17\2020-04-01-ELFIL\2020-04-01-ELFIL_2b25	622	n	96	0.73	44	0.002253	0.000064561	0.017445	0.000085067	0.012166	0.000064361	n6
26	NG-17\2020-04-01-ELFIL\2020-04-01-ELFIL_2b25	622	i	97	0.27	6	0.004135	0.0002804	0.0065126	0.00008017	0.013025	0.00013106	i2
26	NG-17\2020-04-01-ELFIL\2020-04-01-ELFIL_2b25	622	p	98	0.29	7	0.0044844	0.00030944	0.0084688	0.00011123	0.013912	0.00015908	p6
26	NG-17\2020-04-01-ELFIL\2020-04-01-ELFIL_2b25	622	x	99	0.76	48	0.0024739	0.000070444	0.015452	0.00006316	0.012095	0.000052347	x3
26	NG-17\2020-04-01-ELFIL\2020-04-01-ELFIL_2b25	622	p	100	0.29	7	0.0041927	0.00028297	0.0068086	0.000085802	0.013154	0.00013705	p5
26	NG-17\2020-04-01-ELFIL\2020-04-01-ELFIL_2b25	622	f	105	0.59	29	0.0031493	0.000088479	0.016854	0.0001015	0.012251	0.000079358	f6
